# Supplementary material for: Histone H4 dosage modulates DNA damage response in the pathogenic yeast Candida glabrata via homologous recombination pathway
Source: PLoS Genet. 2020 Mar 5;16(3):e1008620. doi: 10.1371/journal.pgen.1008620 (PMC7058290; doi:10.1371/journal.pgen.1008620)
Supplement: S1 Table — (XLSX) [file pgen.1008620.s001.xlsx]

## Sheet: S1_Histone loss
Table S1: List of differentially expressed genes in the Cghhf1Δhhf2Δ mutant.
Up regulated genes [221 genes]
Sl no.	Systematic Name	log2_Fold Change	p-value	Sc Common name	SGD_ORF	Functional Description (SGD; Saccharomyces Genome Database)	Functional Description (CGD; Candida Genome Database)
1	CAGL0E05456g	3.65223	2.14e-06	YOR338W	YOR338W	Putative protein of unknown function; YOR338W transcription is regulated by Azf1p and its transcript is a specific target of the G protein effector Scp160p; identified as being required for sporulation in a high-throughput mutant screen	Ortholog of S. cerevisiae : YOR338W, C. albicans SC5314 : C2_09880C_A, C. dubliniensis CD36 : Cd36_23960, C. parapsilosis CDC317 : CPAR2_407140 and Candida tenuis NRRL Y-1498 : CANTEDRAFT_115655
2	CAGL0H00110g	3.41221	0.000548648				Adhesin-like protein with internal repeats; predicted GPI-anchor; likely a C-terminal fragment of a single ORF with CAGL0H00132g; belongs to adhesin cluster V
3	CAGL0J11990g	3.18809	2.68e-06				Putative adhesin-like protein with internal repeats; identified in cell wall extracts by mass spectrometry; ORF appears artificially broken into fragments due to sequencing errors; belongs to adhesin cluster V; predicted GPI anchor
4	CAGL0F00110g	3.00599	3.21e-05				Putative adhesin-like protein; GPI-anchored; belongs to adhesin cluster V; ORF appears artificially broken into fragments due to sequencing errors but the gene is likely protein-coding based on mass spectrometry data
5	CAGL0K00170g	2.79916	2.26e-05	FLO10	YKR102W	Lectin-like protein with similarity to Flo1p, thought to be involved in flocculation	Putative adhesin-like protein; belongs to adhesin cluster I
6	CAGL0H01419g	2.74772	9.49e-06	BFR2	YDR299W	Essential protein that is a component of 90S preribosomes; may be involved in rRNA processing; multicopy suppressor of sensitivity to Brefeldin A; expression is induced during lag phase and also by cold shock	Ortholog(s) have role in maturation of SSU-rRNA from tricistronic rRNA transcript (SSU-rRNA, 5.8S rRNA, LSU-rRNA) and nucleolus, small-subunit processome localization
7	CAGL0H02079g	2.68947	4.37e-05	RPF1	YHR088W	Nucleolar protein involved in the assembly and export of the large ribosomal subunit; constituent of 66S pre-ribosomal particles; contains a sigma(70)-like motif, which is thought to bind RNA	Ortholog(s) have rRNA primary transcript binding activity
8	CAGL0K06215g	2.56629	0.00245325	UTP6	YDR449C	Nucleolar protein, component of the small subunit (SSU) processome containing the U3 snoRNA that is involved in processing of pre-18S rRNA	Ortholog(s) have snoRNA binding activity
9	CAGL0F00649g	2.51995	8.37e-05	RCK2	YLR248W	Protein kinase involved in the response to oxidative and osmotic stress; identified as suppressor of S. pombe cell cycle checkpoint mutations; similar to CaM (calmodulin) kinases	Has domain(s) with predicted ATP binding, protein kinase activity, protein tyrosine kinase activity and role in protein phosphorylation
10	CAGL0M11660g	2.50828	0.00689058	GPP1	YIL053W	Constitutively expressed isoform of DL-glycerol-3-phosphatase; involved in glycerol biosynthesis, induced in response to both anaerobic and, along with the Hor2p/Gpp2p isoform, osmotic stress	Has domain(s) with predicted hydrolase activity
11	CAGL0K02211g	2.43623	0.000501304	LCP5	YER127W	Essential protein involved in maturation of 18S rRNA; depletion leads to inhibited pre-rRNA processing and reduced polysome levels; localizes primarily to the nucleolus	Ortholog(s) have role in endonucleolytic cleavage in 5'-ETS of tricistronic rRNA transcript (SSU-rRNA, 5.8S rRNA and LSU-rRNA), more
12	CAGL0H05115g	2.36487	0.000156781	SWC7	YLR385C	Protein of unknown function, component of the Swr1p complex that incorporates Htz1p into chromatin	Ortholog(s) have role in chromatin remodeling and Swr1 complex localization
13	CAGL0H07271g	2.36102	0.00412012	IPK1	YDR315C	Inositol 1,3,4,5,6-pentakisphosphate 2-kinase, nuclear protein required for synthesis of 1,2,3,4,5,6-hexakisphosphate (phytate), which is integral to cell function; has 2 motifs conserved in other fungi; ipk1 gle1 double mutant is inviable	Ortholog(s) have inositol pentakisphosphate 2-kinase activity, role in inositol phosphate biosynthetic process, nuclear-transcribed mRNA catabolic process, non-stop decay and nucleus localization
14	CAGL0H02959g	2.35408	0.000191527	TOS8	YGL096W	Homeodomain-containing protein and putative transcription factor found associated with chromatin; target of SBF transcription factor; induced during meiosis and under cell-damaging conditions; similar to Cup9p transcription factor	Ortholog(s) have chromatin binding activity, role in filamentous growth and nuclear chromatin localization
15	CAGL0H06985g	2.33195	0.000135417	UTP14	YML093W	Subunit of U3-containing Small Subunit (SSU) processome complex involved in production of 18S rRNA and assembly of small ribosomal subunit	Ortholog(s) have role in endonucleolytic cleavage in 5'-ETS of tricistronic rRNA transcript (SSU-rRNA, 5.8S rRNA and LSU-rRNA), more
16	CAGL0D04180g	2.26728	0.00168186	UTP25	YIL091C	Nucleolar protein required for 35S pre-RNA processing and 40S ribosomal subunit biogenesis; contains a DEAD-box RNA helicase-like motif	Ortholog(s) have U3 snoRNA binding, rRNA binding activity, role in maturation of SSU-rRNA from tricistronic rRNA transcript (SSU-rRNA, 5.8S rRNA, LSU-rRNA) and nucleolus, small-subunit processome localization
17	CAGL0H02937g	2.23314	0.000259488	UTP18	YJL069C	Possible U3 snoRNP protein involved in maturation of pre-18S rRNA, based on computational analysis of large-scale protein-protein interaction data	Ortholog(s) have role in endonucleolytic cleavage in 5'-ETS of tricistronic rRNA transcript (SSU-rRNA, 5.8S rRNA and LSU-rRNA), more
18	CAGL0H02189g	2.23305	0.000461796	TMA23	YMR269W	Nucleolar protein implicated in ribosome biogenesis; deletion extends chronological lifespan	Ortholog(s) have role in ribosomal small subunit biogenesis and nucleolus localization
19	CAGL0H05973g	2.23044	0.00104046	YPL108W	YPL108W	Cytoplasmic protein of unknown function; non-essential gene that is induced in a GDH1 deleted strain with altered redox metabolism; GFP-fusion protein is induced in response to the DNA-damaging agent MMS	Ortholog of S. cerevisiae : YPL108W and Saccharomyces cerevisiae S288C : YPL108W
20	CAGL0H09482g	2.22401	0.0157183				Protein of unknown function
21	CAGL0H08173g	2.20251	0.00250217				Protein of unknown function
22	CAGL0J02222g	2.19913	0.000475081	NOP16	YER002W	Constituent of 66S pre-ribosomal particles, involved in 60S ribosomal subunit biogenesis	Protein of unknown function
23	CAGL0H05093g	2.19793	0.00142674	IKI3	YLR384C	Subunit of Elongator complex, which is required for modification of wobble nucleosides in tRNA; maintains structural integrity of Elongator; homolog of human IKAP, mutations in which cause familial dysautonomia (FD)	Ortholog(s) have tRNA binding activity and role in regulation of cytoplasmic translational fidelity, regulation of transcription by RNA polymerase II, tRNA wobble base 5-methoxycarbonylmethyl-2-thiouridinylation
24	CAGL0L07678g	2.16774	0.00136447	DIM1	YOR035C	Protein containing a UCS (UNC-45/CRO1/SHE4) domain, binds to myosin motor domains to regulate myosin function; involved in endocytosis, polarization of the actin cytoskeleton, and asymmetric mRNA localization	Putative essential 18S rRNA dimethylase; gene is downregulated in azole-resistant strain
25	CAGL0E02673g	2.15853	0.000383775	UTP23	YOR004W	Essential nucleolar protein that is a component of the SSU (small subunit) processome involved in 40S ribosomal subunit biogenesis; has homology to PINc domain protein Fcf1p, although the PINc domain of Utp23p is not required for function	Ortholog(s) have small ribosomal subunit rRNA binding activity
26	CAGL0H08019g	2.15577	0.00039285	RIO2	YNL207W	Essential serine kinase involved in the processing of the 20S pre-rRNA into mature 18S rRNA; has similarity to Rio1p	Ortholog(s) have protein kinase activity and role in maturation of SSU-rRNA from tricistronic rRNA transcript (SSU-rRNA, 5.8S rRNA, LSU-rRNA), positive regulation of RNA import into nucleus
27	CAGL0H04235g	2.13431	0.00109854	DUS1	YML080W	Dihydrouridine synthase, member of a widespread family of conserved proteins including Smm1p, Dus3p, and Dus4p; modifies pre-tRNA(Phe) at U17	Ortholog(s) have tRNA dihydrouridine synthase activity and role in tRNA modification
28	CAGL0H07975g	2.10347	0.00174666	LHP1	YDL051W	RNA binding protein required for maturation of tRNA and U6 snRNA precursors; acts as a molecular chaperone for RNAs transcribed by polymerase III; homologous to human La (SS-B) autoantigen	Ortholog(s) have RNA strand annealing activity, tRNA binding activity, role in tRNA 3'-trailer cleavage, endonucleolytic, tRNA folding and nucleolus, nucleoplasm localization
29	CAGL0H05995g	2.08505	0.00137152	AIM2	YAL049C	Cytoplasmic protein involved in mitochondrial function or organization; null mutant displays reduced frequency of mitochondrial genome loss; potential Hsp82p interactor	Has domain(s) with predicted hydrolase activity
30	CAGL0B01012g	2.07278	0.00371725	AGP1	YCL025C	Low-affinity amino acid permease with broad substrate range, involved in uptake of asparagine, glutamine, and other amino acids; expression is regulated by the SPS plasma membrane amino acid sensor system (Ssy1p-Ptr3p-Ssy5p)	Ortholog(s) have L-proline transmembrane transporter activity and role in amino acid transport, transmembrane transport
31	CAGL0H10098g	2.05112	0.0015106	PRP6	YBR055C	Splicing factor, component of the U4/U6-U5 snRNP complex	Ortholog(s) have role in mRNA splicing, via spliceosome and U4/U6 snRNP, U4/U6 x U5 tri-snRNP complex localization
32	CAGL0H09724g	2.03479	0.00363111	NUG1	YER006W	GTPase that associates with nuclear 60S pre-ribosomes, required for export of 60S ribosomal subunits from the nucleus	Ortholog(s) have GTPase activity, RNA binding activity and role in maturation of LSU-rRNA from tricistronic rRNA transcript (SSU-rRNA, 5.8S rRNA, LSU-rRNA), response to drug, ribosomal large subunit export from nucleus
33	CAGL0H09922g	2.03024	0.021064	GIP1	YBR045C	Meiosis-specific regulatory subunit of the Glc7p protein phosphatase, regulates spore wall formation and septin organization, required for expression of some late meiotic genes and for normal localization of Glc7p	Ortholog(s) have protein phosphatase 1 binding, protein phosphatase regulator activity and role in ascospore wall assembly, regulation of phosphoprotein phosphatase activity
34	CAGL0H03377g	2.01293	0.00167334	DBP3	YGL078C	Putative ATP-dependent RNA helicase of the DEAD-box family involved in ribosomal biogenesis	Ortholog(s) have ATP-dependent RNA helicase activity and role in endonucleolytic cleavage in ITS1 upstream of 5.8S rRNA from tricistronic rRNA transcript (SSU-rRNA, 5.8S rRNA, LSU-rRNA)
35	CAGL0H06017g	2.00811	0.00463027	FLR1	YBR008C	Plasma membrane multidrug transporter of the major facilitator superfamily, involved in efflux of fluconazole, diazaborine, benomyl, methotrexate, and other drugs; expression induced in cells treated with the mycotoxin patulin	Multidrug transporter of the major facilitator superfamily involved in 5-flucytosine resistance; gene is downregulated in azole-resistant strain
36	CAGL0H02871g	1.99436	0.00171943	ARG2	YJL071W	Acetylglutamate synthase (glutamate N-acetyltransferase), mitochondrial enzyme that catalyzes the first step in the biosynthesis of the arginine precursor ornithine; forms a complex with Arg5,6p	Ortholog(s) have acetyl-CoA:L-glutamate N-acetyltransferase activity, role in ornithine biosynthetic process and mitochondrial matrix, mitochondrial membrane localization
37	CAGL0H01573g	1.98676	0.00556822	KRE28	YDR532C	Subunit of a kinetochore-microtubule binding complex with Spc105p that bridges centromeric heterochromatin and kinetochore MAPs and motors, and is also required for sister chromatid bi-orientation and kinetochore binding of SAC components	Ortholog(s) have condensed nuclear chromosome kinetochore localization
38	CAGL0H03663g	1.98515	0.00121205	IDP3	YNL009W	Peroxisomal NADP-dependent isocitrate dehydrogenase, catalyzes oxidation of isocitrate to alpha-ketoglutarate with the formation of NADP(H+), required for growth on unsaturated fatty acids	Ortholog(s) have isocitrate dehydrogenase (NADP+) activity, role in fatty acid beta-oxidation and peroxisomal importomer complex, peroxisome localization
39	CAGL0H06699g	1.97236	0.00734635	GUT2	YIL155C	Mitochondrial glycerol-3-phosphate dehydrogenase; expression is repressed by both glucose and cAMP and derepressed by non-fermentable carbon sources in a Snf1p, Rsf1p, Hap2/3/4/5 complex dependent manner	Ortholog(s) have glycerol-3-phosphate dehydrogenase (quinone) activity, role in NADH oxidation, glycerol metabolic process, replicative cell aging and integral component of mitochondrial outer membrane, plasma membrane localization
40	CAGL0H10406g	1.96564	0.00113521	TRM3	YDL112W	2'-O-ribose methyltransferase, catalyzes the ribose methylation of the guanosine nucleotide at position 18 of tRNAs	Ortholog(s) have tRNA (guanine) methyltransferase activity and role in tRNA methylation
41	CAGL0H07183g	1.9537	0.00429087	TRM5	YHR070W	tRNA(m(1)G37)methyltransferase, methylates a tRNA base adjacent to the anticodon that has a role in prevention of frameshifting; highly conserved across Archaea, Bacteria, and Eukarya	Ortholog(s) have role in regulation of DNA methylation
42	CAGL0F01023g	1.94224	0.00231983	NOP12	YOL041C	Nucleolar protein involved in pre-25S rRNA processing and biogenesis of large 60S ribosomal subunit; contains an RNA recognition motif (RRM); binds to Ebp2; similar to Nop13p and Nsr1p	Ortholog(s) have role in maturation of LSU-rRNA from tricistronic rRNA transcript (SSU-rRNA, 5.8S rRNA, LSU-rRNA) and nucleolus, preribosome localization
43	CAGL0L10362g	1.92662	0.00782072	YOR062C	YOR062C	Protein of unknown function; similar to YKR075Cp and Reg1p; expression regulated by glucose and Rgt1p; GFP-fusion protein is induced in response to the DNA-damaging agent MMS	Ortholog of S. cerevisiae : YOR062C and Saccharomyces cerevisiae S288C : YOR062C
44	CAGL0J02024g	1.90926	0.0283936				Protein of unknown function
45	CAGL0H05709g	1.8839	0.00586404	NOG1	YPL093W	Putative GTPase that associates with free 60S ribosomal subunits in the nucleolus and is required for 60S ribosomal subunit biogenesis; constituent of 66S pre-ribosomal particles; member of the ODN family of nucleolar G-proteins	Ortholog(s) have role in assembly of large subunit precursor of preribosome, cellular response to drug, rRNA processing, ribosomal large subunit biogenesis, ribosomal subunit export from nucleus
46	CAGL0H09240g	1.87823	0.00210087	MNT3	YIL014W	Alpha-1,3-mannosyltransferase, adds the fourth and fifth alpha-1,3-linked mannose residues to O-linked glycans during protein O-glycosylation	Has domain(s) with predicted transferase activity, transferring glycosyl groups activity and role in protein glycosylation
47	CAGL0H06391g	1.87299	0.0018748	SWC3	YOL130W	Plasma membrane Mg(2+) transporter, expression and turnover are regulated by Mg(2+) concentration; overexpression confers increased tolerance to Al(3+) and Ga(3+) ions	Ortholog(s) have role in endoplasmic reticulum organization, histone exchange and Swr1 complex localization
48	CAGL0H06897g	1.86082	0.00482675	TAF13	YML098W	TFIID subunit (19 kDa), involved in RNA polymerase II transcription initiation, similar to histone H4 with atypical histone fold motif of Spt3-like transcription factors	Ortholog(s) have role in RNA polymerase II transcriptional preinitiation complex assembly, cellular response to drug and transcription factor TFIID complex localization
49	CAGL0D03608g	1.84701	0.00591579	GAT2	YMR136W	Protein containing GATA family zinc finger motifs; similar to Gln3p and Dal80p; expression repressed by leucine	Has domain(s) with predicted DNA-binding transcription factor activity, sequence-specific DNA binding, zinc ion binding activity and role in regulation of transcription, DNA-templated
50	CAGL0H08415g	1.84646	0.00238311	RPC11	YDR045C	RNA polymerase III subunit C11; mediates pol III RNA cleavage activity and is important for termination of transcription; homologous to TFIIS	Ortholog(s) have role in tRNA 3'-trailer cleavage
51	CAGL0L06072g	1.84405	0.00541682	COM2	YER130C	Protein of unknown function; transcription is regulated by Haa1p, Sok2p and Zap1p transcriptional activators; the C. Albicans homolog (MNL1) plays a role in adaptation to stress	Has domain(s) with predicted nucleic acid binding activity
52	CAGL0H03773g	1.83436	0.00614285	RLP7	YNL002C	Nucleolar protein with similarity to large ribosomal subunit L7 proteins; constituent of 66S pre-ribosomal particles; plays an essential role in processing of precursors to the large ribosomal subunit RNAs	Ortholog(s) have role in exonucleolytic trimming to generate mature 5'-end of 5.8S rRNA from tricistronic rRNA transcript (SSU-rRNA, 5.8S rRNA and LSU-rRNA), more
53	CAGL0H04411g	1.83066	0.0023407	DIS3	YOL021C	Exosome core complex catalytic subunit; possesses both endonuclease and 3'-5' exonuclease activity; involved in 3'-5' RNA processing and degradation in both the nucleus and the cytoplasm; has similarity to E. coli RNase R and to human DIS3	Ortholog(s) have 3'-5'-exoribonuclease activity, Ran GTPase binding activity
54	CAGL0H07425g	1.80877	0.00299734	CNS1	YBR155W	TPR-containing co-chaperone; binds both Hsp82p (Hsp90) and Ssa1p (Hsp70) and stimulates the ATPase activity of SSA1, ts mutants reduce Hsp82p function while over expression suppresses the phenotypes of an HSP82 ts allele and a cpr7 deletion	Ortholog(s) have Hsp70 protein binding, Hsp90 protein binding, ribosome binding activity, role in cellular response to drug, protein refolding and cytoplasm localization
55	CAGL0H07931g	1.80604	0.00567364	TAN1	YGL232W	Putative tRNA acetyltransferase, RNA-binding protein required for the formation of the modified nucleoside N(4)-acetylcytidine in serine and leucine tRNAs but not required for the same modification in 18S rRNA	Ortholog(s) have RNA binding activity and role in tRNA modification
56	CAGL0H07601g	1.80347	0.0269888	HFM1	YGL251C	Meiosis specific DNA helicase involved in the conversion of double-stranded breaks to later recombination intermediates and in crossover control; catalyzes the unwinding of Holliday junctions; has ssDNA and dsDNA stimulated ATPase activity	Ortholog(s) have DNA helicase activity, MutLbeta complex binding, heteroduplex DNA loop binding activity
57	CAGL0H04807g	1.79239	0.00492045	TRM9	YML014W	tRNA methyltransferase, catalyzes esterification of modified uridine nucleotides in tRNA(Arg3) and tRNA(Glu), likely as part of a complex with Trm112p; deletion confers resistance to zymocin	Ortholog(s) have tRNA (uracil) methyltransferase activity and role in cellular response to drug, chronological cell aging, regulation of translational elongation, tRNA methylation, tRNA wobble uridine modification
58	CAGL0H08107g	1.77673	0.00589994	HMS1	YOR032C	Basic helix-loop-helix (bHLH) protein with similarity to myc-family transcription factors; overexpression confers hyperfilamentous growth and suppresses the pseudohyphal filamentation defect of a diploid mep1 mep2 homozygous null mutant	Ortholog(s) have DNA-binding transcription factor activity, double-stranded DNA binding activity
59	CAGL0J10912g	1.77396	0.00920589	RRP3	YHR065C	Protein involved in rRNA processing; required for maturation of the 35S primary transcript of pre-rRNA and for cleavage leading to mature 18S rRNA; homologous to eIF-4a, which is a DEAD box RNA-dependent ATPase with helicase activity	Has domain(s) with predicted ATP binding, ATP-dependent helicase activity, helicase activity, nucleic acid binding activity
60	CAGL0M03905g	1.7645	0.00387439	KRI1	YNL308C	Essential nucleolar protein required for 40S ribosome biogenesis; physically and functionally interacts with Krr1p	Ortholog(s) have role in endonucleolytic cleavage in ITS1 to separate SSU-rRNA from 5.8S rRNA and LSU-rRNA from tricistronic rRNA transcript (SSU-rRNA, 5.8S rRNA, LSU-rRNA) and 90S preribosome, nucleolus localization
61	CAGL0L04026g	1.76227	0.024693	NCS2	YNL119W	Protein required for thiolation of the uridine at the wobble position of Lys(UUU) and Glu(UUC) tRNAs; has a role in urmylation and in invasive and pseudohyphal growth; inhibits replication of Brome mosaic virus in S. cerevisiae	Ortholog(s) have role in invasive growth in response to glucose limitation, protein urmylation, pseudohyphal growth, tRNA wobble position uridine thiolation and cytosolic tRNA wobble base thiouridylase complex localization
62	CAGL0J01023g	1.75661	0.00751647	TAD2	YJL035C	Subunit of tRNA-specific adenosine-34 deaminase, forms a heterodimer with Tad3p that converts adenosine to inosine at the wobble position of several tRNAs	Ortholog(s) have tRNA-specific adenosine deaminase activity and role in tRNA modification
63	CAGL0L10890g	1.75529	0.00402994	YTM1	YOR272W	Constituent of 66S pre-ribosomal particles, forms a complex with Nop7p and Erb1p that is required for maturation of the large ribosomal subunit; has seven C-terminal WD repeats	Ortholog(s) have role in cellular response to biotic stimulus, cellular response to starvation and chromosome organization, more
64	CAGL0H07161g	1.7495	0.0258784	HIM1	YDR317W	Protein of unknown function involved in DNA repair	Ortholog(s) have role in DNA repair
65	CAGL0E02343g	1.74393	0.0044271	RCL1	YOL010W	Subunit of U3-containing 90S preribosome processome complex involved in 18S rRNA biogenesis and small ribosomal subunit assembly; stimulates Bms1p GTPase and U3 binding activity; similar to RNA cyclase-like proteins but no activity detected	Ortholog(s) have endoribonuclease activity, enzyme activator activity
66	CAGL0F04521g	1.74086	0.00600779	ECM13	YBL043W	Non-essential protein of unknown function; induced by treatment with 8-methoxypsoralen and UVA irradiation	Ortholog of S. cerevisiae : ECM13 and Saccharomyces cerevisiae S288C : YBL043W
67	CAGL0H04455g	1.73328	0.015963	INP2	YMR163C	Peroxisome-specific receptor important for peroxisome inheritance; co-fractionates with peroxisome membranes and co-localizes with peroxisomes in vivo; physically interacts with the myosin V motor Myo2p; INP2 is not an essential gene	Has domain(s) with predicted myosin binding activity, role in peroxisome inheritance and integral component of peroxisomal membrane localization
68	CAGL0I06006g	1.72578	0.00546947	RPA34	YJL148W	RNA polymerase I subunit A34.5	Ortholog(s) have RNA polymerase I activity, role in nucleolar large rRNA transcription by RNA polymerase I, transcription elongation from RNA polymerase I promoter and RNA polymerase I complex localization
69	CAGL0H06545g	1.7234	0.00406348	ATG32	YIL146C	Mitochondrial-anchored transmembrane receptor that interacts with the autophagy adaptor protein, Atg11p, and is essential for mitophagy, the selective vacuolar degradation of mitochondria in response to starvation	Ortholog(s) have role in autophagy of mitochondrion and integral component of mitochondrial outer membrane localization
70	CAGL0H05863g	1.7216	0.00444875	ELP4	YPL101W	Subunit of Elongator complex, which is required for modification of wobble nucleosides in tRNA; required for Elongator structural integrity	Ortholog(s) have ATPase activity, tRNA binding activity and role in regulation of cytoplasmic translational fidelity, regulation of transcription by RNA polymerase II, tRNA wobble base 5-methoxycarbonylmethyl-2-thiouridinylation
71	CAGL0H01243g	1.71454	0.0116983	HRQ1	YDR291W	Putative RecQ helicase; belongs to the widely conserved RecQ family of proteins which are involved in maintaining genomic integrity; similar to the human RecQ4p implicated in Rothmund-Thomson syndrome(RTS)	Ortholog(s) have ATP-dependent 3'-5' DNA helicase activity, bubble DNA binding activity
72	CAGL0H09812g	1.70239	0.00453005	SOK1	YDR006C	Protein whose overexpression suppresses the growth defect of mutants lacking protein kinase A activity; involved in cAMP-mediated signaling; localized to the nucleus; similar to the mouse testis-specific protein PBS13	Ortholog(s) have role in cAMP-mediated signaling and nucleus localization
73	CAGL0H04389g	1.69516	0.00502021	GEP4	YHR100C	Mitochondrial phosphatidylglycerophosphatase (PGP phosphatase), dephosphorylates phosphatidylglycerolphosphate to generate phosphatidylglycerol, an essential step during cardiolipin biosynthesis; null mutant is sensitive to tunicamycin, DTT	Protein of unknown function
74	CAGL0C03223g	1.69515	0.0046816	SDH2	YLL041C	Iron-sulfur protein subunit of succinate dehydrogenase (Sdh1p, Sdh2p, Sdh3p, Sdh4p), which couples the oxidation of succinate to the transfer of electrons to ubiquinone as part of the TCA cycle and the mitochondrial respiratory chain	Putative iron-sulfur protein subunit of succinate dehydrogenase; gene is downregulated in azole-resistant strain
75	CAGL0H08217g	1.69049	0.0232579	BUB3	YOR026W	Kinetochore checkpoint WD40 repeat protein that localizes to kinetochores during prophase and metaphase, delays anaphase in the presence of unattached kinetochores; forms complexes with Mad1p-Bub1p and with Cdc20p, binds Mad2p and Mad3p	Ortholog(s) have ubiquitin binding activity, role in mitotic DNA integrity checkpoint, positive regulation of protein autoubiquitination and condensed nuclear chromosome kinetochore, mitotic checkpoint complex localization
76	CAGL0H06963g	1.68886	0.0108845	YML096W	YML096W	Putative protein of unknown function with similarity to asparagine synthetases; green fluorescent protein (GFP)-fusion protein localizes to the cytoplasm; YML096W is not an essential gene and partially overlaps the verified gene RAD10	Has domain(s) with predicted asparagine synthase (glutamine-hydrolyzing) activity and role in asparagine biosynthetic process, metabolic process
77	CAGL0G00264g	1.67132	0.00575151	PXR1	YGR280C	Essential protein involved in rRNA and snoRNA maturation; competes with TLC1 RNA for binding to Est2p, suggesting a role in negative regulation of telomerase; human homolog inhibits telomerase; contains a G-patch RNA interacting domain	Ortholog(s) have enzyme activator activity, telomerase inhibitor activity, role in box C/D snoRNA 3'-end processing, negative regulation of telomere maintenance via telomerase and nucleolus, nucleoplasm localization
78	CAGL0H05137g	1.65004	0.019305	ALD6	YPL061W	Cytosolic aldehyde dehydrogenase, activated by Mg2+ and utilizes NADP+ as the preferred coenzyme; required for conversion of acetaldehyde to acetate; constitutively expressed; locates to the mitochondrial outer surface upon oxidative stress	Ortholog(s) have aldehyde dehydrogenase [NAD(P)+] activity, role in NADPH regeneration, acetate biosynthetic process, response to salt stress and cytosol, mitochondrion localization
79	CAGL0H06237g	1.64294	0.0157212	LDS1	YAL018C	Putative protein of unknown function	Ortholog(s) have role in ascospore wall assembly and ascospore wall, prospore membrane localization
80	CAGL0H07205g	1.63292	0.0106493	RRP4	YHR069C	Exosome non-catalytic core component; involved in 3'-5' RNA processing and degradation in both the nucleus and the cytoplasm; predicted to contain RNA binding domains; has similarity to human hRrp4p (EXOSC2)	Ortholog(s) have exosome (RNase complex), nuclear chromatin localization
81	CAGL0H00704g	1.628	0.0155771	ATG41	YPL250C	Protein of unknown function; mobilized into polysomes upon a shift from a fermentable to nonfermentable carbon source; potential Cdc28p substrate	Ortholog(s) have role in autophagosome assembly, autophagy of mitochondrion, protein localization by the Cvt pathway
82	CAGL0D00220g	1.61963	0.0144748	ECM1	YAL059W	Pre-ribosomal factor involved in 60S ribosomal protein subunit export; associates with the pre-60S particle; shuttles between the nucleus and cytoplasm	Ortholog(s) have role in ribosomal large subunit export from nucleus and nucleolus, preribosome, large subunit precursor localization
83	CAGL0I01826g	1.61611	0.00797632	IMP3	YHR148W	Component of the SSU processome, which is required for pre-18S rRNA processing, essential protein that interacts with Mpp10p and mediates interactions of Imp4p and Mpp10p with U3 snoRNA	Ortholog(s) have snoRNA binding activity, role in rRNA processing, ribosomal small subunit biogenesis and Mpp10 complex, small-subunit processome localization
84	CAGL0H01683g	1.61311	0.0142219	URC2	YDR520C	Putative Zn(II)2Cys6 motif containing transcription factor; non-essential gene identified in a screen for mutants with increased levels of rDNA transcription; similar to S. kluyveri Urc2p involved in uracil catabolism	Has domain(s) with predicted DNA-binding transcription factor activity, RNA polymerase II-specific, zinc ion binding activity, role in regulation of transcription, DNA-templated and nucleus localization
85	CAGL0H07865g	1.61159	0.00952332	MTO1	YGL236C	Mitochondrial protein, forms a heterodimer complex with Mss1p that performs the 5-carboxymethylaminomethyl modification of the wobble uridine base in mitochondrial tRNAs; required for respiration in paromomycin-resistant 15S rRNA mutants	Ortholog(s) have role in mitochondrial tRNA wobble uridine modification and mitochondrion localization
86	CAGL0I03608g	1.60907	0.00974457	SAS10	YDL153C	Essential subunit of U3-containing Small Subunit (SSU) processome complex involved in production of 18S rRNA and assembly of small ribosomal subunit; disrupts silencing when overproduced; mutant has increased aneuploidy tolerance	Ortholog(s) have role in cellular response to drug, endonucleolytic cleavage in 5'-ETS of tricistronic rRNA transcript (SSU-rRNA, 5.8S rRNA and LSU-rRNA), more
87	CAGL0L13392g	1.60731	0.0260622				Protein of unknown function
88	CAGL0M04587g	1.60571	0.0295356	RMP1	YLR145W	Subunit of RNase MRP, which processes pre-rRNA and has a role in cell cycle-regulated degradation of daughter cell-specific mRNAs; unlike most subunits, not shared between RNase MRP and nuclear RNase P	Ortholog(s) have rRNA primary transcript binding activity
89	CAGL0H00132g	1.60292	0.0100365				Putative adhesin-like protein with 4 tandem repeats; appears artificially broken into fragments due to sequencing errors
90	CAGL0D04884g	1.59682	0.0137833	RRP9	YPR137W	Protein involved in pre-rRNA processing, associated with U3 snRNP; component of small ribosomal subunit (SSU) processosome; ortholog of the human U3-55k protein	Ortholog(s) have snoRNA binding activity, role in cellular response to drug and box C/D snoRNP complex, small-subunit processome localization
91	CAGL0M07227g	1.59626	0.0210523	UTP9	YHR196W	Nucleolar protein, component of the small subunit (SSU) processome containing the U3 snoRNA that is involved in processing of pre-18S rRNA	Ortholog(s) have snoRNA binding activity and role in maturation of SSU-rRNA from tricistronic rRNA transcript (SSU-rRNA, 5.8S rRNA, LSU-rRNA), positive regulation of transcription by RNA polymerase I
92	CAGL0L00341g	1.58251	0.00813668	EBP2	YKL172W	Required for 25S rRNA maturation and 60S ribosomal subunit assembly; localizes to the nucleolus and in foci along nuclear periphery; constituent of 66S pre-ribosomal particles; cooperates with Rrs1p and Mps3p to mediate telomere clustering by binding Sir4p, but is not involved in telomere tethering	Ortholog(s) have role in nuclear division, rRNA processing, ribosomal large subunit biogenesis and mitotic spindle pole body, nuclear periphery, nucleolus, preribosome, large subunit precursor localization
93	CAGL0H06787g	1.57705	0.0212648	POT1	YIL160C	3-ketoacyl-CoA thiolase with broad chain length specificity, cleaves 3-ketoacyl-CoA into acyl-CoA and acetyl-CoA during beta-oxidation of fatty acids	Ortholog(s) have acetyl-CoA C-acyltransferase activity, mRNA binding activity, role in fatty acid beta-oxidation and glyoxysome, mitochondrial intermembrane space, peroxisomal matrix localization
94	CAGL0H05841g	1.57578	0.0116104	ATG21	YPL100W	Phosphoinositide binding protein required for vesicle formation in the cytoplasm-to-vacuole targeting (Cvt) pathway; binds both phosphatidylinositol (3,5)-bisphosphate and phosphatidylinositol 3-phosphate; WD-40 repeat protein	Ortholog(s) have phosphatidylinositol-3,5-bisphosphate binding, phosphatidylinositol-3-phosphate binding, phosphatidylinositol-4-phosphate binding activity
95	CAGL0J01045g	1.57002	0.0116113	HCA4	YJL033W	Putative nucleolar DEAD box RNA helicase; high-copy number suppression of a U14 snoRNA processing mutant suggests an involvement in 18S rRNA synthesis	Ortholog(s) have ATP-dependent RNA helicase activity, U3 snoRNA binding, box C/D snoRNA binding activity, role in rRNA processing and small-subunit processome localization
96	CAGL0I01606g	1.5643	0.0165657	URB2	YJR041C	Nucleolar protein required for normal metabolism of the rRNA primary transcript, proposed to be involved in ribosome biogenesis	Ortholog(s) have role in rRNA metabolic process, ribosome biogenesis and nucleolus localization
97	CAGL0H08690g	1.56199	0.0201808	THP3	YPR045C	Protein that forms a complex with Csn12p that is recruited to transcribed genes and may have a role in transcription elongation; possibly involved in splicing based on pre-mRNA accumulation defect for many intron-containing genes	Ortholog(s) have role in mRNA splicing, via spliceosome and transcriptionally active chromatin localization
98	CAGL0L07480g	1.55161	0.0096411	NRG2	YBR066C	Transcriptional repressor that mediates glucose repression and negatively regulates filamentous growth; has similarity to Nrg1p	Ortholog(s) have DNA-binding transcription factor activity, double-stranded DNA binding, sequence-specific DNA binding activity
99	CAGL0H02849g	1.54814	0.0125226	PSF2	YJL072C	Subunit of the GINS complex (Sld5p, Psf1p, Psf2p, Psf3p), which is localized to DNA replication origins and implicated in assembly of the DNA replication machinery	Ortholog(s) have role in double-strand break repair via break-induced replication, mitotic DNA replication and CMG complex, GINS complex, nuclear chromatin, replication fork protection complex localization
100	CAGL0J03344g	1.54681	0.022656	UTP7	YER082C	Nucleolar protein, component of the small subunit (SSU) processome containing the U3 snoRNA that is involved in processing of pre-18S rRNA	Ortholog(s) have role in endonucleolytic cleavage in 5'-ETS of tricistronic rRNA transcript (SSU-rRNA, 5.8S rRNA and LSU-rRNA), more
101	CAGL0H06039g	1.54514	0.0108355	FLR1	YBR008C	Plasma membrane multidrug transporter of the major facilitator superfamily, involved in efflux of fluconazole, diazaborine, benomyl, methotrexate, and other drugs; expression induced in cells treated with the mycotoxin patulin	Multidrug transporter of the major facilitator superfamily involved in 5-flucytosine resistance
102	CAGL0F01177g	1.54423	0.0242969	YOL036W	YOL036W	Protein of unknown function; potential Cdc28p substrate	Ortholog of S. cerevisiae : YOL036W and Saccharomyces cerevisiae S288C : YOL036W
103	CAGL0F07645g	1.5372	0.0403564	UTP11	YKL099C	Subunit of U3-containing Small Subunit (SSU) processome complex involved in production of 18S rRNA and assembly of small ribosomal subunit	Ortholog(s) have role in endonucleolytic cleavage in 5'-ETS of tricistronic rRNA transcript (SSU-rRNA, 5.8S rRNA and LSU-rRNA), more
104	CAGL0K01155g	1.53378	0.011537	YGR079W	YGR079W	Putative protein of unknown function; YGR079W is not an essential gene	Ortholog of S. cerevisiae : YGR079W and Saccharomyces cerevisiae S288C : YGR079W
105	CAGL0E03069g	1.53269	0.011235	ENP2	YGR145W	Essential nucleolar protein, required for biogenesis of the small ribosomal subunit; contains WD repeats, interacts with Mpp10p and Bfr2p, and has homology to Spb1p	Ortholog(s) have role in cellular response to drug, maturation of SSU-rRNA from tricistronic rRNA transcript (SSU-rRNA, 5.8S rRNA, LSU-rRNA) and nucleolus, small-subunit processome localization
106	CAGL0B04169g	1.52875	0.0104704	MRD1	YPR112C	Essential conserved protein that is part of the 90S preribosome; required for production of 18S rRNA and small ribosomal subunit; contains five consensus RNA-binding domains	Ortholog(s) have rRNA primary transcript binding activity
107	CAGL0H04917g	1.52872	0.0428941	SLU7	YDR088C	RNA splicing factor, required for ATP-independent portion of 2nd catalytic step of spliceosomal RNA splicing; interacts with Prp18p; contains zinc knuckle domain	Protein of unknown function
108	CAGL0G04763g	1.5276	0.0216092	RGS2	YOR107W	Negative regulator of glucose-induced cAMP signaling; directly activates the GTPase activity of the heterotrimeric G protein alpha subunit Gpa2p	Has domain(s) with predicted role in termination of G-protein coupled receptor signaling pathway
109	CAGL0H08481g	1.52508	0.0109257	RXT2	YBR095C	Subunit of the histone deacetylase Rpd3L complex; possibly involved in cell fusion and invasive growth	Protein of unknown function
110	CAGL0H04609g	1.51952	0.0113842	TEL1	YBL088C	Protein kinase primarily involved in telomere length regulation; contributes to cell cycle checkpoint control in response to DNA damage; functionally redundant with Mec1p; homolog of human ataxia telangiectasia (ATM) gene	Ortholog(s) have protein serine/threonine kinase activity, telomeric DNA binding activity and role in DNA damage induced protein phosphorylation, double-strand break repair, histone phosphorylation, telomere maintenance
111	CAGL0K07337g	1.51947	0.019064	HSP30	YCR021C	Hydrophobic plasma membrane localized, stress-responsive protein that negatively regulates the H(+)-ATPase Pma1p; induced by heat shock, ethanol treatment, weak organic acid, glucose limitation, and entry into stationary phase	Has domain(s) with predicted ion channel activity, role in ion transport and membrane localization
112	CAGL0M07678g	1.51513	0.0171681	BUD22	YMR014W	Protein required for 18S rRNA maturation and small ribosomal subunit biogenesis; cosediments with pre-ribosomal particles; mutation decreases efficiency of +1 Ty1 frameshifting and transposition, and affects budding pattern	Ortholog(s) have role in maturation of SSU-rRNA and 90S preribosome, nucleus localization
113	CAGL0H06853g	1.51462	0.0323923	ADH6	YMR318C	NADPH-dependent medium chain alcohol dehydrogenase with broad substrate specificity; member of the cinnamyl family of alcohol dehydrogenases; may be involved in fusel alcohol synthesis or in aldehyde tolerance	Putative NADP-dependent alcohol dehydrogenase VI; protein abundance increased in ace2 mutant cells
114	CAGL0B00484g	1.51337	0.0117228	SPB1	YCL054W	AdoMet-dependent methyltransferase involved in rRNA processing and 60S ribosomal subunit maturation; methylates G2922 in the tRNA docking site of the large subunit rRNA and in the absence of snR52, U2921; suppressor of PAB1 mutants	Ortholog(s) have rRNA (guanine) methyltransferase activity, rRNA (uridine-2'-O-)-methyltransferase activity
115	CAGL0H10516g	1.51305	0.0152445	CYK3	YDL117W	SH3-domain protein located in the mother-bud neck and the cytokinetic actin ring; mutant phenotype and genetic interactions suggest a role in cytokinesis	Ortholog(s) have enzyme regulator activity and role in mitotic actomyosin contractile ring contraction, regulation of cell shape during vegetative growth phase, secondary cell septum biogenesis
116	CAGL0C01639g	1.50968	0.0168543	ENP1	YBR247C	Protein associated with U3 and U14 snoRNAs, required for pre-rRNA processing and 40S ribosomal subunit synthesis; localized in the nucleus and concentrated in the nucleolus	Ortholog(s) have snoRNA binding activity
117	CAGL0D00880g	1.50858	0.0114659	TSR1	YDL060W	Protein required for processing of 20S pre-rRNA in the cytoplasm; associates with pre-40S ribosomal particles; inhibits the premature association of 60S subunits with assembling 40S subunits in the cytoplasm; similar to Bms1p	Ortholog(s) have ribonucleoprotein complex binding activity and role in endonucleolytic cleavage to generate mature 3'-end of SSU-rRNA from (SSU-rRNA, 5.8S rRNA, LSU-rRNA)
118	CAGL0H04587g	1.49948	0.0119569	AVT5	YBL089W	Putative transporter, member of a family of seven S. cerevisiae genes (AVT1-7) related to vesicular GABA-glycine transporters	Ortholog of S. cerevisiae : AVT5 and Saccharomyces cerevisiae S288C : YBL089W
119	CAGL0H09526g	1.49745	0.0170313	PRP22	YER013W	DEAH-box RNA-dependent ATPase/ATP-dependent RNA helicase, associates with lariat intermediates before the second catalytic step of splicing; mediates ATP-dependent mRNA release from the spliceosome and unwinds RNA duplexes	Ortholog(s) have ATP-dependent RNA helicase activity, second spliceosomal transesterification activity and role in generation of catalytic spliceosome for second transesterification step, spliceosomal complex disassembly
120	CAGL0H08393g	1.48813	0.0379852	BAP2	YBR068C	High-affinity leucine permease, functions as a branched-chain amino acid permease involved in the uptake of leucine, isoleucine and valine; contains 12 predicted transmembrane domains	Ortholog(s) have amino acid transmembrane transporter activity and role in amino acid transport, transmembrane transport
121	CAGL0H02299g	1.48345	0.0288579	YMR265C	YMR265C	Putative protein of unknown function	Ortholog of S. cerevisiae : YMR265C and Saccharomyces cerevisiae S288C : YMR265C
122	CAGL0H10384g	1.48134	0.0130338	RRP42	YDL111C	Exosome non-catalytic core component; involved in 3'-5' RNA processing and degradation in both the nucleus and the cytoplasm; has similarity to E. coli RNase PH and to human hRrp42p (EXOSC7)	Ortholog(s) have role in exonucleolytic trimming to generate mature 3'-end of 5.8S rRNA from tricistronic rRNA transcript (SSU-rRNA, 5.8S rRNA, LSU-rRNA), nuclear polyadenylation-dependent tRNA catabolic process, rRNA catabolic process
123	CAGL0B04455g	1.47444	0.0419254	AVT4	YNL101W	Vacuolar transporter, exports large neutral amino acids from the vacuole; member of a family of seven S. cerevisiae genes (AVT1-7) related to vesicular GABA-glycine transporters	Ortholog(s) have L-glutamine transmembrane transporter activity, L-isoleucine transmembrane transporter activity, L-tyrosine transmembrane transporter activity and role in amino acid transmembrane export from vacuole
124	CAGL0H04829g	1.47331	0.03862	TAF11	YML015C	TFIID subunit (40 kDa), involved in RNA polymerase II transcription initiation, similar to histone H3 with atypical histone fold motif of Spt3-like transcription factors	Ortholog(s) have chromatin binding activity, role in RNA polymerase II transcriptional preinitiation complex assembly and transcription factor TFIID complex localization
125	CAGL0J09944g	1.46912	0.0309348	AQR1	YNL065W	Plasma membrane multidrug transporter of the major facilitator superfamily, confers resistance to short-chain monocarboxylic acids and quinidine; involved in the excretion of excess amino acids	Plasma membrane drug:H+ antiporter involved in resistance to drugs and acetic acid
126	CAGL0K02387g	1.46898	0.0232817	ROK1	YGL171W	ATP-dependent RNA helicase of the DEAD box family; required for 18S rRNA synthesis	Has domain(s) with predicted ATP binding, ATP-dependent helicase activity, helicase activity, nucleic acid binding activity
127	CAGL0H02491g	1.46039	0.0158685	COX7	YMR256C	Subunit VII of cytochrome c oxidase, which is the terminal member of the mitochondrial inner membrane electron transport chain	Ortholog(s) have cytochrome-c oxidase activity, role in mitochondrial electron transport, cytochrome c to oxygen and mitochondrial respiratory chain complex IV, plasma membrane localization
128	CAGL0H05533g	1.45533	0.0196623	MOT1	YPL082C	Essential abundant protein involved in regulation of transcription, removes Spt15p (TBP) from DNA via its C-terminal ATPase activity, forms a complex with TBP that binds TATA DNA with high affinity but with altered specificity	Ortholog(s) have ATPase activity, DNA binding, TBP-class protein binding activity
129	CAGL0G08778g	1.45374	0.0261742	RRT14	YIL127C	Putative protein of unknown function; identified in a screen for mutants with decreased levels of rDNA transcription; green fluorescent protein (GFP)-fusion protein localizes to the nucleolus; predicted to be involved in ribosome biogenesis	Ortholog of S. cerevisiae : RRT14, C. albicans SC5314 : C3_01430W_A, C. dubliniensis CD36 : Cd36_81360, C. parapsilosis CDC317 : CPAR2_503790 and Candida tenuis NRRL Y-1498 : CANTEDRAFT_93825
130	CAGL0L05170g	1.45354	0.0148155	RRP14	YKL082C	Essential protein, constituent of 66S pre-ribosomal particles; interacts with proteins involved in ribosomal biogenesis and cell polarity; member of the SURF-6 family	Ortholog(s) have role in ribosomal large subunit biogenesis, ribosomal small subunit biogenesis and cytosolic large ribosomal subunit, nucleolus localization
131	CAGL0M02409g	1.45186	0.0182176	NOP53	YPL146C	Nucleolar protein; involved in biogenesis of the 60S subunit of the ribosome; interacts with rRNA processing factors Cbf5p and Nop2p; null mutant is viable but growth is severely impaired	Ortholog(s) have rRNA binding activity, role in maturation of LSU-rRNA from tricistronic rRNA transcript (SSU-rRNA, 5.8S rRNA, LSU-rRNA), ribosomal large subunit export from nucleus and nucleolus localization
132	CAGL0L03047g	1.44337	0.0159376	DBP7	YKR024C	Putative ATP-dependent RNA helicase of the DEAD-box family involved in ribosomal biogenesis; essential for growth under anaerobic conditions	Ortholog(s) have role in maturation of LSU-rRNA from tricistronic rRNA transcript (SSU-rRNA, 5.8S rRNA, LSU-rRNA) and nucleolus localization
133	CAGL0H01045g	1.43539	0.0221146	MRX10	YDR282C	Putative protein of unknown function	Ortholog(s) have role in cellular response to biotic stimulus, cellular response to starvation and filamentous growth of a population of unicellular organisms in response to biotic stimulus, more
134	CAGL0J00451g	1.43501	0.0477174	TDH3	YGR192C	Glyceraldehyde-3-phosphate dehydrogenase, isozyme 3, involved in glycolysis and gluconeogenesis; tetramer that catalyzes the reaction of glyceraldehyde-3-phosphate to 1,3 bis-phosphoglycerate; detected in the cytoplasm and cell wall	Putative glyceraldehyde-3-phosphate dehydrogenase; protein differentially expressed in azole resistant strain; expression downregulated in biofilm vs planktonic cell culture
135	CAGL0F01551g	1.43445	0.0356167	FYV7	YLR068W	Essential protein required for maturation of 18S rRNA; required for survival upon exposure to K1 killer toxin	Ortholog(s) have role in maturation of SSU-rRNA from tricistronic rRNA transcript (SSU-rRNA, 5.8S rRNA, LSU-rRNA)
136	CAGL0L02871g	1.43107	0.016961	NOC2	YOR206W	Protein that forms a nucleolar complex with Mak21p that binds to 90S and 66S pre-ribosomes, as well as a nuclear complex with Noc3p that binds to 66S pre-ribosomes; both complexes mediate intranuclear transport of ribosomal precursors	Ortholog(s) have role in cellular response to biotic stimulus, cellular response to drug and cellular response to starvation, more
137	CAGL0H03949g	1.43043	0.0178767	YCL001W-B	YCL001W-B	Putative protein of unknown function; YCL001W-B gene has similarity to DOM34 and is present in a region duplicated between chromosomes XIV and III	Has domain(s) with predicted role in RNA surveillance, nuclear-transcribed mRNA catabolic process, no-go decay, nuclear-transcribed mRNA catabolic process, non-stop decay
138	CAGL0K01551g	1.43035	0.016802	DBP10	YDL031W	Putative ATP-dependent RNA helicase of the DEAD-box protein family, constituent of 66S pre-ribosomal particles; essential protein involved in ribosome biogenesis	Ortholog(s) have role in assembly of large subunit precursor of preribosome, maturation of 5.8S rRNA from tricistronic rRNA transcript (SSU-rRNA, 5.8S rRNA and LSU-rRNA), more
139	CAGL0D02640g	1.42385	0.045722	HXT2	YMR011W	High-affinity glucose transporter of the major facilitator superfamily, expression is induced by low levels of glucose and repressed by high levels of glucose	Has domain(s) with predicted transmembrane transporter activity, role in transmembrane transport and integral component of membrane, membrane localization
140	CAGL0D02662g	1.42385	0.045722	HXT2	YMR011W	High-affinity glucose transporter of the major facilitator superfamily, expression is induced by low levels of glucose and repressed by high levels of glucose	Has domain(s) with predicted transmembrane transporter activity, role in transmembrane transport and integral component of membrane, membrane localization
141	CAGL0M13915g	1.42339	0.0254115	YMR310C	YMR310C	Putative protein of unknown function; predicted to be involved in ribosome biogenesis; green fluorescent protein (GFP)-fusion protein localizes to the nucleus; YMR310C is not an essential gene	Ortholog(s) have role in cell-abiotic substrate adhesion
142	CAGL0H01595g	1.41848	0.0172527	RBA50	YDR527W	Protein involved in transcription; interacts with RNA polymerase II subunits Rpb2p, Rpb3, and Rpb11p; has similarity to human RPAP1	Ortholog(s) have role in transcription by RNA polymerase II
143	CAGL0H05555g	1.41847	0.0424392	SEN54	YPL083C	Subunit of the tRNA splicing endonuclease, which is composed of Sen2p, Sen15p, Sen34p, and Sen54p	Ortholog(s) have tRNA-intron endonuclease activity, role in tRNA-type intron splice site recognition and cleavage and mitochondrial outer membrane, tRNA-intron endonuclease complex localization
144	CAGL0G00484g	1.4165	0.0299882	EFG1	YGR271C-A	Essential protein required for maturation of 18S rRNA; null mutant is sensitive to hydroxyurea and is delayed in recovering from alpha-factor arrest; green fluorescent protein (GFP)-fusion protein localizes to the nucleolus	Has domain(s) with predicted role in rRNA processing
145	CAGL0H05885g	1.41637	0.0174535	FMP30	YPL103C	Mitochondrial inner membrane protein with a role in maintaining mitochondrial morphology and normal cardiolipin levels; proposed to be involved in N-acylethanolamine metabolism; related to mammalian N-acylPE-specific phospholipase D	Ortholog(s) have role in N-acylethanolamine metabolic process, N-acylphosphatidylethanolamine metabolic process and integral component of mitochondrial inner membrane localization
146	CAGL0H02475g	1.40783	0.03639	PET111	YMR257C	Mitochondrial translational activator specific for the COX2 mRNA; located in the mitochondrial inner membrane	Ortholog(s) have translation regulator activity, role in mitochondrial respiratory chain complex IV biogenesis, positive regulation of mitochondrial translation and mitochondrial inner membrane localization
147	CAGL0I02354g	1.40687	0.0289737	DBP8	YHR169W	ATPase, putative RNA helicase of the DEAD-box family; component of 90S preribosome complex involved in production of 18S rRNA and assembly of 40S small ribosomal subunit; ATPase activity stimulated by association with Esf2p	Ortholog(s) have ATP-dependent RNA helicase activity
148	CAGL0H04873g	1.39937	0.0311837	STP3	YLR375W	Zinc-finger protein of unknown function, possibly involved in pre-tRNA splicing and in uptake of branched-chain amino acids	Ortholog(s) have sequence-specific DNA binding activity and role in filamentous growth
149	CAGL0H08624g	1.39907	0.0388574	MCM16	YPR046W	Protein involved in kinetochore-microtubule mediated chromosome segregation; binds to centromere DNA	Ortholog(s) have role in establishment of mitotic sister chromatid cohesion and condensed nuclear chromosome kinetochore localization
150	CAGL0J02376g	1.39797	0.0450461	FAF1	YIL019W	Protein required for pre-rRNA processing and 40S ribosomal subunit assembly	Ortholog(s) have role in maturation of SSU-rRNA from tricistronic rRNA transcript (SSU-rRNA, 5.8S rRNA, LSU-rRNA) and nucleolus localization
151	CAGL0M11154g	1.39731	0.0194969	MAK21	YDR060W	Constituent of 66S pre-ribosomal particles, required for large (60S) ribosomal subunit biogenesis; involved in nuclear export of pre-ribosomes; required for maintenance of dsRNA virus; homolog of human CAATT-binding protein	Protein of unknown function
152	CAGL0J09460g	1.38228	0.0425939	AIR1	YIL079C	Zinc knuckle protein, involved in nuclear RNA processing and degradation as a component of the TRAMP complex; stimulates the poly(A) polymerase activity of Pap2p in vitro; functionally redundant with Air2p	Ortholog(s) have polynucleotide adenylyltransferase activity
153	CAGL0H07029g	1.37404	0.0237808	MRPL35	YDR322W	mitochondrial ribosomal protein of the large subunit	Ortholog(s) have structural constituent of ribosome activity and mitochondrial large ribosomal subunit localization
154	CAGL0L04950g	1.37269	0.0226163	ERB1	YMR049C	Constituent of 66S pre-ribosomal particles, forms a complex with Nop7p and Ytm1p that is required for maturation of the large ribosomal subunit; required for maturation of the 25S and 5.8S ribosomal RNAs; homologous to mammalian Bop1	Ortholog(s) have nucleolus localization
155	CAGL0H10318g	1.37007	0.0216821	KIN28	YDL108W	Serine/threonine protein kinase, subunit of the transcription factor TFIIH; involved in transcription initiation at RNA polymerase II promoters	Ortholog(s) have RNA polymerase II CTD heptapeptide repeat kinase activity, cyclin-dependent protein kinase activating kinase activity, cyclin-dependent protein serine/threonine kinase activity
156	CAGL0G05742g	1.36962	0.0434107	NOP6	YDL213C	rRNA-binding protein required for 40S ribosomal subunit biogenesis; contains an RNA recognition motif (RRM) and has similarity to hydrophilins; NOP6 may be a fungal-specific gene as no homologs have been yet identified in higher eukaryotes	Ortholog(s) have rRNA binding, snoRNA binding activity, role in ribosomal small subunit biogenesis and 90S preribosome, nucleolus, preribosome, large subunit precursor, preribosome, small subunit precursor localization
157	CAGL0H02673g	1.35971	0.0434577	UTP30	YKR060W	Subunit of U3-containing 90S preribosome complex involved in production of 18S rRNA and assembly of small ribosomal subunit	Ortholog(s) have role in maturation of SSU-rRNA from tricistronic rRNA transcript (SSU-rRNA, 5.8S rRNA, LSU-rRNA) and 90S preribosome, nucleolus localization
158	CAGL0H09020g	1.35807	0.0255498	ITC1	YGL133W	Subunit of the ATP-dependent Isw2p-Itc1p chromatin remodeling complex, required for repression of a-specific genes, repression of early meiotic genes during mitotic growth, and repression of INO1; similar to mammalian Acf1p, the regulatory subunit of the mammalian ATP-utilizing chromatin assembly and modifying factor (ACF) complex	Ortholog(s) have role in chromatin silencing at telomere, negative regulation of transcription from RNA polymerase II promoter by pheromones and CHRAC localization
159	CAGL0H05907g	1.35665	0.0367296	MSD1	YPL104W	Mitochondrial aspartyl-tRNA synthetase, required for acylation of aspartyl-tRNA; yeast and bacterial aspartyl-, asparaginyl-, and lysyl-tRNA synthetases contain regions with high sequence similarity, suggesting a common ancestral gene	Ortholog(s) have aspartate-tRNA ligase activity, role in mitochondrial aspartyl-tRNA aminoacylation and mitochondrion localization
160	CAGL0H02233g	1.35521	0.0234085	PPA2	YMR267W	Mitochondrial inorganic pyrophosphatase, required for mitochondrial function and possibly involved in energy generation from inorganic pyrophosphate	Ortholog(s) have inorganic diphosphatase activity, role in aerobic respiration and mitochondrion localization
161	CAGL0H06765g	1.35039	0.0295877	BNR1	YIL159W	Formin, nucleates the formation of linear actin filaments, involved in cell processes such as budding and mitotic spindle orientation which require the formation of polarized actin cables, functionally redundant with BNI1	Ortholog(s) have profilin binding activity and role in barbed-end actin filament capping, formin-nucleated actin cable assembly, mitotic actomyosin contractile ring assembly, positive regulation of actin cytoskeleton reorganization
162	CAGL0H04213g	1.34634	0.0240254	TDA9	YML081W	DNA-binding protein, putative transcription factor; green fluorescent protein (GFP)-fusion protein localizes to the nucleus; null mutant is sensitive to expression of the top1-T722A allele; not an essential gene	Ortholog(s) have sequence-specific DNA binding activity and role in acetate biosynthetic process, regulation of transcription, DNA-templated
163	CAGL0H00440g	1.34101	0.0395162	YJR124C	YJR124C	Putative protein of unknown function; expression induced under calcium shortage	Has domain(s) with predicted role in transmembrane transport and integral component of membrane localization
164	CAGL0L11660g	1.34068	0.0252272	RPO31	YOR116C	RNA polymerase III largest subunit C160, part of core enzyme; similar to bacterial beta-prime subunit and to RPA190 and RPO21	Ortholog(s) have RNA polymerase III activity, role in tRNA transcription by RNA polymerase III and RNA polymerase III complex localization
165	CAGL0H06809g	1.33669	0.0273887	VPS51	YKR020W	Component of the GARP (Golgi-associated retrograde protein) complex, Vps51p-Vps52p-Vps53p-Vps54p, which is required for the recycling of proteins from endosomes to the late Golgi; links the (VFT/GARP) complex to the SNARE Tlg1p	Putative component of Golgi-associated retrograde protein complex; gene is upregulated in azole-resistant strain
166	CAGL0L11176g	1.33442	0.0347796	OGG1	YML060W	Mitochondrial glycosylase/lyase that specifically excises 7,8-dihydro-8-oxoguanine residues located opposite cytosine or thymine residues in DNA, repairs oxidative damage to mitochondrial DNA, contributes to UVA resistance	Ortholog(s) have oxidized purine nucleobase lesion DNA N-glycosylase activity and role in base-excision repair, AP site formation, error-free translesion synthesis, telomere maintenance via telomerase
167	CAGL0H08602g	1.33408	0.0381337	MSF1	YLR168C	Mitochondrial intermembrane space protein involved in regulation of mitochondrial cardiolipin and phosphatidylethanolamine levels; null has defects in mitochondrial morphology; similar to Ups1p, Ups3p and to human PRELI	Has domain(s) with predicted ATP binding, aminoacyl-tRNA ligase activity, magnesium ion binding, phenylalanine-tRNA ligase activity, tRNA binding activity and role in phenylalanyl-tRNA aminoacylation, tRNA aminoacylation, tRNA processing
168	CAGL0M00946g	1.32275	0.0362884	TSR2	YLR435W	Protein with a potential role in pre-rRNA processing	Ortholog(s) have role in maturation of SSU-rRNA from tricistronic rRNA transcript (SSU-rRNA, 5.8S rRNA, LSU-rRNA)
169	CAGL0L03872g	1.32202	0.0349337	RPC19	YNL113W	RNA polymerase subunit AC19, common to RNA polymerases I and III	Ortholog(s) have RNA polymerase I activity, RNA polymerase III activity, role in tRNA transcription by RNA polymerase III, transcription by RNA polymerase I and RNA polymerase I complex, RNA polymerase III complex localization
170	CAGL0H02167g	1.32002	0.0398336	SAM35	YHR083W	Essential component of the sorting and assembly machinery (SAM complex or TOB complex) of the mitochondrial outer membrane, which binds precursors of beta-barrel proteins and facilitates their insertion into the outer membrane	Ortholog(s) have role in mitochondrial outer membrane translocase complex assembly, protein import into mitochondrial outer membrane and mitochondrial sorting and assembly machinery complex localization
171	CAGL0A03652g	1.31581	0.0293846	MAK5	YBR142W	Essential nucleolar protein, putative DEAD-box RNA helicase required for maintenance of M1 dsRNA virus; involved in biogenesis of large (60S) ribosomal subunits	Ortholog(s) have role in maturation of 5.8S rRNA from tricistronic rRNA transcript (SSU-rRNA, 5.8S rRNA, LSU-rRNA), maturation of LSU-rRNA from tricistronic rRNA transcript (SSU-rRNA, 5.8S rRNA, LSU-rRNA) and nucleolus localization
172	CAGL0H06171g	1.31254	0.0279197	ATS1	YAL020C	Protein required, with Elongator complex, Kti11p, and Kti12p, for modification of wobble nucleosides in tRNA; has a potential role in regulatory interactions between microtubules and the cell cycle	Ortholog(s) have role in budding cell bud growth, microtubule cytoskeleton organization, tRNA wobble uridine modification and cytoplasm localization
173	CAGL0B00352g	1.30836	0.0293237	KRR1	YCL059C	Essential nucleolar protein required for the synthesis of 18S rRNA and for the assembly of 40S ribosomal subunit	Ortholog(s) have role in endonucleolytic cleavage in ITS1 to separate SSU-rRNA from 5.8S rRNA and LSU-rRNA from tricistronic rRNA transcript (SSU-rRNA, 5.8S rRNA, LSU-rRNA) and nucleolus, small-subunit processome localization
174	CAGL0H10472g	1.30457	0.0283074	IWR1	YDL115C	RNA polymerase II transport factor, conserved from yeast to humans; involved in both basal and regulated transcription from RNA polymerase II (RNAP II) promoters, but not itself a transcription factor; interacts with most of the RNAP II subunits; nucleo-cytoplasmic shuttling protein; deletion causes hypersensitivity to K1 killer toxin	Ortholog(s) have role in protein import into nucleus and RNA polymerase II, holoenzyme, cytoplasm localization
175	CAGL0H03619g	1.30347	0.0394761	YNL011C	YNL011C	Putative protein of unknown function; YNL011C is not an essential gene	Ortholog of S. cerevisiae : YNL011C, C. albicans SC5314 : C7_01230C_A, C. dubliniensis CD36 : Cd36_71090, C. parapsilosis CDC317 : CPAR2_300420 and Candida tenuis NRRL Y-1498 : CANTEDRAFT_111980
176	CAGL0E05478g	1.30223	0.0330015	RPA43	YOR340C	RNA polymerase I subunit A43	Ortholog(s) have RNA polymerase I activity, role in nucleolar large rRNA transcription by RNA polymerase I and RNA polymerase I complex localization
177	CAGL0I07975g	1.30041	0.0376531	BRX1	YOL077C	Nucleolar protein, constituent of 66S pre-ribosomal particles; depletion leads to defects in rRNA processing and a block in the assembly of large ribosomal subunits; possesses a sigma(70)-like RNA-binding motif	Ortholog(s) have 5S rRNA binding, rRNA primary transcript binding activity
178	CAGL0H08558g	1.29745	0.0327954	ATG11	YPR049C	Adapter protein for pexophagy and the cytoplasm-to-vacuole targeting (Cvt) pathway; directs receptor-bound cargo to the phagophore assembly site (PAS) for packaging into vesicles; required for recruiting other proteins to the (PAS)	Protein with a predicted role in pexophagy
179	CAGL0H00528g	1.29498	0.031165	JHD2	YJR119C	JmjC domain family histone demethylase specific for H3-K4 (histone H3 Lys4); removes methyl groups specifically added by Set1p methyltransferase; protein levels regulated by Not4p (E3 ubiquitin ligase) polyubiquitin-mediated degradation	Ortholog(s) have histone demethylase activity (H3-dimethyl-K4 specific), histone demethylase activity (H3-monomethyl-K4 specific), histone demethylase activity (H3-trimethyl-K4 specific) activity
180	CAGL0H06567g	1.29244	0.0375063	SLN1	YIL147C	Histidine kinase osmosensor that regulates a MAP kinase cascade; transmembrane protein with an intracellular kinase domain that signals to Ypd1p and Ssk1p, thereby forming a phosphorelay system similar to bacterial two-component regulators	Predicted histidine phosphotransfer kinase involved in a two-component signaling pathway
181	CAGL0M01056g	1.29101	0.0484391	FCF1	YDR339C	Putative PINc domain nuclease required for early cleavages of 35S pre-rRNA and maturation of 18S rRNA; component of the SSU (small subunit) processome involved in 40S ribosomal subunit biogenesis; copurifies with Faf1p	Ortholog(s) have role in endonucleolytic cleavage in 5'-ETS of tricistronic rRNA transcript (SSU-rRNA, 5.8S rRNA and LSU-rRNA), more
182	CAGL0H07711g	1.29028	0.0298937	RTF1	YGL244W	Subunit of the RNA polymerase II-associated Paf1 complex; directly or indirectly regulates DNA-binding properties of Spt15p and relative activities of different TATA elements; involved in telomere maintenance; involved in transcription elongation as demonstrated by the G-less-based run-on (GLRO) assay	Ortholog(s) have RNA binding, RNA polymerase II C-terminal domain phosphoserine binding activity
183	CAGL0H02497g	1.28739	0.0312584	GFD1	YMR255W	Coiled-coiled protein of unknown function, identified as a high-copy suppressor of a dbp5 mutation	Ortholog(s) have role in mRNA export from nucleus and cytoplasm, nuclear pore localization
184	CAGL0H05357g	1.28541	0.0311392	YTA6	YPL074W	Putative ATPase of the CDC48/PAS1/SEC18 (AAA) family, localized to the cortex of mother cells but not to daughter cells	Ortholog(s) have cell cortex localization
185	CAGL0A03674g	1.28293	0.0476435	BMT2	YBR141C	Putative S-adenosylmethionine-dependent methyltransferase; green fluorescent protein (GFP)-fusion protein localizes to the nucleolus; YBR141C is not an essential gene	Ortholog(s) have rRNA (adenine) methyltransferase activity and nucleolus localization
186	CAGL0H09460g	1.28099	0.0332192	FAA2	YER015W	Medium chain fatty acyl-CoA synthetase, activates imported fatty acids; accepts a wide range of fatty acid chain lengths with a preference for medium chains, C9:0-C13:0; localized to the peroxisome	Ortholog(s) have long-chain fatty acid-CoA ligase activity, medium-chain fatty acid-CoA ligase activity, very long-chain fatty acid-CoA ligase activity, role in long-chain fatty acid metabolic process and glyoxysome localization
187	CAGL0M13431g	1.27685	0.0328323	IKI1	YHR187W	Subunit of Elongator complex, which is required for modification of wobble nucleosides in tRNA; iki1 mutations confer resistance to the K. lactis toxin zymocin	Ortholog(s) have ATPase activity, tRNA binding activity, role in tRNA modification and Elongator holoenzyme complex, cytoplasm, nucleus localization
188	CAGL0H01639g	1.27521	0.0456841	SPS1	YDR523C	Putative protein serine/threonine kinase expressed at the end of meiosis and localized to the prospore membrane, required for correct localization of enzymes involved in spore wall synthesis	Ortholog(s) have role in ascospore wall assembly, ascospore-type prospore membrane assembly, regulation of protein localization to mitotic spindle pole body, septation initiation signaling
189	CAGL0H00847g	1.27315	0.0354954	HUT1	YPL244C	Protein with a role in UDP-galactose transport to the Golgi lumen, has similarity to human UDP-galactose transporter UGTrel1, exhibits a genetic interaction with S. cerevisiae ERO1	Ortholog(s) have UDP-galactose transmembrane transporter activity and role in UDP-galactose transmembrane transport, UDP-glucose transmembrane transport
190	CAGL0H08129g	1.27124	0.0432942	DFG16	YOR030W	Probable multiple transmembrane protein, involved in diploid invasive and pseudohyphal growth upon nitrogen starvation; required for accumulation of processed Rim101p	Ortholog(s) have role in cellular response to pH, filamentous growth of a population of unicellular organisms in response to pH, pathogenesis, protein processing, pseudohyphal growth, regulation of intracellular pH
191	CAGL0C01331g	1.26888	0.0333528	HPM1	YIL110W	AdoMet-dependent methyltransferase involved in a novel 3-methylhistidine modification of ribosomal protein Rpl3p; seven beta-strand MTase family member; null mutant exhibits a weak vacuolar protein sorting defect and caspofungin resistance	Ortholog(s) have protein-histidine N-methyltransferase activity and role in peptidyl-histidine methylation, to form tele-methylhistidine, positive regulation of translational fidelity, ribosomal large subunit assembly
192	CAGL0H07843g	1.26376	0.0338177	HAP2	YGL237C	Subunit of the heme-activated, glucose-repressed Hap2p/3p/4p/5p CCAAT-binding complex, a transcriptional activator and global regulator of respiratory gene expression; contains sequences sufficient for both complex assembly and DNA binding	Ortholog(s) have RNA polymerase II proximal promoter sequence-specific DNA binding, proximal promoter DNA-binding transcription activator activity, RNA polymerase II-specific activity
193	CAGL0H00935g	1.25939	0.0489301	YAR1	YPL239W	Cytoplasmic ankyrin-repeat containing protein of unknown function, proposed to link the processes of 40S ribosomal subunit biogenesis and adaptation to osmotic and oxidative stress; expression repressed by heat shock	Ortholog(s) have unfolded protein binding activity
194	CAGL0L08547g	1.25634	0.0359081				Protein of unknown function
195	CAGL0H07623g	1.25599	0.0354019	RMR1	YGL250W	Protein required for meiotic recombination and gene conversion; null mutant displays reduced PIS1 expression and growth defects on non-fermentable carbon sources and minimal media; GFP-fusion protein localizes to both cytoplasm and nucleus	Ortholog(s) have role in meiotic gene conversion, reciprocal meiotic recombination
196	CAGL0K03795g	1.25069	0.0378815	ECM16	YMR128W	Essential DEAH-box ATP-dependent RNA helicase specific to the U3 snoRNP, predominantly nucleolar in distribution, required for 18S rRNA synthesis	Ortholog(s) have RNA helicase activity, role in maturation of SSU-rRNA from tricistronic rRNA transcript (SSU-rRNA, 5.8S rRNA, LSU-rRNA) and nucleolus, small-subunit processome localization
197	CAGL0J10890g	1.24393	0.0361192	SSF2	YDR312W	Protein required for ribosomal large subunit maturation, functionally redundant with Ssf1p; member of the Brix family	Ortholog(s) have rRNA binding activity, role in conjugation with cellular fusion, ribosomal large subunit assembly and nucleolus localization
198	CAGL0H07337g	1.24319	0.0367485				Protein of unknown function
199	CAGL0H09262g	1.23983	0.0421664	MNT3	YIL014W	Alpha-1,3-mannosyltransferase, adds the fourth and fifth alpha-1,3-linked mannose residues to O-linked glycans during protein O-glycosylation	Has domain(s) with predicted transferase activity, transferring glycosyl groups activity and role in protein glycosylation
200	CAGL0K09922g	1.23976	0.0383433	VTS1	YOR359W	Post-transcriptional gene regulator, flap-structured DNA-binding and RNA-binding protein; shows genetic interactions with Vti1p, a v-SNARE involved in cis-Golgi membrane traffic; stimulates Dna2p endonuclease activity; contains a SAM domain	Ortholog(s) have RNA binding, flap-structured DNA binding activity, role in nuclear-transcribed mRNA poly(A) tail shortening, positive regulation of endodeoxyribonuclease activity and P-body, cytosol, nucleus localization
201	CAGL0H07491g	1.23403	0.0473739	AMN1	YBR158W	Protein required for daughter cell separation, multiple mitotic checkpoints, and chromosome stability; contains 12 degenerate leucine-rich repeat motifs; expression is induced by the Mitotic Exit Network (MEN)	Ortholog(s) have role in mitotic cell cycle checkpoint, negative regulation of exit from mitosis and cellular bud, cytoplasm, nucleus localization
202	CAGL0L03025g	1.23167	0.0445183	RPC37	YKR025W	RNA polymerase III subunit C37	Ortholog(s) have RNA polymerase III activity, role in tRNA transcription by RNA polymerase III and RNA polymerase III complex localization
203	CAGL0D03124g	1.23149	0.040518	DRS1	YLL008W	Nucleolar DEAD-box protein required for ribosome assembly and function, including synthesis of 60S ribosomal subunits; constituent of 66S pre-ribosomal particles	Has domain(s) with predicted ATP binding, ATP-dependent helicase activity, helicase activity, nucleic acid binding activity
204	CAGL0K09284g	1.22963	0.0436524	PWP2	YCR057C	Conserved 90S pre-ribosomal component essential for proper endonucleolytic cleavage of the 35 S rRNA precursor at A0, A1, and A2 sites; contains eight WD-repeats; PWP2 deletion leads to defects in cell cycle and bud morphogenesis	Ortholog(s) have snoRNA binding activity
205	CAGL0C03289g	1.22762	0.0385367	YBT1	YLL048C	Transporter of the ATP-binding cassette (ABC) family involved in bile acid transport; similar to mammalian bile transporters	Putative ABC transporter involved in bile acid transport; gene is upregulated in azole-resistant strain
206	CAGL0H05511g	1.22534	0.0393715	RPS9A	YPL081W	Protein component of the small (40S) ribosomal subunit; nearly identical to Rps9Bp and has similarity to E. coli S4 and rat S9 ribosomal proteins	Ortholog(s) have rRNA binding, structural constituent of ribosome activity and role in maturation of SSU-rRNA from tricistronic rRNA transcript (SSU-rRNA, 5.8S rRNA, LSU-rRNA)
207	CAGL0L08756g	1.22227	0.0471809	RRP12	YPL012W	Protein required for export of the ribosomal subunits; associates with the RNA components of the pre-ribosomes; has a role in nuclear import in association with Pse1p; contains HEAT-repeats	Ortholog(s) have nucleus localization
208	CAGL0L03806g	1.21365	0.0417806	NOP15	YNL110C	Constituent of 66S pre-ribosomal particles, involved in 60S ribosomal subunit biogenesis; localizes to both nucleolus and cytoplasm	Ortholog(s) have rRNA binding activity, role in actomyosin contractile ring assembly, ribosomal large subunit biogenesis and nucleolus, preribosome, large subunit precursor localization
209	CAGL0H05951g	1.21087	0.0412199	YPL107W	YPL107W	Putative protein of unknown function; green fluorescent protein (GFP)-fusion protein localizes to mitochondria; YPL107W is not an essential gene	Ortholog of S. cerevisiae : YPL107W, C. albicans SC5314 : C4_01930C_A, C. dubliniensis CD36 : Cd36_41820, C. parapsilosis CDC317 : CPAR2_400500 and Candida tenuis NRRL Y-1498 : CANTEDRAFT_115274
210	CAGL0B01397g	1.21039	0.0423823	NOP8	YOL144W	Nucleolar protein required for 60S ribosomal subunit biogenesis	Putative nucleolar protein required for ribosome biogenesis; gene is downregulated in azole-resistant strain
211	CAGL0H06303g	1.20774	0.0419371	NTG1	YAL015C	DNA N-glycosylase and apurinic/apyrimidinic (AP) lyase involved in base excision repair; acts in both nucleus and mitochondrion; creates a double-strand break at mtDNA origins that stimulates replication in response to oxidative stress	Ortholog(s) have DNA-(apurinic or apyrimidinic site) endonuclease activity, oxidized purine nucleobase lesion DNA N-glycosylase activity, oxidized pyrimidine nucleobase lesion DNA N-glycosylase activity
212	CAGL0H09988g	1.20709	0.041841	REB1	YBR049C	RNA polymerase I enhancer binding protein; DNA binding protein which binds to genes transcribed by both RNA polymerase I and RNA polymerase II; required for termination of RNA polymerase I transcription	Ortholog(s) have sequence-specific DNA binding activity and role in regulation of transcription by RNA polymerase II, termination of RNA polymerase II transcription, transcriptional start site selection at RNA polymerase II promoter
213	CAGL0H05775g	1.20574	0.0484409	MSY1	YPL097W	Mitochondrial tyrosyl-tRNA synthetase	Ortholog(s) have misfolded RNA binding, tyrosine-tRNA ligase activity, role in Group I intron splicing, RNA folding, mitochondrial tyrosyl-tRNA aminoacylation and mitochondrion localization
214	CAGL0G06248g	1.20158	0.0434141	MAK16	YAL025C	Essential nuclear protein, constituent of 66S pre-ribosomal particles; required for maturation of 25S and 5.8S rRNAs; required for maintenance of M1 satellite double-stranded RNA of the L-A virus	Ortholog(s) have role in maturation of 5.8S rRNA from tricistronic rRNA transcript (SSU-rRNA, 5.8S rRNA, LSU-rRNA), maturation of LSU-rRNA from tricistronic rRNA transcript (SSU-rRNA, 5.8S rRNA, LSU-rRNA)
215	CAGL0H10560g	1.20116	0.0469105	YDL121C	YDL121C	Putative protein of unknown function; green fluorescent protein (GFP)-fusion protein localizes to the endoplasmic reticulum; YDL121C is not an essential protein	Ortholog(s) have endoplasmic reticulum localization
216	CAGL0J09020g	1.19549	0.0443446	SNF3	YDL194W	Plasma membrane low glucose sensor that regulates glucose transport; contains 12 predicted transmembrane segments and a long C-terminal tail required for induction of hexose transporters; also senses fructose and mannose; similar to Rgt2p	Putative plasma membrane high affinity glucose sensor, required for growth under glucose-limiting conditions
217	CAGL0I05654g	1.19486	0.0465254	URK1	YNR012W	Uridine/cytidine kinase, component of the pyrimidine ribonucleotide salvage pathway that converts uridine into UMP and cytidine into CMP; involved in the pyrimidine deoxyribonucleotide salvage pathway, converting deoxycytidine into dCMP	Ortholog(s) have uridine kinase activity and role in pyrimidine-containing compound salvage
218	CAGL0H09218g	1.18462	0.0474627	SDT1	YGL224C	Pyrimidine nucleotidase; overexpression suppresses the 6-AU sensitivity of transcription elongation factor S-II, as well as resistance to other pyrimidine derivatives	Ortholog(s) have nucleotidase activity and role in pyrimidine nucleobase metabolic process
219	CAGL0E00517g	1.16843	0.0491897	YCR087C-A	YCR087C-A	Putative protein of unknown function; green fluorescent protein (GFP)-fusion protein localizes to the nucleolus; YCR087C-A is not an essential gene	Ortholog of S. cerevisiae : YCR087C-A, C. albicans SC5314 : CR_10750C_A, C. dubliniensis CD36 : Cd36_35524, C. parapsilosis CDC317 : CPAR2_200040 and Candida tenuis NRRL Y-1498 : CANTEDRAFT_114381
220	CAGL0B04433g	1.16816	0.0488555	FUR4	YBR021W	Uracil permease, localized to the plasma membrane; expression is tightly regulated by uracil levels and environmental cues	Has domain(s) with predicted nucleobase transmembrane transporter activity, role in nucleobase transport, transmembrane transport and membrane localization
221	CAGL0H05621g	1.1667	0.0491255	RLM1	YPL089C	MADS-box transcription factor, component of the protein kinase C-mediated MAP kinase pathway involved in the maintenance of cell integrity; phosphorylated and activated by the MAP-kinase Slt2p	Putative transcription factor with a predicted role in cell wall integrity
Down regulated genes [82 genes]
Sl no.	Systematic Name	log2_Fold Change	p-value	Common name	SGD ORF	Functional Description (SGD; Saccharomyces Genome Database)	Functional Description (CGD; Candida Genome Database)
1	CAGL0M06677g	-12.6678	7.69e-29	HHF2	YNL030W	Histone H4, core histone protein required for chromatin assembly and chromosome function; one of two identical histone proteins (see also HHF1); contributes to telomeric silencing; N-terminal domain involved in maintaining genomic integrity	Ortholog(s) have role in histone H3-K79 methylation, sexual sporulation resulting in formation of a cellular spore, transfer RNA gene-mediated silencing and replication fork protection complex localization
2	CAGL0C04136g	-7.75721	9.52e-18	HHF1	YBR009C	Histone H4, core histone protein required for chromatin assembly and chromosome function; one of two identical histone proteins (see also HHF2); contributes to telomeric silencing; N-terminal domain involved in maintaining genomic integrity	Ortholog(s) have role in histone H3-K79 methylation, sexual sporulation resulting in formation of a cellular spore, transfer RNA gene-mediated silencing and replication fork protection complex localization
3	CAGL0I04444g	-3.63074	6.79e-07	ADE1	YAR015W	N-succinyl-5-aminoimidazole-4-carboxamide ribotide (SAICAR) synthetase, required for 'de novo' purine nucleotide biosynthesis; red pigment accumulates in mutant cells deprived of adenine	Ortholog(s) have phosphoribosylaminoimidazolesuccinocarboxamide synthase activity and role in 'de novo' IMP biosynthetic process, adenine biosynthetic process, fumarate metabolic process
4	CAGL0F01749g	-3.60812	3.55e-06	SHM2	YLR058C	Cytosolic serine hydroxymethyltransferase, converts serine to glycine plus 5,10 methylenetetrahydrofolate; major isoform involved in generating precursors for purine, pyrimidine, amino acid, and lipid biosynthesis	Putative serine hydroxymethyltransferase; protein differentially expressed in azole resistant strain
5	CAGL0L06094g	-3.33074	1.95e-07	STR3	YGL184C	Peroxisomal cystathionine beta-lyase, converts cystathionine into homocysteine; may be redox regulated by Gto1p	Putative cystathionine beta-lyase; gene is upregulated in azole-resistant strain
6	CAGL0C01243g	-2.91936	6.43e-06	HIS5	YIL116W	Histidinol-phosphate aminotransferase, catalyzes the seventh step in histidine biosynthesis; responsive to general control of amino acid biosynthesis; mutations cause histidine auxotrophy and sensitivity to Cu, Co, and Ni salts	Ortholog(s) have histidinol-phosphate transaminase activity and role in histidine biosynthetic process, response to nickel cation
7	CAGL0B00902g	-2.89996	8.31e-05	HIS4	YCL030C	Multifunctional enzyme containing phosphoribosyl-ATP pyrophosphatase, phosphoribosyl-AMP cyclohydrolase, and histidinol dehydrogenase activities; catalyzes the second, third, ninth and tenth steps in histidine biosynthesis	Phosphoribosyl-AMP cyclohydrolase; phosphoribosyl-ATP pyrophosphatase; histidinol dehydrogenase
8	CAGL0I09009g	-2.5797	3.5e-05	HIS2	YFR025C	Histidinolphosphatase, catalyzes the eighth step in histidine biosynthesis; mutations cause histidine auxotrophy and sensitivity to Cu, Co, and Ni salts; transcription is regulated by general amino acid control	Ortholog(s) have histidinol-phosphatase activity and role in histidine biosynthetic process
9	CAGL0L02937g	-2.54667	4.2e-05	HIS3	YOR202W	Imidazoleglycerol-phosphate dehydratase, catalyzes the sixth step in histidine biosynthesis; mutations cause histidine auxotrophy and sensitivity to Cu, Co, and Ni salts; transcription is regulated by general amino acid control via Gcn4p	Putative imidazoleglycerol-phosphate dehydratase
10	CAGL0K04499g	-2.53487	0.00068774	ADE6	YGR061C	Formylglycinamidine-ribonucleotide (FGAM)-synthetase, catalyzes a step in the 'de novo' purine nucleotide biosynthetic pathway	Ortholog(s) have phosphoribosylformylglycinamidine synthase activity and role in purine nucleotide biosynthetic process
11	CAGL0L06138g	-2.5123	0.000802653	TPN1	YGL186C	Plasma membrane pyridoxine (vitamin B6) transporter; member of the purine-cytosine permease subfamily within the major facilitator superfamily; proton symporter with similarity to Fcy21p, Fcy2p, and Fcy22p	Ortholog(s) have vitamin transmembrane transporter activity, role in vitamin transport and plasma membrane localization
12	CAGL0C05621g	-2.5051	0.000692574				Protein of unknown function
13	CAGL0I09284g	-2.48103	0.000582939	SHM1	YBR263W	Mitochondrial serine hydroxymethyltransferase, converts serine to glycine plus 5,10 methylenetetrahydrofolate; involved in generating precursors for purine, pyrimidine, amino acid, and lipid biosynthesis; reverse reaction generates serine	Ortholog(s) have glycine hydroxymethyltransferase activity, role in one-carbon metabolic process, serine family amino acid biosynthetic process and mitochondrion localization
14	CAGL0B00990g	-2.45613	0.00103257	FRM2	YCL026C-A	Protein of unknown function, involved in the integration of lipid signaling pathways with cellular homeostasis; expression induced in cells treated with the mycotoxin patulin; has similarity to bacterial nitroreductases	Ortholog(s) have oxidoreductase activity, acting on NAD(P)H, nitrogenous group as acceptor activity and role in cellular response to oxidative stress, negative regulation of fatty acid metabolic process
15	CAGL0M12188g	-2.34239	0.00143296	GCV3	YAL044C	H subunit of the mitochondrial glycine decarboxylase complex, required for the catabolism of glycine to 5,10-methylene-THF; also required for all protein lipoylation; expression is regulated by levels of 5,10-methylene-THF	Ortholog(s) have glycine dehydrogenase (decarboxylating) activity, role in glycine catabolic process, one-carbon metabolic process, protein lipoylation and mitochondrion localization
16	CAGL0L00759g	-2.33118	0.00116423	HIS1	YER055C	ATP phosphoribosyltransferase, a hexameric enzyme, catalyzes the first step in histidine biosynthesis; mutations cause histidine auxotrophy and sensitivity to Cu, Co, and Ni salts; transcription is regulated by general amino acid control	ATP phosphoribosyltransferase; protein abundance increased in ace2 mutant cells
17	CAGL0B02794g	-2.32908	0.00158718	ADE13	YLR359W	Adenylosuccinate lyase, catalyzes two steps in the 'de novo' purine nucleotide biosynthetic pathway; expression is repressed by adenine and activated by Bas1p and Pho2p; mutations in human ortholog ADSL cause adenylosuccinase deficiency	Ortholog(s) have (S)-2-(5-amino-1-(5-phospho-D-ribosyl)imidazole-4-carboxamido)succinate AMP-lyase (fumarate-forming) activity, N6-(1,2-dicarboxyethyl)AMP AMP-lyase (fumarate-forming) activity
18	CAGL0K10340g	-2.18499	0.00110619	ADE2	YOR128C	Phosphoribosylaminoimidazole carboxylase, catalyzes a step in the 'de novo' purine nucleotide biosynthetic pathway; red pigment accumulates in mutant cells deprived of adenine	Putative phosphoribosylaminoimidazole carboxylase; aminoimidazole ribonucleotide (AIR) carboxylase
19	CAGL0L00429g	-2.11411	0.00202392	GCV2	YMR189W	P subunit of the mitochondrial glycine decarboxylase complex, required for the catabolism of glycine to 5,10-methylene-THF; expression is regulated by levels of 5,10-methylene-THF in the cytoplasm	Ortholog(s) have glycine dehydrogenase (decarboxylating) activity and role in glycine decarboxylation via glycine cleavage system, one-carbon metabolic process
20	CAGL0K01771g	-2.11156	0.000508276	YAT1	YAR035W	Outer mitochondrial carnitine acetyltransferase, minor ethanol-inducible enzyme involved in transport of activated acyl groups from the cytoplasm into the mitochondrial matrix; phosphorylated	Has domain(s) with predicted transferase activity, transferring acyl groups activity
21	CAGL0J09240g	-2.09457	0.00148032	LYS21	YDL131W	Homocitrate synthase isozyme, catalyzes the condensation of acetyl-CoA and alpha-ketoglutarate to form homocitrate, which is the first step in the lysine biosynthesis pathway; highly similar to the other isozyme, Lys20p	Homocitrate synthase; protein abundance increased in ace2 mutant cells
22	CAGL0C01595g	-2.02755	0.00154823	HIS7	YBR248C	Imidazole glycerol phosphate synthase (glutamine amidotransferase:cyclase), catalyzes the fifth and sixth steps of histidine biosynthesis and also produces 5-aminoimidazole-4-carboxamide ribotide (AICAR), a purine precursor	Ortholog(s) have glutaminase activity, imidazoleglycerol-phosphate synthase activity and role in histidine biosynthetic process
23	CAGL0M13717g	-2.02591	0.00390286	ADE4	YMR300C	Phosphoribosylpyrophosphate amidotransferase (PRPPAT; amidophosphoribosyltransferase), catalyzes first step of the 'de novo' purine nucleotide biosynthetic pathway	Ortholog(s) have amidophosphoribosyltransferase activity and role in 'de novo' IMP biosynthetic process, adenine metabolic process
24	CAGL0I01276g	-2.01032	0.00100051	YHR112C	YHR112C	Protein of unknown function; localizes to the cytoplasm and nucleus; overexpression affects protein trafficking through the endocytic pathway	Ortholog(s) have cytoplasm, nucleus localization
25	CAGL0D04356g	-1.96576	0.00628373	GCV1	YDR019C	T subunit of the mitochondrial glycine decarboxylase complex, required for the catabolism of glycine to 5,10-methylene-THF; expression is regulated by levels of levels of 5,10-methylene-THF in the cytoplasm	Ortholog(s) have glycine dehydrogenase (decarboxylating) activity and role in glycine metabolic process, one-carbon metabolic process
26	CAGL0I09108g	-1.90123	0.00713498	ESBP6	YNL125C	Protein with similarity to monocarboxylate permeases, appears not to be involved in transport of monocarboxylates such as lactate, pyruvate or acetate across the plasma membrane	Has domain(s) with predicted role in transmembrane transport and integral component of membrane localization
27	CAGL0F02761g	-1.87407	0.00219268	ADE8	YDR408C	Phosphoribosyl-glycinamide transformylase, catalyzes a step in the 'de novo' purine nucleotide biosynthetic pathway	Ortholog(s) have phosphoribosylglycinamide formyltransferase activity, role in 'de novo' IMP biosynthetic process, adenine biosynthetic process and fungal biofilm matrix localization
28	CAGL0G06006g	-1.86209	0.0080644	YHR138C	YHR138C	Putative protein of unknown function; has similarity to Pbi2p; double null mutant lacking Pbi2p and Yhr138p exhibits highly fragmented vacuoles	Ortholog(s) have endopeptidase inhibitor activity and role in vacuole fusion, non-autophagic
29	CAGL0G05610g	-1.78261	0.00508753	DTD1	YDL219W	D-Tyr-tRNA(Tyr) deacylase, functions in protein translation, may affect nonsense suppression via alteration of the protein synthesis machinery; ubiquitous among eukaryotes	Ortholog(s) have D-leucyl-tRNA(Leu) deacylase activity, D-tyrosyl-tRNA(Tyr) deacylase activity and role in D-leucine catabolic process, D-tyrosine catabolic process, tRNA metabolic process
30	CAGL0D06402g	-1.78003	0.0148201	MET17	YLR303W	Methionine and cysteine synthase (O-acetyl homoserine-O-acetyl serine sulfhydrylase), required for sulfur amino acid synthesis	O-acetyl homoserine sulfhydrylase (OAHSH), ortholog of S. cerevisiae MET17; required for utilization of inorganic sulfate as sulfur source; able to utilize cystine as a sulfur source while S. cerevisiae met15 mutants are unable to do so
31	CAGL0K03459g	-1.75348	0.00521819	SPG4	YMR107W	Protein required for survival at high temperature during stationary phase; not required for growth on nonfermentable carbon sources	Ortholog of S. cerevisiae : SPG4 and Saccharomyces cerevisiae S288C : YMR107W
32	CAGL0K03465g	-1.74793	0.0121097	ILV2	YMR108W	Acetolactate synthase, catalyses the first common step in isoleucine and valine biosynthesis and is the target of several classes of inhibitors, localizes to the mitochondria; expression of the gene is under general amino acid control	Ortholog(s) have acetolactate synthase activity, flavin adenine dinucleotide binding activity, role in isoleucine biosynthetic process, valine biosynthetic process and acetolactate synthase complex, mitochondrion localization
33	CAGL0I00264g	-1.7473	0.00653713	HYR1	YIR037W	Thiol peroxidase that functions as a hydroperoxide receptor to sense intracellular hydroperoxide levels and transduce a redox signal to the Yap1p transcription factor	Has domain(s) with predicted glutathione peroxidase activity and role in oxidation-reduction process, response to oxidative stress; mass spectrometry data support an N-terminal extension of this ORF
34	CAGL0J08316g	-1.73927	0.0170203	MET2	YNL277W	L-homoserine-O-acetyltransferase, catalyzes the conversion of homoserine to O-acetyl homoserine which is the first step of the methionine biosynthetic pathway	Ortholog(s) have homoserine O-acetyltransferase activity and role in homoserine metabolic process, methionine biosynthetic process, regulation of DNA methylation
35	CAGL0K00913g	-1.73164	0.0137598	ADE3	YGR204W	Cytoplasmic trifunctional enzyme C1-tetrahydrofolate synthase, involved in single carbon metabolism and required for biosynthesis of purines, thymidylate, methionine, and histidine; null mutation causes auxotrophy for adenine and histidine	Ortholog(s) have formate-tetrahydrofolate ligase activity, methenyltetrahydrofolate cyclohydrolase activity, methylenetetrahydrofolate dehydrogenase (NADP+) activity, single-stranded DNA binding activity
36	CAGL0A03366g	-1.71996	0.0187639	ADE16	YLR028C	Enzyme of 'de novo' purine biosynthesis containing both 5-aminoimidazole-4-carboxamide ribonucleotide transformylase and inosine monophosphate cyclohydrolase activities, isozyme of Ade17p; ade16 ade17 mutants require adenine and histidine	Ortholog(s) have IMP cyclohydrolase activity, phosphoribosylaminoimidazolecarboxamide formyltransferase activity, role in 'de novo' IMP biosynthetic process and cytosol localization
37	CAGL0F07117g	-1.71118	0.0116417	GPG1	YGL121C	Proposed gamma subunit of the heterotrimeric G protein that interacts with the receptor Gpr1p; involved in regulation of pseudohyphal growth; requires Gpb1p or Gpb2p to interact with Gpa2p; overproduction causes prion curing	Putative subunit of the heterotrimeric G protein; gene is upregulated in azole-resistant strain
38	CAGL0K08668g	-1.70085	0.0157188	MET28	YIR017C	Basic leucine zipper (bZIP) transcriptional activator in the Cbf1p-Met4p-Met28p complex, participates in the regulation of sulfur metabolism	bZIP domain-containing protein
39	CAGL0A02574g	-1.7005	0.0170499	TRP4	YDR354W	Anthranilate phosphoribosyl transferase of the tryptophan biosynthetic pathway, catalyzes the phosphoribosylation of anthranilate, subject to the general control system of amino acid biosynthesis	Ortholog(s) have role in cleistothecium development, tryptophan biosynthetic process
40	CAGL0I04994g	-1.6968	0.0177854	MET6	YER091C	Cobalamin-independent methionine synthase, involved in methionine biosynthesis and regeneration; requires a minimum of two glutamates on the methyltetrahydrofolate substrate, similar to bacterial metE homologs	5-methyltetrahydropteroyltriglutamate homocysteine methyltransferase; protein abundance increased in ace2 mutant cells
41	CAGL0L09229g	-1.69073	0.00501519	AIM45	YPR004C	Putative ortholog of mammalian electron transfer flavoprotein complex subunit ETF-alpha; interacts with frataxin, Yfh1p; null mutant displays elevated frequency of mitochondrial genome loss; may have a role in oxidative stress response	Ortholog(s) have mitochondrion localization
42	CAGL0A01716g	-1.67062	0.00752594	PNC1	YGL037C	Nicotinamidase that converts nicotinamide to nicotinic acid as part of the NAD(+) salvage pathway, required for life span extension by calorie restriction; PNC1 expression responds to all known stimuli that extend replicative life span	Ortholog(s) have nicotinamidase activity, role in chromatin silencing at rDNA, chromatin silencing at telomere, negative regulation of DNA amplification, replicative cell aging and fungal biofilm matrix, nucleus, peroxisome localization
43	CAGL0J07084g	-1.66735	0.0054424	YPL113C	YPL113C	Glyoxylate reductase; acts on glyoxylate and hydroxypyruvate substrates; YPL113C is not an essential gene	Ortholog(s) have oxidoreductase activity, acting on the CH-OH group of donors, NAD or NADP as acceptor activity
44	CAGL0M11704g	-1.66542	0.0210985	AHP1	YLR109W	Thiol-specific peroxiredoxin, reduces hydroperoxides to protect against oxidative damage; function in vivo requires covalent conjugation to Urm1p	Putative thiol-specific peroxiredoxin; alkyl hydroperoxide reductase; protein differentially expressed in azole resistant strain; expression upregulated in biofilm vs planktonic cell culture; protein abundance decreased in ace2 mutant cells
45	CAGL0E01133g	-1.63021	0.0241443	HOM2	YDR158W	Aspartic beta semi-aldehyde dehydrogenase, catalyzes the second step in the common pathway for methionine and threonine biosynthesis; expression regulated by Gcn4p and the general control of amino acid synthesis	Ortholog(s) have aspartate-semialdehyde dehydrogenase activity and role in homoserine biosynthetic process, methionine biosynthetic process, threonine biosynthetic process
46	CAGL0G08019g	-1.62064	0.00681072	YDR090C	YDR090C	Putative protein of unknown function	Ortholog(s) have role in cellular response to biotic stimulus, cellular response to starvation and filamentous growth of a population of unicellular organisms in response to biotic stimulus, more
47	CAGL0F01485g	-1.6167	0.00766212	TIR4	YOR009W	Cell wall mannoprotein of the Srp1p/Tip1p family of serine-alanine-rich proteins; expressed under anaerobic conditions and required for anaerobic growth; transcription is also induced by cold shock	Putative GPI-linked cell wall mannoprotein of the Srp1p/Tip1p family
48	CAGL0H02431g	-1.59981	0.0127864	TRM732	YMR259C	Putative protein of unknown function; green fluorescent protein (GFP)-fusion protein localizes to the cytoplasm; YMR259C is not an essential gene	Ortholog(s) have role in tRNA methylation
49	CAGL0G06732g	-1.57522	0.0307332	LEU9	YOR108W	Alpha-isopropylmalate synthase II (2-isopropylmalate synthase), catalyzes the first step in the leucine biosynthesis pathway; the minor isozyme, responsible for the residual alpha-IPMS activity detected in a leu4 null mutant	Ortholog(s) have 2-isopropylmalate synthase activity, role in leucine biosynthetic process and mitochondrion localization
50	CAGL0D01562g	-1.5672	0.0217046	FCY1	YPR062W	Cytosine deaminase, zinc metalloenzyme that catalyzes the hydrolytic deamination of cytosine to uracil; of biomedical interest because it also catalyzes the deamination of 5-fluorocytosine (5FC) to form anticancer drug 5-fluorouracil (5FU)	Ortholog(s) have cytosine deaminase activity and role in cytidine metabolic process, cytosine metabolic process, pyrimidine-containing compound salvage
51	CAGL0M06963g	-1.5555	0.0190376	SOL2	YCR073W-A	Protein with a possible role in tRNA export; shows similarity to 6-phosphogluconolactonase non-catalytic domains but does not exhibit this enzymatic activity; homologous to Sol1p, Sol3p, and Sol4p	Ortholog(s) have role in tRNA export from nucleus and cytosol localization
52	CAGL0D05148g	-1.54295	0.00985967				Protein of unknown function
53	CAGL0B02838g	-1.50004	0.025398	MUP1	YGR055W	High affinity methionine permease, integral membrane protein with 13 putative membrane-spanning regions; also involved in cysteine uptake	Protein of unknown function
54	CAGL0K06105g	-1.49839	0.0162173	BOP2	YLR267W	Protein of unknown function	Ortholog of S. cerevisiae : BOP2 and Saccharomyces cerevisiae S288C : YLR267W
55	CAGL0M12837g	-1.46178	0.0443988	SER33	YIL074C	3-phosphoglycerate dehydrogenase, catalyzes the first step in serine and glycine biosynthesis; isozyme of Ser3p	Ortholog(s) have alpha-ketoglutarate reductase activity, phosphoglycerate dehydrogenase activity and role in serine family amino acid biosynthetic process
56	CAGL0I00462g	-1.46061	0.0159392	HRI1	YLR301W	Protein of unknown function that interacts with Sec72p and Hrr25p	Ortholog(s) have role in cotranslational protein targeting to membrane and endoplasmic reticulum membrane localization
57	CAGL0J00561g	-1.4597	0.0299742	YHI9	YHR029C	Protein of unknown function; null mutant is defective in unfolded protein response; possibly involved in a membrane regulation metabolic pathway; member of the PhzF superfamily, though most likely not involved in phenazine production	Ortholog(s) have role in endoplasmic reticulum unfolded protein response
58	CAGL0G05093g	-1.4448	0.0156485	YDR061W	YDR061W	Protein with similarity to ATP-binding cassette (ABC) transporter family members; lacks predicted membrane-spanning regions; transcriptionally activated by Yrm1p along with genes involved in multidrug resistance	Ortholog(s) have mitochondrion localization
59	CAGL0G09691g	-1.43848	0.0307559	SER1	YOR184W	3-phosphoserine aminotransferase, catalyzes the formation of phosphoserine from 3-phosphohydroxypyruvate, required for serine and glycine biosynthesis; regulated by the general control of amino acid biosynthesis mediated by Gcn4p	Ortholog(s) have O-phospho-L-serine:2-oxoglutarate aminotransferase activity, role in L-serine biosynthetic process, purine nucleobase biosynthetic process and intracellular localization
60	CAGL0J01331g	-1.4202	0.0286085	YMR090W	YMR090W	Putative protein of unknown function with similarity to DTDP-glucose 4,6-dehydratases; GFP-fusion protein localizes to the cytoplasm; up-regulated in response to the fungicide mancozeb; not essential for viability	Ortholog of S. cerevisiae : YMR090W, C. albicans SC5314 : CR_00090C_A, C. dubliniensis CD36 : Cd36_25110, C. parapsilosis CDC317 : CPAR2_800610 and Debaryomyces hansenii CBS767 : DEHA2D18898g
61	CAGL0L02079g	-1.41798	0.0257662	CTP1	YBR291C	Mitochondrial inner membrane citrate transporter, member of the mitochondrial carrier family	Ortholog(s) have tricarboxylate secondary active transmembrane transporter activity, role in mitochondrial citrate transmembrane transport and plasma membrane localization
62	CAGL0G01210g	-1.41518	0.0180657	NIT3	YLR351C	Nit protein, one of two proteins in S. cerevisiae with similarity to the Nit domain of NitFhit from fly and worm and to the mouse and human Nit protein which interacts with the Fhit tumor suppressor; nitrilase superfamily member	Putative nitrilase; protein abundance increased in ace2 mutant cells
63	CAGL0B01100g	-1.41165	0.03262	TFS1	YLR178C	Protein that interacts with and inhibits carboxypeptidase Y and Ira2p; phosphatidylethanolamine-binding protein (PEBP) family member; targets to vacuolar membranes during stationary phase; acetylated by NatB N-terminal acetyltransferase	Phosphatidylethanolamine-binding protein
64	CAGL0H07887g	-1.39377	0.0431715	ADE5,7	YGL234W	Bifunctional enzyme of the 'de novo' purine nucleotide biosynthetic pathway, contains aminoimidazole ribotide synthetase and glycinamide ribotide synthetase activities	Ortholog(s) have phosphoribosylamine-glycine ligase activity, phosphoribosylformylglycinamidine cyclo-ligase activity
65	CAGL0M09471g	-1.3914	0.0386204	ATG16	YMR159C	Conserved protein that interacts with Atg12p-Atg5p conjugates to form Atg12p-Atg5p-Atg16p multimers, which localize to the pre-autophagosomal structure and are required for autophagy	Ortholog(s) have Atg8 ligase activity, protein binding, bridging activity
66	CAGL0B02475g	-1.38042	0.02256	PHO84	YML123C	High-affinity inorganic phosphate (Pi) transporter and low-affinity manganese transporter; regulated by Pho4p and Spt7p; mutation confers resistance to arsenate; exit from the ER during maturation requires Pho86p	Ortholog(s) have inorganic phosphate transmembrane transporter activity, manganese ion transmembrane transporter activity, phosphate:proton symporter activity, selenite:proton symporter activity
67	CAGL0L08426g	-1.37166	0.0235454	SUE1	YPR151C	Mitochondrial protein required for degradation of unstable forms of cytochrome c	Ortholog(s) have role in protein catabolic process and mitochondrial envelope localization
68	CAGL0I10923g	-1.36595	0.0286874	LIP5	YOR196C	Protein involved in biosynthesis of the coenzyme lipoic acid, has similarity to E. coli lipoic acid synthase	Ortholog(s) have role in protein lipoylation
69	CAGL0A03102g	-1.36115	0.0256971	ARO10	YDR380W	Phenylpyruvate decarboxylase, catalyzes decarboxylation of phenylpyruvate to phenylacetaldehyde, which is the first specific step in the Ehrlich pathway	Ortholog(s) have phenylpyruvate decarboxylase activity
70	CAGL0G01254g	-1.35256	0.043052	ARO8	YGL202W	Aromatic aminotransferase I, expression is regulated by general control of amino acid biosynthesis	Putative aromatic aminotransferase I
71	CAGL0D00770g	-1.336	0.0435427	IDP1	YDL066W	Mitochondrial NADP-specific isocitrate dehydrogenase, catalyzes the oxidation of isocitrate to alpha-ketoglutarate; not required for mitochondrial respiration and may function to divert alpha-ketoglutarate to biosynthetic processes	Ortholog(s) have isocitrate dehydrogenase (NADP+) activity, role in glutamate biosynthetic process and extracellular region, mitochondrial nucleoid, peroxisome localization
72	CAGL0K00825g	-1.33524	0.0399038	SER2	YGR208W	Phosphoserine phosphatase of the phosphoglycerate pathway, involved in serine and glycine biosynthesis, expression is regulated by the available nitrogen source	Has domain(s) with predicted phosphatase activity, phosphoserine phosphatase activity and role in L-serine biosynthetic process, metabolic process
73	CAGL0K06677g	-1.32471	0.0397365	MET8	YBR213W	Bifunctional dehydrogenase and ferrochelatase, involved in the biosynthesis of siroheme, a prosthetic group used by sulfite reductase; required for sulfate assimilation and methionine biosynthesis	Putative bifunctional dehydrogenase and ferrochelatase; gene is upregulated in azole-resistant strain
74	CAGL0M04675g	-1.28968	0.0330977	RDL1	YOR285W	Protein of unknown function containing a rhodanese-like domain; localized to the mitochondrial outer membrane	Ortholog(s) have thiosulfate sulfurtransferase activity
75	CAGL0J10846g	-1.27085	0.0329672	PCL5	YHR071W	Cyclin, interacts with and phosphorylated by Pho85p cyclin-dependent kinase (Cdk), induced by Gcn4p at level of transcription, specifically required for Gcn4p degradation, may be sensor of cellular protein biosynthetic capacity	Ortholog(s) have cyclin-dependent protein serine/threonine kinase regulator activity
76	CAGL0K11616g	-1.25634	0.0499357	OAC1	YKL120W	Mitochondrial inner membrane transporter, transports oxaloacetate, sulfate, thiosulfate, and isopropylmalate; member of the mitochondrial carrier family	Putative mitochondrial inner membrane transporter; gene is upregulated in azole-resistant strain
77	CAGL0K10846g	-1.25607	0.034572	PCD1	YLR151C	Peroxisomal nudix pyrophosphatase with specificity for coenzyme A and CoA derivatives, may function to remove potentially toxic oxidized CoA disulfide from peroxisomes to maintain the capacity for beta-oxidation of fatty acids	Ortholog(s) have 8-oxo-7,8-dihydroguanosine triphosphate pyrophosphatase activity, role in DNA repair and peroxisome localization
78	CAGL0I03784g	-1.24107	0.0413162	CRD1	YDL142C	Cardiolipin synthase; produces cardiolipin, which is a phospholipid of the mitochondrial inner membrane that is required for normal mitochondrial membrane potential and function; also required for normal vacuolar ion homeostasis	Ortholog(s) have cardiolipin synthase activity
79	CAGL0D01606g	-1.23182	0.0400999	YMC1	YPR058W	Mitochondrial protein, putative inner membrane transporter with a role in oleate metabolism and glutamate biosynthesis; member of the mitochondrial carrier (MCF) family; has similarity with Ymc2p	Ortholog(s) have glycine transmembrane transporter activity, role in glycine import into mitochondrion, heme biosynthetic process and fungal-type vacuole, mitochondrion localization
80	CAGL0I09262g	-1.20844	0.0417013	MIC12	YBR262C	Protein of unknown function; the authentic, non-tagged protein is detected in purified mitochondria in high-throughput studies; null mutant displays elevated frequency of mitochondrial genome loss	Ortholog(s) have role in cellular protein-containing complex assembly, cristae formation and MICOS complex, mitochondrial crista junction localization
81	CAGL0I09856g	-1.18028	0.0463826	SFG1	YOR315W	Nuclear protein, putative transcription factor required for growth of superficial pseudohyphae (which do not invade the agar substrate) but not for invasive pseudohyphal growth; may act together with Phd1p; potential Cdc28p substrate	Ortholog(s) have role in mitotic cell cycle, pseudohyphal growth and nucleus localization
82	CAGL0I00220g	-1.161	0.0499831	FLO1	YAR050W	Lectin-like protein involved in flocculation, cell wall protein that binds to mannose chains on the surface of other cells, confers floc-forming ability that is chymotrypsin sensitive and heat resistant; similar to Flo5p	Predicted GPI-linked adhesin-like protein; belongs to adhesin cluster I
