# Supplementary material for: Histone H4 dosage modulates DNA damage response in the pathogenic yeast Candida glabrata via homologous recombination pathway
Source: PLoS Genet. 2020 Mar 5;16(3):e1008620. doi: 10.1371/journal.pgen.1008620 (PMC7058290; doi:10.1371/journal.pgen.1008620)
Supplement: S2 Table — (XLSX) [file pgen.1008620.s002.xlsx]

## Sheet: S2_FungiFun_h1del2del
		Table S2: GO-BP enrichment analysis of differentially expressed genes (DEGs) in the Cghhf1Δhhf2Δ mutant.
		FungiFun analysis
		Upregulated DEGs in the Cghhf1Δhhf2Δ mutant
		GO ID	GO name	Adjusted p-value
		GO:0000447	endonucleolytic cleavage in ITS1 to separate SSU-rRNA from 5.8S rRNA and LSU-rRNA from tricistronic rRNA transcript (SSU-rRNA, 5.8S rRNA, LSU-rRNA)	5.899285e-11
		GO:0000480	endonucleolytic cleavage in 5'-ETS of tricistronic rRNA transcript (SSU-rRNA, 5.8S rRNA, LSU-rRNA)	1.930341e-9
		GO:0000472	endonucleolytic cleavage to generate mature 5'-end of SSU-rRNA from (SSU-rRNA, 5.8S rRNA, LSU-rRNA)	3.809777e-9
		GO:0000463	maturation of LSU-rRNA from tricistronic rRNA transcript (SSU-rRNA, 5.8S rRNA, LSU-rRNA)	1.426e-06
		GO:0000462	maturation of SSU-rRNA from tricistronic rRNA transcript (SSU-rRNA, 5.8S rRNA, LSU-rRNA)	0.000134627
		GO:0042274	ribosomal small subunit biogenesis	0.000198815
		GO:0006364	rRNA processing	0.000566071
		GO:0042273	ribosomal large subunit biogenesis	0.00294336
		GO:0000466	maturation of 5.8S rRNA from tricistronic rRNA transcript (SSU-rRNA, 5.8S rRNA, LSU-rRNA)	0.00492408
		Downregulated DEGs in the Cghhf1Δhhf2Δ mutant
		GO ID	GO name	Adjusted p-value
		GO:0006189	'de novo' IMP biosynthetic process	4.449468e-13
		GO:0000105	histidine biosynthetic process	3.261044e-8
		GO:0006730	one-carbon metabolic process	2.596387e-7
		GO:0009113	purine nucleobase biosynthetic process	3.55886e-05
		GO:0006544	glycine metabolic process	0.000121308
		GO:0046084	adenine biosynthetic process	0.000420028
		GO:0070814	hydrogen sulfide biosynthetic process	0.000923396
		GO:0071585	detoxification of cadmium ion	0.00284677
		GO:0044030	regulation of DNA methylation	0.00325988
		GO:0019464	glycine decarboxylation via glycine cleavage system	0.00325988
		GO:0006546	glycine catabolic process	0.00325988
		GO:0006564	L-serine biosynthetic process	0.00325988
		GO:0009070	serine family amino acid biosynthetic process	0.00325988
		GO:0071266	'de novo' L-methionine biosynthetic process	0.00325988
		GO:0006563	L-serine metabolic process	0.00325988
		GO:0055114	oxidation-reduction process	0.00503239
		GO:0009086	methionine biosynthetic process	0.0103862
		GO:0006106	fumarate metabolic process	0.0138124
		GO:0009249	protein lipoylation	0.0138124
		GO:0009097	isoleucine biosynthetic process	0.0211102
		GO:0046938	phytochelatin biosynthetic process	0.0211102
		GO:0034729	histone H3-K79 methylation	0.0282248
		GO:0006352	DNA-templated transcription, initiation	0.0282248
		GO:0043935	sexual sporulation resulting in formation of a cellular spore	0.0381406
		GO:0009089	lysine biosynthetic process via diaminopimelate	0.0381406
		GO:0006552	leucine catabolic process	0.0381406
		GO:0015729	oxaloacetate transport	0.0381406
		GO:0006399	tRNA metabolic process	0.0381406
		GO:0006531	aspartate metabolic process	0.0381406
		GO:0042883	cysteine transport	0.0381406
		GO:0034659	isopropylmalate transport	0.0381406
		GO:0010045	response to nickel cation	0.0381406
		GO:0006613	cotranslational protein targeting to membrane	0.0381406
		GO:0046087	cytidine metabolic process	0.0381406
		GO:0046083	adenine metabolic process	0.0381406
		GO:0019558	histidine catabolic process to 2-oxoglutarate	0.0381406
		GO:0097080	plasma membrane selenite transport	0.0381406
		GO:0000951	methionine catabolic process to 3-methylthiopropanol	0.0381406
		GO:0071269	L-homocysteine biosynthetic process	0.0381406
		GO:0009257	10-formyltetrahydrofolate biosynthetic process	0.0381406
		GO:0000950	branched-chain amino acid catabolic process to alcohol via Ehrlich pathway	0.0381406
		GO:0019858	cytosine metabolic process	0.0381406
		GO:1900829	D-tyrosine catabolic process	0.0381406
		GO:1900832	D-leucine catabolic process	0.0381406
		GO:0046578	regulation of Ras protein signal transduction	0.0381406
		GO:0046148	pigment biosynthetic process	0.0381406
		GO:0051180	vitamin transport	0.0381406
