# Supplementary material for: Histone H4 dosage modulates DNA damage response in the pathogenic yeast Candida glabrata via homologous recombination pathway
Source: PLoS Genet. 2020 Mar 5;16(3):e1008620. doi: 10.1371/journal.pgen.1008620 (PMC7058290; doi:10.1371/journal.pgen.1008620)
Supplement: S3 Table — (XLSX) [file pgen.1008620.s003.xlsx]

## Sheet: S3_subtelomeric(h4-1del2del)
		Table S3: List of differentially expressed subtelomeric genes in the Cghhf1Δhhf2Δ mutant.
		Genes present within the 40 kb regions of chromosome ends			Subtelomeric genes upregulated in the Cghhf1D2D mutant Genes present within the 40 kb regions of chromosome ends			Subtelomeric genes downregulated in the Cghhf1D2D mutant
		Sl No.	CAGL ID		Sl No.	CAGL ID		Sl No.	CAGL ID
		1	CAGL0A00105g		1	CAGL0B00352g		1	CAGL0C05621g
		2	CAGL0A00110g		2	CAGL0B00484g		2	CAGL0I00264g
		3	CAGL0A00116g		3	CAGL0D00220g		3	CAGL0I00220g
		4	CAGL0A00132g		4	CAGL0F00110g		4	CAGL0I00462g
		5	CAGL0A00154g		5	CAGL0G00264g		5	CAGL0I10923g
		6	CAGL0A00165g		6	CAGL0H00110g
		7	CAGL0A00187g		7	CAGL0H00132g
		8	CAGL0A00209g		8	CAGL0H10384g
		9	CAGL0A00231g		9	CAGL0H10406g
		10	CAGL0A00253g		10	CAGL0H10472g
		11	CAGL0A00275g		11	CAGL0H10516g
		12	CAGL0A00297g		12	CAGL0H10560g
		13	CAGL0A00319g		13	CAGL0J00451g
		14	CAGL0A00341g		14	CAGL0J11990g
		15	CAGL0A00363g		15	CAGL0K00170g
		16	CAGL0A04565g		16	CAGL0L00341g
		17	CAGL0A04587g		17	CAGL0L13392g
		18	CAGL0A04631g		18	CAGL0M13915g
		19	CAGL0A04653g
		20	CAGL0A04675g
		21	CAGL0A04697g
		22	CAGL0A04719g
		23	CAGL0A04741g
		24	CAGL0A04785g
		25	CAGL0A04807g
		26	CAGL0A04829g
		27	CAGL0A04873g
		28	CAGL0B00105g
		29	CAGL0B00110g
		30	CAGL0B00116g
		31	CAGL0B00220g
		32	CAGL0B00242g
		33	CAGL0B00264g
		34	CAGL0B00286g
		35	CAGL0B00308g
		36	CAGL0B00330g
		37	CAGL0B00352g
		38	CAGL0B00374g
		39	CAGL0B00396g
		40	CAGL0B00418g
		41	CAGL0B00440g
		42	CAGL0B00462g
		43	CAGL0B00484g
		44	CAGL0B04807g
		45	CAGL0B04829g
		46	CAGL0B04851g
		47	CAGL0B04873g
		48	CAGL0B04895g
		49	CAGL0B04917g
		50	CAGL0B04939g
		51	CAGL0B04961g
		52	CAGL0B04983g
		53	CAGL0B05049g
		54	CAGL0B05093g
		55	CAGL0B05126g
		56	CAGL0B05137g
		57	CAGL0B05148g
		58	CAGL0C00110g
		59	CAGL0C00209g
		60	CAGL0C00231g
		61	CAGL0C00253g
		62	CAGL0C00275g
		63	CAGL0C00297g
		64	CAGL0C00319g
		65	CAGL0C00341g
		66	CAGL0C00363g
		67	CAGL0C00385g
		68	CAGL0C05461g
		69	CAGL0C05467g
		70	CAGL0C05489g
		71	CAGL0C05511g
		72	CAGL0C05533g
		73	CAGL0C05555g
		74	CAGL0C05577g
		75	CAGL0C05599g
		76	CAGL0C05621g
		77	CAGL0C05643g
		78	CAGL0D00105g
		79	CAGL0D00110g
		80	CAGL0D00116g
		81	CAGL0D00154g
		82	CAGL0D00176g
		83	CAGL0D00198g
		84	CAGL0D00220g
		85	CAGL0D00242g
		86	CAGL0D00264g
		87	CAGL0D00286g
		88	CAGL0D06468g
		89	CAGL0D06490g
		90	CAGL0D06512g
		91	CAGL0D06534g
		92	CAGL0D06556g
		93	CAGL0D06578g
		94	CAGL0D06600g
		95	CAGL0D06622g
		96	CAGL0D06644g
		97	CAGL0D06666g
		98	CAGL0D06688g
		99	CAGL0D06710g
		100	CAGL0D06732g
		101	CAGL0E00105g
		102	CAGL0E00110g
		103	CAGL0E00116g
		104	CAGL0E00132g
		105	CAGL0E00187g
		106	CAGL0E00231g
		107	CAGL0E00275g
		108	CAGL0E00341g
		109	CAGL0E00363g
		110	CAGL0E00385g
		111	CAGL0E00407g
		112	CAGL0E00429g
		113	CAGL0E06468g
		114	CAGL0E06490g
		115	CAGL0E06512g
		116	CAGL0E06534g
		117	CAGL0E06556g
		118	CAGL0E06600g
		119	CAGL0E06644g
		120	CAGL0E06666g
		121	CAGL0E06688g
		122	CAGL0F00105g
		123	CAGL0F00110g
		124	CAGL0F00116g
		125	CAGL0F00132g
		126	CAGL0F00176g
		127	CAGL0F00187g
		128	CAGL0F00209g
		129	CAGL0F00231g
		130	CAGL0F00253g
		131	CAGL0F00275g
		132	CAGL0F00297g
		133	CAGL0F00319g
		134	CAGL0F00341g
		135	CAGL0F00363g
		136	CAGL0F09053g
		137	CAGL0F09075g
		138	CAGL0F09097g
		139	CAGL0F09119g
		140	CAGL0F09141g
		141	CAGL0F09163g
		142	CAGL0F09185g
		143	CAGL0F09207g
		144	CAGL0F09229g
		145	CAGL0F09273g
		146	CAGL0G00105g
		147	CAGL0G00110g
		148	CAGL0G00121g
		149	CAGL0G00154g
		150	CAGL0G00176g
		151	CAGL0G00220g
		152	CAGL0G00242g
		153	CAGL0G00264g
		154	CAGL0G00286g
		155	CAGL0G00297g
		156	CAGL0G00308g
		157	CAGL0G00330g
		158	CAGL0G00352g
		159	CAGL0G00374g
		160	CAGL0G09999g
		161	CAGL0G10021g
		162	CAGL0G10043g
		163	CAGL0G10065g
		164	CAGL0G10087g
		165	CAGL0G10109g
		166	CAGL0G10131g
		167	CAGL0G10153g
		168	CAGL0G10175g
		169	CAGL0G10197g
		170	CAGL0G10219g
		171	CAGL0H00110g
		172	CAGL0H00121g
		173	CAGL0H00132g
		174	CAGL0H00143g
		175	CAGL0H00220g
		176	CAGL0H00242g
		177	CAGL0H00264g
		178	CAGL0H00286g
		179	CAGL0H00308g
		180	CAGL0H00330g
		181	CAGL0H00352g
		182	CAGL0H00374g
		183	CAGL0H00396g
		184	CAGL0H10384g
		185	CAGL0H10406g
		186	CAGL0H10428g
		187	CAGL0H10450g
		188	CAGL0H10472g
		189	CAGL0H10494g
		190	CAGL0H10516g
		191	CAGL0H10538g
		192	CAGL0H10560g
		193	CAGL0H10582g
		194	CAGL0H10604g
		195	CAGL0H10626g
		196	CAGL0I00105g
		197	CAGL0I00110g
		198	CAGL0I00116g
		199	CAGL0I00121g
		200	CAGL0I00143g
		201	CAGL0I00220g
		202	CAGL0I00242g
		203	CAGL0I00264g
		204	CAGL0I00286g
		205	CAGL0I00308g
		206	CAGL0I00330g
		207	CAGL0I00352g
		208	CAGL0I00374g
		209	CAGL0I00396g
		210	CAGL0I00418g
		211	CAGL0I00440g
		212	CAGL0I00462g
		213	CAGL0I00484g
		214	CAGL0I00506g
		215	CAGL0I10747g
		216	CAGL0I10769g
		217	CAGL0I10791g
		218	CAGL0I10813g
		219	CAGL0I10835g
		220	CAGL0I10879g
		221	CAGL0I10901g
		222	CAGL0I10923g
		223	CAGL0I10945g
		224	CAGL0I10967g
		225	CAGL0I10989g
		226	CAGL0I11011g
		227	CAGL0J00105g
		228	CAGL0J00110g
		229	CAGL0J00116g
		230	CAGL0J00165g
		231	CAGL0J00187g
		232	CAGL0J00209g
		233	CAGL0J00253g
		234	CAGL0J00275g
		235	CAGL0J00297g
		236	CAGL0J00319g
		237	CAGL0J00341g
		238	CAGL0J00363g
		239	CAGL0J00385g
		240	CAGL0J00407g
		241	CAGL0J00429g
		242	CAGL0J00451g
		243	CAGL0J11858g
		244	CAGL0J11880g
		245	CAGL0J11891g
		246	CAGL0J11946g
		247	CAGL0J11968g
		248	CAGL0J11979g
		249	CAGL0J11990g
		250	CAGL0J12012g
		251	CAGL0J12034g
		252	CAGL0K00110g
		253	CAGL0K00121g
		254	CAGL0K00170g
		255	CAGL0K00231g
		256	CAGL0K00253g
		257	CAGL0K00275g
		258	CAGL0K00297g
		259	CAGL0K00319g
		260	CAGL0K00341g
		261	CAGL0K12738g
		262	CAGL0K12760g
		263	CAGL0K12782g
		264	CAGL0K12804g
		265	CAGL0K12826g
		266	CAGL0K12848g
		267	CAGL0K12870g
		268	CAGL0K12892g
		269	CAGL0K12914g
		270	CAGL0K12936g
		271	CAGL0K12958g
		272	CAGL0K12980g
		273	CAGL0K13002g
		274	CAGL0K13013g
		275	CAGL0K13024g
		276	CAGL0L00157g
		277	CAGL0L00205g
		278	CAGL0L00227g
		279	CAGL0L00297g
		280	CAGL0L00319g
		281	CAGL0L00341g
		282	CAGL0L13244g
		283	CAGL0L13266g
		284	CAGL0L13288g
		285	CAGL0L13299g
		286	CAGL0L13332g
		287	CAGL0L13354g
		288	CAGL0L13376g
		289	CAGL0L13392g
		290	CAGL0L13431g
		291	CAGL0M00110g
		292	CAGL0M00132g
		293	CAGL0M00154g
		294	CAGL0M00176g
		295	CAGL0M00198g
		296	CAGL0M00220g
		297	CAGL0M00242g
		298	CAGL0M00264g
		299	CAGL0M00286g
		300	CAGL0M00308g
		301	CAGL0M13827g
		302	CAGL0M13849g
		303	CAGL0M13871g
		304	CAGL0M13893g
		305	CAGL0M13915g
		306	CAGL0M13937g
		307	CAGL0M13959g
		308	CAGL0M13981g
		309	CAGL0M14003g
		310	CAGL0M14025g
		311	CAGL0M14047g
		312	CAGL0M14069g
		313	CAGL0M14091g
		314	CAGL0M14113g
