# Supplementary material for: Histone H4 dosage modulates DNA damage response in the pathogenic yeast Candida glabrata via homologous recombination pathway
Source: PLoS Genet. 2020 Mar 5;16(3):e1008620. doi: 10.1371/journal.pgen.1008620 (PMC7058290; doi:10.1371/journal.pgen.1008620)
Supplement: S4 Table — (XLSX) [file pgen.1008620.s004.xlsx]

## Sheet: S4_MMS(wt)
Table S4: List of differentially expressed genes in MMS-treated wild-type cells.
Up regulated genes [135 genes]
Sl no.	Systematic Name	log2_Fold Change	p-value	Common name	SGD ORF	Functional Description (SGD; Saccharomyces Genome Database)	Functional Description (CGD; Candida Genome Database)
1	CAGL0J06402g	9.64343	5.65e-06	LYS20	YDL182W	Homocitrate synthase isozyme, catalyzes the condensation of acetyl-CoA and alpha-ketoglutarate to form homocitrate, which is the first step in the lysine biosynthesis pathway; highly similar to the other isozyme, Lys21p	Ortholog(s) have homocitrate synthase activity, role in DNA repair, histone displacement, lysine biosynthetic process via aminoadipic acid and nucleus localization
2	CAGL0E05456g	6.44013	1.69e-10	YOR338W	YOR338W	Putative protein of unknown function; YOR338W transcription is regulated by Azf1p and its transcript is a specific target of the G protein effector Scp160p; identified as being required for sporulation in a high-throughput mutant screen	Ortholog of S. cerevisiae : YOR338W, C. albicans SC5314 : C2_09880C_A, C. dubliniensis CD36 : Cd36_23960, C. parapsilosis CDC317 : CPAR2_407140 and Candida tenuis NRRL Y-1498 : CANTEDRAFT_115655
3	CAGL0F02167g	5.44917	1.02e-07	MSH4	YFL003C	Protein involved in meiotic recombination, required for normal levels of crossing over, colocalizes with Zip2p to discrete foci on meiotic chromosomes, has homology to bacterial MutS protein	Ortholog(s) have DNA binding activity, role in reciprocal meiotic recombination and nuclear chromosome localization
4	CAGL0G05269g	4.97005	5.43e-08	FMP16	YDR070C	Putative protein of unknown function; proposed to be involved in responding to conditions of stress; the authentic, non-tagged protein is detected in highly purified mitochondria in high-throughput studies	Putative mitochondrial protein; gene is downregulated in azole-resistant strain
5	CAGL0F06875g	4.34953	0.00522122	LYS1	YIR034C	Saccharopine dehydrogenase (NAD+, L-lysine-forming), catalyzes the conversion of saccharopine to L-lysine, which is the final step in the lysine biosynthesis pathway; also has mRNA binding activity	Ortholog(s) have mRNA binding, saccharopine dehydrogenase (NAD+, L-lysine-forming) activity and role in lysine biosynthetic process via aminoadipic acid
6	CAGL0I09724g	4.28593	9.26e-06	MCH5			Has domain(s) with predicted role in transmembrane transport and integral component of membrane localization
7	CAGL0M02915g	4.1467	7.35e-07	ATG36	YJL185C	Putative protein of unknown function; mRNA is weakly cell cycle regulated, peaking in G2 phase; YJL185C is a non-essential gene	Ortholog(s) have role in autophagy of peroxisome and peroxisome localization
8	CAGL0G02563g	4.06911	2.75e-06	UBP11	YKR098C	Ubiquitin-specific protease that cleaves ubiquitin from ubiquitinated proteins	Has domain(s) with predicted thiol-dependent ubiquitinyl hydrolase activity and role in protein deubiquitination, ubiquitin-dependent protein catabolic process
9	CAGL0K04565g	4.04833	4.43e-05	VHT1	YGR065C	High-affinity plasma membrane H+-biotin (vitamin H) symporter; mutation results in fatty acid auxotrophy; 12 transmembrane domain containing major facilitator subfamily member; mRNA levels negatively regulated by iron deprivation and biotin	Ortholog(s) have biotin transmembrane transporter activity, role in biotin transport and plasma membrane localization
10	CAGL0B00836g	3.63113	0.0203264	MXR2	YCL033C	Methionine-R-sulfoxide reductase, involved in the response to oxidative stress; protects iron-sulfur clusters from oxidative inactivation along with MXR1; involved in the regulation of lifespan	Ortholog(s) have peptide-methionine (R)-S-oxide reductase activity, role in cellular response to oxidative stress and mitochondrion localization
11	CAGL0I02024g	3.57585	0.000100958	OYE2	YHR179W	Conserved NADPH oxidoreductase containing flavin mononucleotide (FMN), homologous to Oye3p with different ligand binding and catalytic properties; may be involved in sterol metabolism, oxidative stress response, and programmed cell death	Putative NADPH dehydrogenase; protein abundance increased in ace2 mutant cells
12	CAGL0I03300g	3.54549	0.000735859	BUD16	YEL029C	Putative pyridoxal kinase, a key enzyme involved in pyridoxal 5'-phosphate synthesis, the active form of vitamin B6; required for genome integrity; involved in bud-site selection; similarity to yeast BUD17 and human pyridoxal kinase (PDXK)	Ortholog(s) have role in pyridoxal phosphate biosynthetic process
13	CAGL0A01155g	3.49284	2.58e-05	KAR9	YPL269W	Karyogamy protein required for correct positioning of the mitotic spindle and for orienting cytoplasmic microtubules, localizes at the shmoo tip in mating cells and at the tip of the growing bud in small-budded cells through anaphase	Ortholog(s) have role in establishment of spindle localization, mitotic spindle orientation checkpoint, nuclear migration along microtubule
14	CAGL0B01595g	3.47458	1.78e-05				Protein of unknown function
15	CAGL0F07293g	3.37958	0.00873557	YGL114W	YGL114W	Putative protein of unknown function; predicted member of the oligopeptide transporter (OPT) family of membrane transporters	Has domain(s) with predicted role in transmembrane transport
16	CAGL0M10153g	3.3782	0.000231756	STE20	YHL007C	Cdc42p-activated signal transducing kinase of the PAK (p21-activated kinase) family; involved in pheromone response, pseudohyphal/invasive growth, vacuole inheritance, down-regulation of sterol uptake; GBB motif binds Ste4p	Ortholog(s) have protein serine/threonine kinase activity
17	CAGL0M01716g	3.37764	4.41e-05	TEC1	YBR083W	Transcription factor required for full Ty1 expression, Ty1-mediated gene activation, and haploid invasive and diploid pseudohyphal growth; TEA/ATTS DNA-binding domain family member	Ortholog(s) have RNA polymerase II proximal promoter sequence-specific DNA binding and RNA polymerase II transcription regulator recruiting activity, more
18	CAGL0K07337g	3.2573	8.09e-05	HSP30	YCR021C	Hydrophobic plasma membrane localized, stress-responsive protein that negatively regulates the H(+)-ATPase Pma1p; induced by heat shock, ethanol treatment, weak organic acid, glucose limitation, and entry into stationary phase	Has domain(s) with predicted ion channel activity, role in ion transport and membrane localization
19	CAGL0K03157g	3.18576	6.9e-05	DUR3	YHL016C	Plasma membrane transporter for both urea and polyamines, expression is highly sensitive to nitrogen catabolite repression and induced by allophanate, the last intermediate of the allantoin degradative pathway	Putative plasma membrane polyamine transporter
20	CAGL0K06677g	3.09331	0.00142779	MET8	YBR213W	Bifunctional dehydrogenase and ferrochelatase, involved in the biosynthesis of siroheme, a prosthetic group used by sulfite reductase; required for sulfate assimilation and methionine biosynthesis	Putative bifunctional dehydrogenase and ferrochelatase; gene is upregulated in azole-resistant strain
21	CAGL0I05390g	3.07399	0.00500106	SKS1	YPL026C	Putative serine/threonine protein kinase; involved in the adaptation to low concentrations of glucose independent of the SNF3 regulated pathway	Ortholog(s) have protein serine/threonine kinase activity
22	CAGL0B02343g	3.01458	0.00034214	ATR1	YML116W	Multidrug efflux pump of the major facilitator superfamily, required for resistance to aminotriazole and 4-nitroquinoline-N-oxide	Putative multidrug efflux pump of major facilitator superfamily; gene is downregulated in azole-resistant strain
23	CAGL0H03311g	2.98593	0.000665989	YGL081W	YGL081W	Putative protein of unknown function; non-essential gene; interacts genetically with CHS5, a gene involved in chitin biosynthesis	Ortholog of S. cerevisiae : YGL081W and Saccharomyces cerevisiae S288C : YGL081W
24	CAGL0A02002g	2.95505	0.000700999	YOL024W	YOL024W	Putative protein of unknown function; predicted to have thiol-disulfide oxidoreductase active site	Ortholog of S. cerevisiae : YOL024W and Saccharomyces cerevisiae S288C : YOL024W
25	CAGL0K06215g	2.93796	0.00291635	UTP6	YDR449C	Nucleolar protein, component of the small subunit (SSU) processome containing the U3 snoRNA that is involved in processing of pre-18S rRNA	Ortholog(s) have snoRNA binding activity
26	CAGL0L02079g	2.88662	0.00289675	CTP1	YBR291C	Mitochondrial inner membrane citrate transporter, member of the mitochondrial carrier family	Ortholog(s) have tricarboxylate secondary active transmembrane transporter activity, role in mitochondrial citrate transmembrane transport and plasma membrane localization
27	CAGL0G09042g	2.85208	0.00045599	AFT2	YPL202C	Iron-regulated transcriptional activator; activates genes involved in intracellular iron use and required for iron homeostasis and resistance to oxidative stress; similar to Aft1p	Ortholog(s) have RNA polymerase II proximal promoter sequence-specific DNA binding, transcription factor activity, RNA polymerase II proximal promoter sequence-specific DNA binding activity
28	CAGL0H08580g	2.85134	0.000323126	TAH18	YPR048W	Conserved NAPDH-dependent diflavin reductase, component of an early step in the cytosolic Fe-S protein assembly (CIA) machinery; transfers electrons from NADPH to the Fe-S cluster of Dre2p; plays a pro-death role under oxidative stress	Has domain(s) with predicted FMN binding, iron ion binding, oxidoreductase activity and role in oxidation-reduction process
29	CAGL0H00704g	2.82581	0.0365232	ATG41	YPL250C	Protein of unknown function; mobilized into polysomes upon a shift from a fermentable to nonfermentable carbon source; potential Cdc28p substrate	Ortholog(s) have role in autophagosome assembly, autophagy of mitochondrion, protein localization by the Cvt pathway
30	CAGL0I01276g	2.67127	0.0198689	YHR112C	YHR112C	Protein of unknown function; localizes to the cytoplasm and nucleus; overexpression affects protein trafficking through the endocytic pathway	Ortholog(s) have cytoplasm, nucleus localization
31	CAGL0K02211g	2.63176	0.0015242	LCP5	YER127W	Essential protein involved in maturation of 18S rRNA; depletion leads to inhibited pre-rRNA processing and reduced polysome levels; localizes primarily to the nucleolus	Ortholog(s) have role in endonucleolytic cleavage in 5'-ETS of tricistronic rRNA transcript (SSU-rRNA, 5.8S rRNA and LSU-rRNA), more
32	CAGL0G08019g	2.61684	0.0311738	YDR090C	YDR090C	Putative protein of unknown function	Ortholog(s) have role in cellular response to biotic stimulus, cellular response to starvation and filamentous growth of a population of unicellular organisms in response to biotic stimulus, more
33	CAGL0M11682g	2.58291	0.00585864	YLR108C	YLR108C	Protein of unknown function; green fluorescent protein (GFP)-fusion protein localizes to the nucleus; YLR108C is not an esssential gene	Has domain(s) with predicted role in protein homooligomerization
34	CAGL0G06182g	2.57749	0.00117013	YHR131C	YHR131C	Putative protein of unknown function; GFP-fusion protein localizes to the cytoplasm; overexpression causes cell cycle delay or arrest; contains a PH domain and binds phosphatidylinositols and other lipids in a large-scale study	Ortholog of S. cerevisiae : YHR131C, C. albicans SC5314 : C5_03510C_A, C. dubliniensis CD36 : Cd36_53260, C. parapsilosis CDC317 : CPAR2_101770 and Candida tenuis NRRL Y-1498 : CANTEDRAFT_130262
35	CAGL0D02134g	2.57311	0.00280781	YKL133C	YKL133C	Putative protein of unknown function; has similarity to Mgr3p, but unlike MGR3, is not required for growth of cells lacking the mitochondrial genome (null mutation does not confer a petite-negative phenotype)	Ortholog of S. cerevisiae : YKL133C and Saccharomyces cerevisiae S288C : YKL133C
36	CAGL0F02431g	2.54421	0.0192502	ACO2	YJL200C	Putative mitochondrial aconitase isozyme; similarity to Aco1p, an aconitase required for the TCA cycle; expression induced during growth on glucose, by amino acid starvation via Gcn4p, and repressed on ethanol	Ortholog(s) have role in mitochondrial translation and mitochondrion, nucleus localization
37	CAGL0F04521g	2.52833	0.00117019	ECM13	YBL043W	Non-essential protein of unknown function; induced by treatment with 8-methoxypsoralen and UVA irradiation	Ortholog of S. cerevisiae : ECM13 and Saccharomyces cerevisiae S288C : YBL043W
38	CAGL0K05687g	2.49711	0.0175466	OYE2			Has domain(s) with predicted FMN binding, catalytic activity, oxidoreductase activity and role in oxidation-reduction process
39	CAGL0L05434g	2.48175	0.0354187	NCA3	YJL116C	Protein that functions with Nca2p to regulate mitochondrial expression of subunits 6 (Atp6p) and 8 (Atp8p ) of the Fo-F1 ATP synthase; member of the SUN family; expression induced in cells treated with the mycotoxin patulin	Ortholog(s) have role in fungal-type cell wall organization or biogenesis, mitochondrion organization and fungal-type cell wall localization
40	CAGL0M05995g	2.48157	0.0397433	PET10	YKR046C	Protein of unknown function that co-purifies with lipid particles; expression pattern suggests a role in respiratory growth; computational analysis of large-scale protein-protein interaction data suggests a role in ATP/ADP exchange	Ortholog(s) have lipid droplet localization
41	CAGL0C03289g	2.47318	0.0099096	YBT1	YLL048C	Transporter of the ATP-binding cassette (ABC) family involved in bile acid transport; similar to mammalian bile transporters	Putative ABC transporter involved in bile acid transport; gene is upregulated in azole-resistant strain
42	CAGL0L07766g	2.45343	0.0145159	ADY2	YCR010C	Acetate transporter required for normal sporulation; phosphorylated in mitochondria	Ortholog(s) have acetate transmembrane transporter activity, ammonium transmembrane transporter activity, role in ammonium transport, nitrogen utilization, plasma membrane acetate transport and plasma membrane localization
43	CAGL0G04741g	2.4521	0.0187693	LEU4	YNL104C	Alpha-isopropylmalate synthase (2-isopropylmalate synthase); the main isozyme responsible for the first step in the leucine biosynthesis pathway	Ortholog(s) have 2-isopropylmalate synthase activity, role in cellular response to drug, leucine biosynthetic process and mitochondrion localization
44	CAGL0G02739g	2.44665	0.0106354	XBP1	YIL101C	Transcriptional repressor that binds to promoter sequences of the cyclin genes, CYS3, and SMF2; expression is induced by stress or starvation during mitosis, and late in meiosis; member of the Swi4p/Mbp1p family; potential Cdc28p substrate	Ortholog(s) have DNA-binding transcription factor activity, RNA polymerase II-specific activity
45	CAGL0J04202g	2.43989	0.0284729	HSP12	YFL014W	Plasma membrane protein involved in maintaining membrane organization in stress conditions; induced by heat shock, oxidative stress, osmostress, stationary phase, glucose depletion, oleate and alcohol; regulated by HOG and Ras-Pka pathways	Heat shock protein; gene is upregulated in azole-resistant strain; expression upregulated in biofilm vs planktonic cell culture
46	CAGL0L04026g	2.38935	0.00806347	NCS2	YNL119W	Protein required for thiolation of the uridine at the wobble position of Lys(UUU) and Glu(UUC) tRNAs; has a role in urmylation and in invasive and pseudohyphal growth; inhibits replication of Brome mosaic virus in S. cerevisiae	Ortholog(s) have role in invasive growth in response to glucose limitation, protein urmylation, pseudohyphal growth, tRNA wobble position uridine thiolation and cytosolic tRNA wobble base thiouridylase complex localization
47	CAGL0F07953g	2.35706	0.00244243	SPG1	YGR236C	Protein required for survival at high temperature during stationary phase; not required for growth on nonfermentable carbon sources; the authentic, non-tagged protein is detected in highly purified mitochondria in high-throughput studies	Ortholog of S. cerevisiae : SPG1 and Saccharomyces cerevisiae S288C : YGR236C
48	CAGL0L04378g	2.34484	0.00818341	PNS1	YOR161C	Protein of unknown function; has similarity to Torpedo californica tCTL1p, which is postulated to be a choline transporter, neither null mutation nor overexpression affects choline transport	Ortholog of S. cerevisiae : PNS1, C. albicans SC5314 : C1_00310W_A, C. dubliniensis CD36 : Cd36_00250, C. parapsilosis CDC317 : CPAR2_109690 and Candida tenuis NRRL Y-1498 : CANTEDRAFT_131089
49	CAGL0J06336g	2.33821	0.00253041	PCL9	YDL179W	Cyclin, forms a functional kinase complex with Pho85p cyclin-dependent kinase (Cdk), expressed in late M/early G1 phase, activated by Swi5p	Ortholog(s) have cyclin-dependent protein serine/threonine kinase regulator activity and role in regulation of establishment or maintenance of cell polarity, regulation of transcription involved in G1/S transition of mitotic cell cycle
50	CAGL0F00649g	2.31537	0.00277359	RCK2	YLR248W	Protein kinase involved in the response to oxidative and osmotic stress; identified as suppressor of S. pombe cell cycle checkpoint mutations; similar to CaM (calmodulin) kinases	Has domain(s) with predicted ATP binding, protein kinase activity, protein tyrosine kinase activity and role in protein phosphorylation
51	CAGL0H07271g	2.26272	0.0221792	IPK1	YDR315C	Inositol 1,3,4,5,6-pentakisphosphate 2-kinase, nuclear protein required for synthesis of 1,2,3,4,5,6-hexakisphosphate (phytate), which is integral to cell function; has 2 motifs conserved in other fungi; ipk1 gle1 double mutant is inviable	Ortholog(s) have inositol pentakisphosphate 2-kinase activity, role in inositol phosphate biosynthetic process, nuclear-transcribed mRNA catabolic process, non-stop decay and nucleus localization
52	CAGL0C02673g	2.22175	0.00646948	ART10	YLR392C	Protein of unknown function that contains 2 PY motifs and is ubiquinated by Rsp5p; overexpression confers resistance to arsenite; green fluorescent protein (GFP)-fusion protein localizes it to the cytoplasm; non-essential gene	Ortholog of S. cerevisiae : ART10, C. albicans SC5314 : C7_02630W_A, C. dubliniensis CD36 : Cd36_72320, C. parapsilosis CDC317 : CPAR2_703080 and Candida tenuis NRRL Y-1498 : CANTEDRAFT_118185
53	CAGL0L07898g	2.21867	0.00559419	MAK32	YCR019W	Protein necessary for structural stability of L-A double-stranded RNA-containing particles	Ortholog(s) have role in interspecies interaction between organisms
54	CAGL0I07315g	2.21098	0.0151135	YOR131C	YOR131C	Putative protein of unknown function; non-essential gene; overexpression causes a cell cycle delay or arrest	Ortholog(s) have pyridoxal phosphatase activity
55	CAGL0K12254g	2.20996	0.0204759	VID24	YBR105C	Peripheral membrane protein located at Vid (vacuole import and degradation) vesicles; regulates fructose-1,6-bisphosphatase (FBPase) targeting to the vacuole; promotes proteasome-dependent catabolite degradation of FBPase	Ortholog(s) have role in negative regulation of gluconeogenesis, proteasome-mediated ubiquitin-dependent protein catabolic process, protein catabolic process in the vacuole, protein targeting to vacuole
56	CAGL0H09460g	2.18224	0.00854036	FAA2	YER015W	Medium chain fatty acyl-CoA synthetase, activates imported fatty acids; accepts a wide range of fatty acid chain lengths with a preference for medium chains, C9:0-C13:0; localized to the peroxisome	Ortholog(s) have long-chain fatty acid-CoA ligase activity, medium-chain fatty acid-CoA ligase activity, very long-chain fatty acid-CoA ligase activity, role in long-chain fatty acid metabolic process and glyoxysome localization
57	CAGL0M14091g	2.1727	0.0119281				Putative quinone reductase/NADPH dehydrogenase; gene is upregulated in azole-resistant strain
58	CAGL0H02079g	2.16813	0.00643901	RPF1	YHR088W	Nucleolar protein involved in the assembly and export of the large ribosomal subunit; constituent of 66S pre-ribosomal particles; contains a sigma(70)-like motif, which is thought to bind RNA	Ortholog(s) have rRNA primary transcript binding activity
59	CAGL0C01397g	2.15741	0.0078112	PFK26	YIL107C	6-phosphofructo-2-kinase, inhibited by phosphoenolpyruvate and sn-glycerol 3-phosphate; has negligible fructose-2,6-bisphosphatase activity; transcriptional regulation involves protein kinase A	Ortholog(s) have 6-phosphofructo-2-kinase activity and role in fructose 2,6-bisphosphate metabolic process
60	CAGL0M01056g	2.15191	0.00512616	FCF1	YDR339C	Putative PINc domain nuclease required for early cleavages of 35S pre-rRNA and maturation of 18S rRNA; component of the SSU (small subunit) processome involved in 40S ribosomal subunit biogenesis; copurifies with Faf1p	Ortholog(s) have role in endonucleolytic cleavage in 5'-ETS of tricistronic rRNA transcript (SSU-rRNA, 5.8S rRNA and LSU-rRNA), more
61	CAGL0F07645g	2.11792	0.0144287	UTP11	YKL099C	Subunit of U3-containing Small Subunit (SSU) processome complex involved in production of 18S rRNA and assembly of small ribosomal subunit	Ortholog(s) have role in endonucleolytic cleavage in 5'-ETS of tricistronic rRNA transcript (SSU-rRNA, 5.8S rRNA and LSU-rRNA), more
62	CAGL0G01947g	2.11387	0.0167786	DRE2	YKR071C	Conserved component of an early step in the cytosolic Fe-S protein assembly (CIA) machinery; contains an Fe-S cluster that receives electrons from NADPH via the action of Tah18p; ortholog of human Ciapin1	Ortholog(s) have 2 iron, 2 sulfur cluster binding, 4 iron, 4 sulfur cluster binding, electron transfer activity
63	CAGL0M03971g	2.09813	0.00732608	SKP2	YNL311C	F-box protein of unknown function predicted to be part of an SCF ubiquitin protease complex; involved in regulating protein levels of sulfur metabolism enzymes; may interact with ribosomes, based on co-purification experiments	Ortholog(s) have role in cellular protein catabolic process, regulation of sulfur amino acid metabolic process and SCF ubiquitin ligase complex localization
64	CAGL0G01210g	2.06583	0.0444815	NIT3	YLR351C	Nit protein, one of two proteins in S. cerevisiae with similarity to the Nit domain of NitFhit from fly and worm and to the mouse and human Nit protein which interacts with the Fhit tumor suppressor; nitrilase superfamily member	Putative nitrilase; protein abundance increased in ace2 mutant cells
65	CAGL0L06072g	2.06465	0.00867465	COM2	YER130C	Protein of unknown function; transcription is regulated by Haa1p, Sok2p and Zap1p transcriptional activators; the C. Albicans homolog (MNL1) plays a role in adaptation to stress	Has domain(s) with predicted nucleic acid binding activity
66	CAGL0J00715g	2.05747	0.00970905	YHR022C	YHR022C	Putative protein of unknown function; YHR022C is not an essential gene	Has domain(s) with predicted GTP binding, GTPase activity, role in protein transport, signal transduction, small GTPase mediated signal transduction and intracellular, membrane localization
67	CAGL0H05973g	2.03582	0.0126231	YPL108W	YPL108W	Cytoplasmic protein of unknown function; non-essential gene that is induced in a GDH1 deleted strain with altered redox metabolism; GFP-fusion protein is induced in response to the DNA-damaging agent MMS	Ortholog of S. cerevisiae : YPL108W and Saccharomyces cerevisiae S288C : YPL108W
68	CAGL0H07469g	2.02729	0.0467974	ICS2	YBR157C	Protein of unknown function; null mutation does not confer any obvious defects in growth, spore germination, viability, or carbohydrate utilization	Putative adhesin-like protein
69	CAGL0H05225g	2.02543	0.0116884	YPL067C	YPL067C	Putative protein of unknown function; green fluorescent protein (GFP)-fusion protein localizes to the cytoplasm; YPL067C is not an essential gene	Ortholog(s) have role in N-acetylglucosamine metabolic process and cytoplasm localization
70	CAGL0J03344g	1.99914	0.0122092	UTP7	YER082C	Nucleolar protein, component of the small subunit (SSU) processome containing the U3 snoRNA that is involved in processing of pre-18S rRNA	Ortholog(s) have role in endonucleolytic cleavage in 5'-ETS of tricistronic rRNA transcript (SSU-rRNA, 5.8S rRNA and LSU-rRNA), more
71	CAGL0A01826g	1.99558	0.00920996	HXT3	YDR345C	Low affinity glucose transporter of the major facilitator superfamily, expression is induced in low or high glucose conditions	Ortholog(s) have glucose transmembrane transporter activity, role in glucose transmembrane transport and plasma membrane localization
72	CAGL0G02585g	1.99141	0.0283741	LYS12	YIL094C	Homo-isocitrate dehydrogenase, an NAD-linked mitochondrial enzyme required for the fourth step in the biosynthesis of lysine, in which homo-isocitrate is oxidatively decarboxylated to alpha-ketoadipate	Homo-isocitrate dehydrogenase
73	CAGL0M08426g	1.98857	0.0303056	YJL163C	YJL163C	Putative protein of unknown function	Putative protein; contains an ARS in its promoter; gene is upregulated in azole-resistant strain
74	CAGL0L10043g	1.96374	0.0481388	STD1	YOR047C	Protein involved in control of glucose-regulated gene expression; interacts with kinase Snf1p, glucose sensors Snf3p and Rgt2p, TATA-binding Spt15p; regulator of transcription factor Rgt1p; interactions with Pma1p appear to propagate [GAR+]	Ortholog(s) have protein kinase activator activity
75	CAGL0I09702g	1.95879	0.021958	MCH5	YOR306C	Plasma membrane riboflavin transporter; facilitates the uptake of vitamin B2; required for FAD-dependent processes; sequence similarity to mammalian monocarboxylate permeases, however mutants are not deficient in monocarboxylate transport	Ortholog(s) have riboflavin transmembrane transporter activity, role in riboflavin transport and plasma membrane localization
76	CAGL0L04708g	1.94907	0.0228484	YGR111W	YGR111W	Putative protein of unknown function; green fluorescent protein (GFP)-fusion protein localizes to both the cytoplasm and the nucleus	Ortholog of S. cerevisiae : YGR111W, C. albicans SC5314 : C4_05850C_A, C. dubliniensis CD36 : Cd36_45340, C. parapsilosis CDC317 : CPAR2_500680 and Candida tenuis NRRL Y-1498 : CANTEDRAFT_105103
77	CAGL0J11242g	1.93871	0.0162824	RHO5	YNL180C	Non-essential small GTPase of the Rho/Rac subfamily of Ras-like proteins, likely involved in protein kinase C (Pkc1p)-dependent signal transduction pathway that controls cell integrity	Ortholog(s) have GTP binding, GTPase activity and role in filamentous growth of a population of unicellular organisms, fungal-type cell wall organization
78	CAGL0I02794g	1.93382	0.0167909	YOR114W	YOR114W	Putative protein of unknown function; null mutant is viable	Ortholog of S. cerevisiae : YOR114W and Saccharomyces cerevisiae S288C : YOR114W
79	CAGL0G05566g	1.9222	0.0266011	FMP45	YDL222C	Integral membrane protein localized to mitochondria (untagged protein); required for sporulation and maintaining sphingolipid content; has sequence similarity to SUR7 and YNL194C	Ortholog(s) have role in ascospore formation, cellular response to drug, fungal-type cell wall organization and cell cortex, cellular bud membrane, endosome, fungal-type vacuole, membrane raft, perinuclear region of cytoplasm localization
80	CAGL0J10252g	1.92068	0.013468	IMP4	YNL075W	Component of the SSU processome, which is required for pre-18S rRNA processing; interacts with Mpp10p; member of a superfamily of proteins that contain a sigma(70)-like motif and associate with RNAs	Ortholog(s) have rRNA primary transcript binding, single-stranded telomeric DNA binding, snoRNA binding activity, role in rRNA processing, ribosomal small subunit biogenesis and Mpp10 complex, small-subunit processome localization
81	CAGL0L06864g	1.92025	0.0172089	SIP5	YMR140W	Protein of unknown function; interacts with both the Reg1p/Glc7p phosphatase and the Snf1p kinase	Putative protein related to ECM3; gene is downregulated in azole-resistant strain
82	CAGL0L02761g	1.90386	0.0193729	STE4	YOR212W	G protein beta subunit, forms a dimer with Ste18p to activate the mating signaling pathway, forms a heterotrimer with Gpa1p and Ste18p to dampen signaling; may recruit Rho1p to the polarized growth site during mating; contains WD40 repeats	Ortholog(s) have G-protein alpha-subunit binding, G-protein gamma-subunit binding, GTP-Rho binding, protein kinase binding, scaffold protein binding activity
83	CAGL0G01122g	1.87326	0.021354	CIS1	YDR022C	Autophagy-specific protein required for autophagosome formation; may form a complex with Atg17p and Atg29p that localizes other proteins to the pre-autophagosomal structure; high-copy suppressor of CIK1 deletion	Putative protein; gene is upregulated in azole-resistant strain
84	CAGL0J10912g	1.87201	0.0208217	RRP3	YHR065C	Protein involved in rRNA processing; required for maturation of the 35S primary transcript of pre-rRNA and for cleavage leading to mature 18S rRNA; homologous to eIF-4a, which is a DEAD box RNA-dependent ATPase with helicase activity	Has domain(s) with predicted ATP binding, ATP-dependent helicase activity, helicase activity, nucleic acid binding activity
85	CAGL0I04048g	1.84813	0.039683	FBP1	YLR377C	Fructose-1,6-bisphosphatase, key regulatory enzyme in the gluconeogenesis pathway, required for glucose metabolism; undergoes either proteasome-mediated or autophagy-mediated degradation depending on growth conditions; interacts with Vid30p	Ortholog(s) have fructose 1,6-bisphosphate 1-phosphatase activity, role in carbon utilization, cellular response to glucose starvation and intracellular localization
86	CAGL0J02398g	1.83474	0.0158963	HIS6	YIL020C	Phosphoribosyl-5-amino-1-phosphoribosyl-4-imidazolecarboxiamide isomerase, catalyzes the fourth step in histidine biosynthesis; mutations cause histidine auxotrophy and sensitivity to Cu, Co, and Ni salts	Ortholog(s) have 1-(5-phosphoribosyl)-5-[(5-phosphoribosylamino)methylideneamino]imidazole-4-carboxamide isomerase activity and role in histidine biosynthetic process
87	CAGL0M04059g	1.83069	0.0161546	PHA2	YNL316C	Prephenate dehydratase, catalyzes the conversion of prephanate to phenylpyruvate, which is a step in the phenylalanine biosynthesis pathway	Ortholog(s) have prephenate dehydratase activity and role in L-phenylalanine biosynthetic process
88	CAGL0M00550g	1.82985	0.024631	STR2	YJR130C	Cystathionine gamma-synthase, converts cysteine into cystathionine	Ortholog(s) have cystathionine gamma-synthase activity and role in transsulfuration
89	CAGL0M01078g	1.79482	0.0438387	YDR338C	YDR338C	Putative protein of unknown function, member of the multi-drug and toxin extrusion (MATE) family of the multidrug/oligosaccharidyl-lipid/polysaccharide (MOP) exporter superfamily	Has domain(s) with predicted antiporter activity, drug transmembrane transporter activity, role in drug transmembrane transport and membrane localization
90	CAGL0H03201g	1.79458	0.0175595	LCL3	YGL085W	Putative protein of unknown function; mutant has long chronological lifespan; has homology to Staphylococcus aureus nuclease; GFP-fusion protein localizes to mitochondria; is induced in response to the DNA-damaging agent MMS	Has domain(s) with predicted nucleic acid binding activity
91	CAGL0H04235g	1.78884	0.0232151	DUS1	YML080W	Dihydrouridine synthase, member of a widespread family of conserved proteins including Smm1p, Dus3p, and Dus4p; modifies pre-tRNA(Phe) at U17	Ortholog(s) have tRNA dihydrouridine synthase activity and role in tRNA modification
92	CAGL0J09020g	1.77237	0.0327869	SNF3	YDL194W	Plasma membrane low glucose sensor that regulates glucose transport; contains 12 predicted transmembrane segments and a long C-terminal tail required for induction of hexose transporters; also senses fructose and mannose; similar to Rgt2p	Putative plasma membrane high affinity glucose sensor, required for growth under glucose-limiting conditions
93	CAGL0I06809g	1.76196	0.0310454	MAG1	YER142C	3-methyl-adenine DNA glycosylase involved in protecting DNA against alkylating agents; initiates base excision repair by removing damaged bases to create abasic sites that are subsequently repaired	Ortholog(s) have DNA-3-methyladenine glycosylase activity, damaged DNA binding activity, role in DNA dealkylation involved in DNA repair, base-excision repair, AP site formation and cytoplasm, nucleus localization
94	CAGL0J02376g	1.75247	0.0323238	FAF1	YIL019W	Protein required for pre-rRNA processing and 40S ribosomal subunit assembly	Ortholog(s) have role in maturation of SSU-rRNA from tricistronic rRNA transcript (SSU-rRNA, 5.8S rRNA, LSU-rRNA) and nucleolus localization
95	CAGL0D04246g	1.74853	0.0393322	VPS20	YMR077C	Myristoylated subunit of ESCRTIII, the endosomal sorting complex required for transport of transmembrane proteins into the multivesicular body pathway to the lysosomal/vacuolar lumen; cytoplasmic protein recruited to endosomal membranes	Ortholog(s) have role in protein transport to vacuole involved in ubiquitin-dependent protein catabolic process via the multivesicular body sorting pathway
96	CAGL0K12518g	1.74802	0.0351764	AGX1	YFL030W	Alanine:glyoxylate aminotransferase (AGT), catalyzes the synthesis of glycine from glyoxylate, which is one of three pathways for glycine biosynthesis in yeast; has similarity to mammalian and plant alanine:glyoxylate aminotransferases	Ortholog(s) have alanine-glyoxylate transaminase activity, role in glycine biosynthetic process, by transamination of glyoxylate and fungal biofilm matrix, mitochondrion localization
97	CAGL0J09944g	1.74602	0.0298736	AQR1	YNL065W	Plasma membrane multidrug transporter of the major facilitator superfamily, confers resistance to short-chain monocarboxylic acids and quinidine; involved in the excretion of excess amino acids	Plasma membrane drug:H+ antiporter involved in resistance to drugs and acetic acid
98	CAGL0L03982g	1.74216	0.0282487	MLS1	YNL117W	Malate synthase, enzyme of the glyoxylate cycle, involved in utilization of non-fermentable carbon sources; expression is subject to carbon catabolite repression; localizes in peroxisomes during growth in oleic acid medium	Ortholog(s) have malate synthase activity, role in acetate catabolic process, carbon utilization, fatty acid catabolic process, glyoxylate cycle and cytosol, glyoxysome, peroxisomal matrix localization
99	CAGL0K09218g	1.73515	0.0289357	YCR061W	YCR061W	Protein of unknown function; green fluorescent protein (GFP)-fusion protein localizes to the cytoplasm in a punctate pattern; induced by treatment with 8-methoxypsoralen and UVA irradiation	Ortholog of S. cerevisiae : YCR061W, C. albicans SC5314 : C1_10360C_A, C. dubliniensis CD36 : Cd36_09760, C. parapsilosis CDC317 : CPAR2_207300 and Candida tenuis NRRL Y-1498 : CANTEDRAFT_115616
100	CAGL0I01694g	1.72909	0.0269728	RAD26	YJR035W	Protein involved in transcription-coupled nucleotide excision repair of UV-induced DNA lesions; recruitment to DNA lesions is dependent on an elongating RNA polymerase II; homolog of human CSB protein	Ortholog(s) have DNA-dependent ATPase activity
101	CAGL0I08019g	1.72631	0.0353088	YOL075C	YOL075C	Putative ABC transporter	Ortholog(s) have role in cellular response to drug and extrinsic component of fungal-type vacuolar membrane, plasma membrane localization
102	CAGL0H01639g	1.72304	0.0231066	SPS1	YDR523C	Putative protein serine/threonine kinase expressed at the end of meiosis and localized to the prospore membrane, required for correct localization of enzymes involved in spore wall synthesis	Ortholog(s) have role in ascospore wall assembly, ascospore-type prospore membrane assembly, regulation of protein localization to mitotic spindle pole body, septation initiation signaling
103	CAGL0K02189g	1.71822	0.0251052	VFA1	YER128W	Protein that interacts with Vps4p and has a role in vacuolar sorting; localizes to endosomes in a Vps4-dependent manner; overexpression causes canavanine sensitivity and confers a partial class D vacuole morphology	Ortholog(s) have ATPase activator activity, role in positive regulation of ATPase activity, vacuolar transport and endosome localization
104	CAGL0H05995g	1.71757	0.0288087	AIM2	YAL049C	Cytoplasmic protein involved in mitochondrial function or organization; null mutant displays reduced frequency of mitochondrial genome loss; potential Hsp82p interactor	Has domain(s) with predicted hydrolase activity
105	CAGL0F02849g	1.71454	0.0367454	RRP17	YDR412W	Component of the pre-60S pre-ribosomal particle; required for cell viability under standard (aerobic) conditions but not under anaerobic conditions; exonuclease required for 5′ end processing of pre-60S ribosomal RNA	Ortholog(s) have role in rRNA processing and cytoplasm localization
106	CAGL0F07117g	1.71402	0.024528	GPG1	YGL121C	Proposed gamma subunit of the heterotrimeric G protein that interacts with the receptor Gpr1p; involved in regulation of pseudohyphal growth; requires Gpb1p or Gpb2p to interact with Gpa2p; overproduction causes prion curing	Putative subunit of the heterotrimeric G protein; gene is upregulated in azole-resistant strain
107	CAGL0K06105g	1.71065	0.0444802	BOP2	YLR267W	Protein of unknown function	Ortholog of S. cerevisiae : BOP2 and Saccharomyces cerevisiae S288C : YLR267W
108	CAGL0A04411g	1.70608	0.0236438	SKT5	YBL061C	Activator of Chs3p (chitin synthase III), recruits Chs3p to the bud neck via interaction with Bni4p; has similarity to Shc1p, which activates Chs3p during sporulation	Ortholog(s) have enzyme activator activity and role in cellular protein localization, division septum assembly, fungal-type cell wall chitin biosynthetic process, regulation of fungal-type cell wall beta-glucan biosynthetic process
109	CAGL0D04884g	1.70576	0.0271841	RRP9	YPR137W	Protein involved in pre-rRNA processing, associated with U3 snRNP; component of small ribosomal subunit (SSU) processosome; ortholog of the human U3-55k protein	Ortholog(s) have snoRNA binding activity, role in cellular response to drug and box C/D snoRNP complex, small-subunit processome localization
110	CAGL0J05962g	1.69158	0.0345977	CUZ1	YNL155W	Putative protein of unknown function; contains a DHHC domain and an AN1-type zinc finger; predicted to have thiol-disulfide oxidoreductase active site; transcriptionally regulated by Rpn4p along with proteasome subunit genes; putative ortholog of human AIRAP, which stimulates proteasome activity in response to arsenic	Ortholog(s) have proteasome binding activity and role in cellular response to arsenic-containing substance, proteasome-mediated ubiquitin-dependent protein catabolic process
111	CAGL0I01958g	1.68127	0.0286572	RTT107	YHR154W	Protein implicated in Mms22-dependent DNA repair during S phase; involved in recruiting the SMC5/6 complex to double-strand breaks; DNA damage induces phosphorylation by Mec1p at one or more SQ/TQ motifs; interacts with Mms22p and Slx4p; has four BRCT domains; has a role in regulation of Ty1 transposition	Ortholog(s) have role in DNA double-strand break attachment to nuclear envelope, cellular response to biotic stimulus, cellular response to starvation and double-strand break repair, more
112	CAGL0L03377g	1.67998	0.0272955	SIP4	YJL089W	C6 zinc cluster transcriptional activator that binds to the carbon source-responsive element (CSRE) of gluconeogenic genes; involved in the positive regulation of gluconeogenesis; regulated by Snf1p protein kinase; localized to the nucleus	Ortholog(s) have RNA polymerase II proximal promoter sequence-specific DNA binding, proximal promoter DNA-binding transcription activator activity, RNA polymerase II-specific activity
113	CAGL0G09493g	1.67053	0.0265107	ULS1	YOR191W	RING finger protein involved in proteolytic control of sumoylated substrates; interacts with SUMO (Smt3p); member of the SWI/SNF family of DNA-dependent ATPases; plays a role in antagonizing silencing during mating-type switching	Ortholog(s) have SUMO binding activity and role in chromatin assembly or disassembly, mating type switching, negative regulation of double-strand break repair via nonhomologous end joining
114	CAGL0G03069g	1.66983	0.0451859	DRN1	YGR093W	Putative protein of unconfirmed function; green fluorescent protein (GFP)-fusion protein localizes to the nucleus	Ortholog(s) have RNA lariat debranching enzyme activator activity, role in mRNA splicing, via spliceosome and cytosol, nucleus localization
115	CAGL0G07175g	1.66723	0.0494504	YGR109W-B	YGR109W-B	Retrotransposon TYA Gag and TYB Pol genes; transcribed/translated as one unit; polyprotein is processed to make a nucleocapsid-like protein (Gag), reverse transcriptase (RT), protease (PR), and integrase (IN); similar to retroviral genes	Has domain(s) with predicted RNA binding, RNA-directed DNA polymerase activity and role in DNA integration, RNA-dependent DNA biosynthetic process
116	CAGL0E03762g	1.64466	0.0400196	RIM101	YHL027W	Transcriptional repressor involved in response to pH and in cell wall construction; required for alkaline pH-stimulated haploid invasive growth and sporulation; activated by proteolytic processing; similar to A. nidulans PacC	Ortholog(s) have DNA binding, proximal promoter DNA-binding transcription repressor activity, RNA polymerase II-specific activity
117	CAGL0I01870g	1.6187	0.0321397	PEX28	YHR150W	Peroxisomal integral membrane peroxin, involved in the regulation of peroxisomal size, number and distribution; genetic interactions suggest that Pex28p and Pex29p act at steps upstream of those mediated by Pex30p, Pex31p, and Pex32p	Ortholog(s) have role in peroxisome organization and peroxisomal membrane localization
118	CAGL0I01254g	1.61318	0.0333641	UBA4	YHR111W	Protein that activates Urm1p before its conjugation to proteins (urmylation); also acts in thiolation of the wobble base of cytoplasmic tRNAs by adenylating and then thiolating Urm1p; receives sulfur from Tum1p	Ortholog(s) have URM1 activating enzyme activity, nitrate reductase (NADPH) activity, protein adenylyltransferase activity, thiosulfate sulfurtransferase activity
119	CAGL0K11374g	1.60827	0.0336072	PCF11	YDR228C	mRNA 3' end processing factor, essential component of cleavage and polyadenylation factor IA (CF IA), involved in pre-mRNA 3' end processing and in transcription termination; binds C-terminal domain of largest subunit of RNA pol II (Rpo21p); required for gene looping	Ortholog(s) have RNA polymerase II C-terminal domain binding, mRNA binding activity
120	CAGL0K09922g	1.60661	0.0413553	VTS1	YOR359W	Post-transcriptional gene regulator, flap-structured DNA-binding and RNA-binding protein; shows genetic interactions with Vti1p, a v-SNARE involved in cis-Golgi membrane traffic; stimulates Dna2p endonuclease activity; contains a SAM domain	Ortholog(s) have RNA binding, flap-structured DNA binding activity, role in nuclear-transcribed mRNA poly(A) tail shortening, positive regulation of endodeoxyribonuclease activity and P-body, cytosol, nucleus localization
121	CAGL0A03652g	1.60339	0.0367132	MAK5	YBR142W	Essential nucleolar protein, putative DEAD-box RNA helicase required for maintenance of M1 dsRNA virus; involved in biogenesis of large (60S) ribosomal subunits	Ortholog(s) have role in maturation of 5.8S rRNA from tricistronic rRNA transcript (SSU-rRNA, 5.8S rRNA, LSU-rRNA), maturation of LSU-rRNA from tricistronic rRNA transcript (SSU-rRNA, 5.8S rRNA, LSU-rRNA) and nucleolus localization
122	CAGL0D05588g	1.60117	0.0382244	SOF1	YLL011W	Essential protein required for biogenesis of 40S (small) ribosomal subunit; has similarity to the beta subunit of trimeric G-proteins and the splicing factor Prp4p	Ortholog(s) have role in maturation of SSU-rRNA from tricistronic rRNA transcript (SSU-rRNA, 5.8S rRNA, LSU-rRNA) and nucleolus, small-subunit processome localization
123	CAGL0I03652g	1.59901	0.0334565	ATG9	YDL149W	Transmembrane protein involved in forming Cvt and autophagic vesicles; cycles between the phagophore assembly site (PAS) and other cytosolic punctate structures, not found in autophagosomes; may be involved in membrane delivery to the PAS	Ortholog(s) have role in autophagy of mitochondrion, late nucleophagy, piecemeal microautophagy of the nucleus, protein homooligomerization and protein localization by the Cvt pathway, more
124	CAGL0J06138g	1.59	0.0422817	YNL165W	YNL165W	Putative protein of unknown function; YNL165W is not an essential gene	Ortholog of S. cerevisiae : YNL165W and Saccharomyces cerevisiae S288C : YNL165W
125	CAGL0G06314g	1.58624	0.0414445	FRT2	YAL028W	Tail-anchored ER membrane protein, interacts with homolog Frt1p; promotes growth in conditions of high Na+, alkaline pH, or cell wall stress, possibly via a role in posttranslational translocation; potential Cdc28p substrate	Ortholog(s) have role in cellular response to alkaline pH, cellular response to salt stress and endoplasmic reticulum localization
126	CAGL0G04169g	1.57819	0.0379272	YDR306C	YDR306C	F-box protein of unknown function; interacts with Sgt1p via a Leucine-Rich Repeat (LRR) domain	Ortholog(s) have SCF ubiquitin ligase complex localization
127	CAGL0G05632g	1.56022	0.0461532	YDL218W	YDL218W	Putative protein of unknown function; YDL218W transcription is regulated by Azf1p and induced by starvation and aerobic conditions; expression also induced in cells treated with the mycotoxin patulin	Ortholog of S. cerevisiae : YDL218W, C. albicans SC5314 : C5_04190W_A/MRV2, C. dubliniensis CD36 : Cd36_53890, C. parapsilosis CDC317 : CPAR2_502460 and Candida tenuis NRRL Y-1498 : CANTEDRAFT_116959
128	CAGL0M02585g	1.54728	0.0463349	SPP1	YPL138C	Subunit of COMPASS (Set1C), a complex which methylates histone H3 on lysine 4 and is required in telomeric transcriptional silencing; interacts with Orc2p; PHD finger domain protein similar to human CGBP, an unmethylated CpG binding protein	Ortholog(s) have chromatin binding, histone methyltransferase activity (H3-K4 specific), methylated histone binding activity
129	CAGL0L07326g	1.54031	0.0412241	DUN1	YDL101C	Cell-cycle checkpoint serine-threonine kinase required for DNA damage-induced transcription of certain target genes, phosphorylation of Rad55p and Sml1p, and transient G2/M arrest after DNA damage; also regulates postreplicative DNA repair	Ortholog(s) have protein serine/threonine kinase activity and role in DNA damage checkpoint, peptidyl-serine phosphorylation, peptidyl-threonine phosphorylation, regulation of circadian rhythm, replication fork protection
130	CAGL0M13915g	1.52746	0.0446101	YMR310C	YMR310C	Putative protein of unknown function; predicted to be involved in ribosome biogenesis; green fluorescent protein (GFP)-fusion protein localizes to the nucleus; YMR310C is not an essential gene	Ortholog(s) have role in cell-abiotic substrate adhesion
131	CAGL0I10582g	1.51933	0.044945	YGR127W	YGR127W	Putative protein of unknown function; expression is regulated by Msn2p/Msn4p, indicating a possible role in stress response	Ortholog(s) have role in filamentous growth and intracellular localization
132	CAGL0M02409g	1.51133	0.043839	NOP53	YPL146C	Nucleolar protein; involved in biogenesis of the 60S subunit of the ribosome; interacts with rRNA processing factors Cbf5p and Nop2p; null mutant is viable but growth is severely impaired	Ortholog(s) have rRNA binding activity, role in maturation of LSU-rRNA from tricistronic rRNA transcript (SSU-rRNA, 5.8S rRNA, LSU-rRNA), ribosomal large subunit export from nucleus and nucleolus localization
133	CAGL0B01837g	1.51115	0.0471581	TMA64	YDR117C	Protein of unknown function that associates with ribosomes; has a putative RNA binding domain; in mammals the corresponding protein, eIF2D, has been shown to possess translation initiation factor activity	Ortholog(s) have RNA binding activity, role in rRNA processing and ribosome localization
134	CAGL0K07700g	1.50554	0.0475693	BUD27	YFL023W	Unconventional prefoldin protein involved in translation initiation; mutants have inappropriate expression of nutrient sensitive genes due to translational derepression of Gcn4p transcription factor; diploid mutants show random budding	Ortholog(s) have role in RNA polymerase I assembly, RNA polymerase II core complex assembly, RNA polymerase III assembly and formation of translation preinitiation complex, more
135	CAGL0I01826g	1.49234	0.0469532	IMP3	YHR148W	Component of the SSU processome, which is required for pre-18S rRNA processing, essential protein that interacts with Mpp10p and mediates interactions of Imp4p and Mpp10p with U3 snoRNA	Ortholog(s) have snoRNA binding activity, role in rRNA processing, ribosomal small subunit biogenesis and Mpp10 complex, small-subunit processome localization
Down regulated genes [117 genes]
Sl no.	Systematic Name	log2_Fold Change	p-value	Common name	SGD ORF	Functional Description (SGD; Saccharomyces Genome Database)	Functional Description (CGD; Candida Genome Database)
1	CAGL0A03905g	-6.2871	9.92e-06	HMX1	YLR205C	ER localized heme oxygenase, involved in heme degradation during iron starvation and in the oxidative stress response; expression is regulated by AFT1 and oxidative stress; relocates to the perinuclear region in the presence of oxidants	Ortholog(s) have heme oxygenase (decyclizing) activity and role in cellular iron ion homeostasis, heme catabolic process, response to carbon monoxide, response to oxidative stress
2	CAGL0D00528g	-4.77263	0.0121131	FAS1	YKL182W	Beta subunit of fatty acid synthetase, which catalyzes the synthesis of long-chain saturated fatty acids; contains acetyltransacylase, dehydratase, enoyl reductase, malonyl transacylase, and palmitoyl transacylase activities	Ortholog(s) have 3-hydroxyacyl-[acyl-carrier-protein] dehydratase activity, [acyl-carrier-protein] S-acetyltransferase activity and [acyl-carrier-protein] S-malonyltransferase activity, more
3	CAGL0L10780g	-4.3865	0.0213695	HFA1	YMR207C	Mitochondrial acetyl-coenzyme A carboxylase, catalyzes the production of malonyl-CoA in mitochondrial fatty acid biosynthesis	Ortholog(s) have acetyl-CoA carboxylase activity, role in fatty acid biosynthetic process and mitochondrion localization
4	CAGL0E06138g	-4.3432	0.0127878	FAS2	YPL231W	Alpha subunit of fatty acid synthetase, which catalyzes the synthesis of long-chain saturated fatty acids; contains the acyl-carrier protein domain and beta-ketoacyl reductase, beta-ketoacyl synthase and self-pantetheinylation activities	Ortholog(s) have fatty acid synthase activity, role in palmitic acid biosynthetic process, response to pH and fatty acid synthase complex, glyoxysome localization
5	CAGL0F01485g	-3.92595	1.89e-06	TIR4	YOR009W	Cell wall mannoprotein of the Srp1p/Tip1p family of serine-alanine-rich proteins; expressed under anaerobic conditions and required for anaerobic growth; transcription is also induced by cold shock	Putative GPI-linked cell wall mannoprotein of the Srp1p/Tip1p family
6	CAGL0I01408g	-3.91354	4.85e-05	CYC1	YJR048W	Cytochrome c, isoform 1; electron carrier of the mitochondrial intermembrane space that transfers electrons from ubiquinone-cytochrome c oxidoreductase to cytochrome c oxidase during cellular respiration	Ortholog(s) have electron transfer activity, role in mitochondrial electron transport, cytochrome c to oxygen, mitochondrial electron transport, ubiquinol to cytochrome c and mitochondrial intermembrane space localization
7	CAGL0B01875g	-3.76476	0.000752719	COX26	YDR119W-A	Putative protein of unknown function; may interact with respiratory chain complexes III (ubiquinol-cytochrome c reductase) or IV (cytochrome c oxidase)	Ortholog(s) have mitochondrial respiratory chain complex IV, mitochondrial respiratory chain supercomplex localization
8	CAGL0J01463g	-3.64602	9.76e-06	CWP1	YKL096W	Cell wall mannoprotein that localizes specifically to birth scars of daughter cells, linked to a beta-1,3- and beta-1,6-glucan heteropolymer through a phosphodiester bond; required for propionic acid resistance	Putative GPI-linked cell wall protein
9	CAGL0E00116g	-3.36663	0.0015763				Protein of unknown function
10	CAGL0M07656g	-3.27328	0.0419662	ERG5	YMR015C	C-22 sterol desaturase, a cytochrome P450 enzyme that catalyzes the formation of the C-22(23) double bond in the sterol side chain in ergosterol biosynthesis; may be a target of azole antifungal drugs	Putative C22 sterol desaturase
11	CAGL0C02783g	-3.21143	0.000790008	SPO11	YHL022C	Meiosis-specific protein that initiates meiotic recombination by catalyzing the formation of double-strand breaks in DNA via a transesterification reaction; required for homologous chromosome pairing and synaptonemal complex formation	Ortholog(s) have DNA end binding, chromatin binding, endodeoxyribonuclease activity, producing 3'-phosphomonoesters activity
12	CAGL0D05940g	-3.18536	0.0452925	ERG1	YGR175C	Squalene epoxidase, catalyzes the epoxidation of squalene to 2,3-oxidosqualene; plays an essential role in the ergosterol-biosynthesis pathway and is the specific target of the antifungal drug terbinafine	Squalene epoxidase with a role in ergosterol synthesis; involved in growth under conditions of low oxygen tension
13	CAGL0J05390g	-2.98624	0.000327392				Protein of unknown function
14	CAGL0M06655g	-2.98044	0.00671969	HHT2	YNL031C	Histone H3, core histone protein required for chromatin assembly, part of heterochromatin-mediated telomeric and HM silencing; one of two identical histone H3 proteins (see HHT1); regulated by acetylation, methylation, and phosphorylation	Ortholog(s) have role in DNA methylation, global genome nucleotide-excision repair, rRNA transcription, regulation of DNA methylation and regulation of extent of heterochromatin assembly, more
15	CAGL0L10406g	-2.92733	0.00373757	CYT1	YOR065W	Cytochrome c1, component of the mitochondrial respiratory chain; expression is regulated by the heme-activated, glucose-repressed Hap2p/3p/4p/5p CCAAT-binding complex	Ortholog(s) have electron transporter, transferring electrons within CoQH2-cytochrome c reductase complex activity and role in mitochondrial electron transport, ubiquinol to cytochrome c
16	CAGL0L03828g	-2.88093	0.000244454	CYB5	YNL111C	Cytochrome b5, involved in the sterol and lipid biosynthesis pathways; acts as an electron donor to support sterol C5-6 desaturation	Ortholog(s) have electron transfer activity, role in ergosterol biosynthetic process and endoplasmic reticulum membrane localization
17	CAGL0H04983g	-2.85884	0.00116219	PSA1	YDL055C	GDP-mannose pyrophosphorylase (mannose-1-phosphate guanyltransferase), synthesizes GDP-mannose from GTP and mannose-1-phosphate in cell wall biosynthesis; required for normal cell wall structure	Putative mannose-1-phosphate guanyltransferase
18	CAGL0D01562g	-2.82703	0.0107466	FCY1	YPR062W	Cytosine deaminase, zinc metalloenzyme that catalyzes the hydrolytic deamination of cytosine to uracil; of biomedical interest because it also catalyzes the deamination of 5-fluorocytosine (5FC) to form anticancer drug 5-fluorouracil (5FU)	Ortholog(s) have cytosine deaminase activity and role in cytidine metabolic process, cytosine metabolic process, pyrimidine-containing compound salvage
19	CAGL0L06666g	-2.78316	0.00520039	YHB1	YGR234W	Nitric oxide oxidoreductase, flavohemoglobin involved in nitric oxide detoxification; plays a role in the oxidative and nitrosative stress responses	Putative flavohemoglobin, involved in nitric oxide detoxification
20	CAGL0L09581g	-2.75803	0.000559011	DUT1	YBR252W	deoxyuridine triphosphate diphosphatase (dUTPase); catalyzes hydrolysis of dUTP to dUMP and PPi, thereby preventing incorporation of uracil into DNA during replication; critical for the maintenance of genetic stability; also has diphosphatase activity on deoxyinosine triphosphate	Has domain(s) with predicted dUTP diphosphatase activity, hydrolase activity and role in dUTP metabolic process
21	CAGL0I01430g	-2.71763	0.0117763	ANB1	YJR047C	Translation elongation factor eIF-5A, previously thought to function in translation initiation; similar to and functionally redundant with Hyp2p; undergoes an essential hypusination modification; expressed under anaerobic conditions	Ortholog(s) have role in positive regulation of translational elongation, translational frameshifting
22	CAGL0G02871g	-2.70068	0.00389951				Protein of unknown function
23	CAGL0A03300g	-2.65206	0.00270955	IME4	YGL192W	Probable mRNA N6-adenosine methyltransferase required for entry into meiosis; transcribed in diploid cells; haploids repress IME4 transcription via production of antisense IME4 transcripts; antisense transcription is repressed in diploids	Ortholog(s) have mRNA (N6-adenosine)-methyltransferase activity, role in mRNA methylation, meiotic cell cycle, negative regulation of pseudohyphal growth and RNA N6-methyladenosine methyltransferase complex localization
24	CAGL0L08547g	-2.62555	0.00129531				Protein of unknown function
25	CAGL0A00429g	-2.61752	0.0339939	ERG4	YGL012W	C-24(28) sterol reductase, catalyzes the final step in ergosterol biosynthesis; mutants are viable, but lack ergosterol	Putative C24 sterol reductase
26	CAGL0I02508g	-2.58186	0.00747257	CTR2	YHR175W	Putative low-affinity copper transporter of the vacuolar membrane; mutation confers resistance to toxic copper concentrations, while overexpression confers resistance to copper starvation	Ortholog(s) have copper ion transmembrane transporter activity and role in cellular copper ion homeostasis, copper ion import, intracellular copper ion transport
27	CAGL0M06677g	-2.5709	0.0262201	HHF2	YNL030W	Histone H4, core histone protein required for chromatin assembly and chromosome function; one of two identical histone proteins (see also HHF1); contributes to telomeric silencing; N-terminal domain involved in maintaining genomic integrity	Ortholog(s) have role in histone H3-K79 methylation, sexual sporulation resulting in formation of a cellular spore, transfer RNA gene-mediated silencing and replication fork protection complex localization
28	CAGL0J01699g	-2.49173	0.0123776	YPR010C-A	YPR010C-A	Putative protein of unknown function; conserved among Saccharomyces sensu stricto species	Protein of unknown function
29	CAGL0G04499g	-2.44214	0.0015722	SET4	YJL105W	Protein of unknown function, contains a SET domain	Ortholog of S. cerevisiae : SET4 and Saccharomyces cerevisiae S288C : YJL105W
30	CAGL0D05192g	-2.39778	0.00518234	QCR6	YFR033C	Subunit 6 of the ubiquinol cytochrome-c reductase complex, which is a component of the mitochondrial inner membrane electron transport chain; highly acidic protein; required for maturation of cytochrome c1	Ortholog(s) have ubiquinol-cytochrome-c reductase activity and role in aerobic respiration, mitochondrial electron transport, ubiquinol to cytochrome c
31	CAGL0H02491g	-2.39568	0.00186891	COX7	YMR256C	Subunit VII of cytochrome c oxidase, which is the terminal member of the mitochondrial inner membrane electron transport chain	Ortholog(s) have cytochrome-c oxidase activity, role in mitochondrial electron transport, cytochrome c to oxygen and mitochondrial respiratory chain complex IV, plasma membrane localization
32	CAGL0H06127g	-2.39398	0.00534448	TIM9	YEL020W-A	Essential protein of the mitochondrial intermembrane space, forms a complex with Tim10p (TIM10 complex) that delivers hydrophobic proteins to the TIM22 complex for insertion into the inner membrane	Ortholog(s) have protein transporter activity, role in protein import into mitochondrial outer membrane, regulation of growth rate and mitochondrial intermembrane space protein transporter complex localization
33	CAGL0L06160g	-2.37877	0.0310681	COX4	YGL187C	Subunit IV of cytochrome c oxidase, the terminal member of the mitochondrial inner membrane electron transport chain; precursor N-terminal 25 residues are cleaved during mitochondrial import; phosphorylated; spermidine enhances translation	Ortholog(s) have cytochrome-c oxidase activity, zinc ion binding activity and role in mitochondrial electron transport, cytochrome c to oxygen
34	CAGL0M12727g	-2.34931	0.0191386	MAM33	YIL070C	Acidic protein of the mitochondrial matrix involved in oxidative phosphorylation; related to the human complement receptor gC1q-R	Ortholog(s) have translation activator activity, role in aerobic respiration, penicillin biosynthetic process, positive regulation of mitochondrial translation and mitochondrial matrix localization
35	CAGL0G10153g	-2.34464	0.00664105	QCR7	YDR529C	Subunit 7 of the ubiquinol cytochrome-c reductase complex, which is a component of the mitochondrial inner membrane electron transport chain; oriented facing the mitochondrial matrix; N-terminus appears to play a role in complex assembly	Ortholog(s) have mitochondrion localization
36	CAGL0L10015g	-2.33954	0.0128408	TOM6	YOR045W	Component of the TOM (translocase of outer membrane) complex responsible for recognition and initial import steps for all mitochondrially directed proteins; promotes assembly and stability of the TOM complex	Ortholog(s) have protein transmembrane transporter activity, role in mitochondrial outer membrane translocase complex assembly, protein import into mitochondrial matrix and mitochondrial outer membrane translocase complex localization
37	CAGL0F03553g	-2.32857	0.00917295	DAP1	YPL170W	Heme-binding protein involved in regulation of cytochrome P450 protein Erg11p; damage response protein, related to mammalian membrane progesterone receptors; mutations lead to defects in telomeres, mitochondria, and sterol synthesis	Putative heme-binding protein involved in regulation of cytochrome P450, Erg11p; required for growth under iron starvation
38	CAGL0L08184g	-2.3227	0.0257452	ELO2	YCR034W	Fatty acid elongase, involved in sphingolipid biosynthesis; acts on fatty acids of up to 24 carbons in length; mutations have regulatory effects on 1,3-beta-glucan synthase, vacuolar ATPase, and the secretory pathway	Predicted fatty acid elongase with role in sphingolipid biosynthetic process; mutants show reduced sensitivity to caspofungin and increased sensitivity to micafungin
39	CAGL0H07337g	-2.29292	0.00283881				Protein of unknown function
40	CAGL0A04191g	-2.27606	0.024839	SBH2	YER019C-A	Ssh1p-Sss1p-Sbh2p complex component, involved in protein translocation into the endoplasmic reticulum; homologous to Sbh1p	Ortholog(s) have ARF guanyl-nucleotide exchange factor activity, role in SRP-dependent cotranslational protein targeting to membrane and Ssh1 translocon complex localization
41	CAGL0B02904g	-2.26563	0.00764637				Beta mannosyltransferase
42	CAGL0G01012g	-2.25983	0.00757026	SPO77	YLR341W	Meiosis-specific protein of unknown function, required for spore wall formation during sporulation; dispensable for both nuclear divisions during meiosis	Ortholog(s) have role in ascospore wall assembly, ascospore-type prospore membrane assembly and intracellular localization
43	CAGL0K02475g	-2.25148	0.0156294	DSS4	YPR017C	Guanine nucleotide dissociation stimulator for Sec4p, functions in the post-Golgi secretory pathway; binds zinc, found both on membranes and in the cytosol	GDP/GTP exchange factor for Sec4p; protein abundance decreased in ace2 mutant cells
44	CAGL0J10179g	-2.24005	0.0276697	TOM7	YNL070W	Component of the TOM (translocase of outer membrane) complex responsible for recognition and initial import steps for all mitochondrially directed proteins; promotes assembly and stability of the TOM complex	Ortholog(s) have protein transmembrane transporter activity, role in protein import into mitochondrial matrix, protein import into mitochondrial outer membrane and mitochondrial outer membrane translocase complex localization
45	CAGL0G07881g	-2.2227	0.00368881	VMA21	YGR105W	Integral membrane protein that is required for vacuolar H+-ATPase (V-ATPase) function, although not an actual component of the V-ATPase complex; functions in the assembly of the V-ATPase; localized to the yeast endoplasmic reticulum (ER)	Ortholog(s) have role in vacuolar proton-transporting V-type ATPase complex assembly and endoplasmic reticulum membrane localization
46	CAGL0A03051g	-2.21779	0.0100697	LSM6	YDR378C	Lsm (Like Sm) protein; part of heteroheptameric complexes (Lsm2p-7p and either Lsm1p or 8p): cytoplasmic Lsm1p complex involved in mRNA decay; nuclear Lsm8p complex part of U6 snRNP and possibly involved in processing tRNA, snoRNA, and rRNA	Ortholog(s) have RNA binding activity and role in mRNA splicing, via spliceosome, maturation of SSU-rRNA
47	CAGL0H09966g	-2.21407	0.0166573	FMP23	YBR047W	Putative protein of unknown function; proposed to be involved in iron or copper homeostasis; the authentic, non-tagged protein is detected in highly purified mitochondria in high-throughput studies	Ortholog of S. cerevisiae : FMP23 and Saccharomyces cerevisiae S288C : YBR047W
48	CAGL0M02761g	-2.21192	0.00397432	TBF1	YPL128C	Telobox-containing general regulatory factor; binds TTAGGG repeats within subtelomeric anti-silencing regions (STARs), blocking silent chromatin propagation; binds majority of snoRNA gene promoters, required for full snoRNA expression	Telomere repeat-binding factor
49	CAGL0D00748g	-2.20207	0.0391378	COX9	YDL067C	Subunit VIIa of cytochrome c oxidase, which is the terminal member of the mitochondrial inner membrane electron transport chain	Ortholog(s) have cytochrome-c oxidase activity, role in mitochondrial electron transport, cytochrome c to oxygen and mitochondrial respiratory chain complex IV, plasma membrane localization
50	CAGL0J09174g	-2.19098	0.0086423	YDL186W	YDL186W	Putative protein of unknown function; YDL186W is not an essential gene	Protein of unknown function
51	CAGL0K00671g	-2.17157	0.0221122	RPS14B	YJL191W	Ribosomal protein 59 of the small subunit, required for ribosome assembly and 20S pre-rRNA processing; mutations confer cryptopleurine resistance; nearly identical to Rps14Ap and similar to E. coli S11 and rat S14 ribosomal proteins	Ortholog(s) have small ribosomal subunit rRNA binding activity and role in maturation of SSU-rRNA from tricistronic rRNA transcript (SSU-rRNA, 5.8S rRNA, LSU-rRNA), ribosomal small subunit assembly
52	CAGL0L06204g	-2.13949	0.0351086	COX13	YGL191W	Subunit VIa of cytochrome c oxidase, which is the terminal member of the mitochondrial inner membrane electron transport chain; not essential for cytochrome c oxidase activity but may modulate activity in response to ATP	Ortholog(s) have cytochrome-c oxidase activity, enzyme regulator activity, role in aerobic respiration, mitochondrial respiratory chain supercomplex assembly and mitochondrial respiratory chain complex IV, plasma membrane localization
53	CAGL0I03190g	-2.13842	0.0218334	RIP1	YDR192C	Subunit of the nuclear pore complex (NPC) that localizes exclusively to the cytoplasmic side; involved in RNA export, most likely at a terminal step; interacts with Gle1p	Putative ubiquinol-Cytochrome c reductase iron-sulfur protein
54	CAGL0E01331g	-2.13283	0.0218165	SWI5	YDR146C	Transcription factor that activates transcription of genes expressed at the M/G1 phase boundary and in G1 phase; localization to the nucleus occurs during G1 and appears to be regulated by phosphorylation by Cdc28p kinase	Transcription factor; mutants display increased fungal burdens in mouse lungs and brain
55	CAGL0K04587g	-2.1237	0.0197715	RPS22A	YJL190C	Protein component of the small (40S) ribosomal subunit; nearly identical to Rps22Bp and has similarity to E. coli S8 and rat S15a ribosomal proteins	Has domain(s) with predicted structural constituent of ribosome activity, role in translation and ribosome localization
56	CAGL0M09471g	-2.11451	0.0111874	ATG16	YMR159C	Conserved protein that interacts with Atg12p-Atg5p conjugates to form Atg12p-Atg5p-Atg16p multimers, which localize to the pre-autophagosomal structure and are required for autophagy	Ortholog(s) have Atg8 ligase activity, protein binding, bridging activity
57	CAGL0M00572g	-2.11313	0.01188	EFM3	YJR129C	Putative protein of unknown function; predicted S-adenosylmethionine-dependent methyltransferase of the seven beta-strand family; green fluorescent protein (GFP)-fusion protein localizes to the cytoplasm	Ortholog(s) have protein-lysine N-methyltransferase activity and role in peptidyl-lysine trimethylation
58	CAGL0H08283g	-2.11303	0.043232	HSP10	YOR020C	Mitochondrial matrix co-chaperonin that inhibits the ATPase activity of Hsp60p, a mitochondrial chaperonin; involved in protein folding and sorting in the mitochondria; 10 kD heat shock protein with similarity to E. coli groES	Ortholog(s) have chaperone binding, unfolded protein binding activity, role in chaperone-mediated protein complex assembly, protein import into mitochondrial intermembrane space, protein refolding and mitochondrial matrix localization
59	CAGL0K07381g	-2.10395	0.0292808	YMR244W	YMR244W	Putative protein of unknown function	Protein of unknown function
60	CAGL0H09614g	-2.09552	0.0178833	TIR1	YER011W	Cell wall mannoprotein of the Srp1p/Tip1p family of serine-alanine-rich proteins; expression is downregulated at acidic pH and induced by cold shock and anaerobiosis; abundance is increased in cells cultured without shaking	Putative GPI-linked cell wall protein
61	CAGL0C03652g	-2.09277	0.0214114	COQ2	YNR041C	Para hydroxybenzoate: polyprenyl transferase, catalyzes the second step in ubiquinone (coenzyme Q) biosynthesis	Ortholog(s) have 4-hydroxybenzoate octaprenyltransferase activity, role in ubiquinone biosynthetic process and integral component of mitochondrial membrane, mitochondrial inner membrane localization
62	CAGL0J10802g	-2.06865	0.0192646	NOP10	YHR072W-A	Constituent of small nucleolar ribonucleoprotein particles containing H/ACA-type snoRNAs, which are required for pseudouridylation and processing of pre-18S rRNA	Ortholog(s) have RNA binding activity, role in cleavage involved in rRNA processing, rRNA pseudouridine synthesis, snRNA pseudouridine synthesis and box H/ACA snoRNP complex localization
63	CAGL0D04834g	-2.05597	0.0214394	TOM5	YPR133W-A	Component of the TOM (translocase of outer membrane) complex responsible for recognition and initial import of all mitochondrially directed proteins; involved in transfer of precursors from the Tom70p and Tom20p receptors to the Tom40p pore	Ortholog(s) have protein transmembrane transporter activity and role in mitochondrial outer membrane translocase complex assembly, protein targeting to mitochondrion
64	CAGL0K06281g	-2.0557	0.0284804	GUK1	YDR454C	Guanylate kinase, converts GMP to GDP; required for growth and mannose outer chain elongation of cell wall N-linked glycoproteins	Ortholog(s) have guanylate kinase activity, role in GDP biosynthetic process, GMP metabolic process and fungal biofilm matrix localization
65	CAGL0F02563g	-2.05225	0.0466571	HPT1	YDR399W	Dimeric hypoxanthine-guanine phosphoribosyltransferase, catalyzes the formation of both inosine monophosphate and guanosine monophosphate; mutations in the human homolog HPRT1 can cause Lesch-Nyhan syndrome and Kelley-Seegmiller syndrome	Putative hypoxanthine guanine phosphoribosyl transferase
66	CAGL0C03630g	-2.03521	0.0266442	MVD1	YNR043W	Mevalonate pyrophosphate decarboxylase, essential enzyme involved in the biosynthesis of isoprenoids and sterols, including ergosterol; acts as a homodimer	Ortholog(s) have diphosphomevalonate decarboxylase activity and role in isopentenyl diphosphate biosynthetic process, mevalonate pathway, sterol biosynthetic process
67	CAGL0J06380g	-2.02989	0.00901034	INH1	YDL181W	Protein that inhibits ATP hydrolysis by the F1F0-ATP synthase; inhibitory function is enhanced by stabilizing proteins Stf1p and Stf2p; has similarity to Stf1p; has a calmodulin-binding motif and binds calmodulin in vitro	Ortholog(s) have ATPase inhibitor activity, role in negative regulation of ATPase activity and mitochondrion localization
68	CAGL0M10197g	-2.02636	0.0256583	MRT4	YKL009W	Protein involved in mRNA turnover and ribosome assembly, localizes to the nucleolus	Ortholog(s) have role in cellular response to drug, nuclear-transcribed mRNA catabolic process, rRNA processing, ribosomal large subunit assembly and nucleolus, nucleoplasm, preribosome, large subunit precursor localization
69	CAGL0G02013g	-2.02471	0.0212103	AIM29	YKR074W	Putative protein of unknown function; epitope-tagged protein localizes to the cytoplasm; YKR074W is not an essential gene; null mutant displays elevated frequency of mitochondrial genome loss	Ortholog of S. cerevisiae : AIM29, C. albicans SC5314 : C2_04960C_A, C. dubliniensis CD36 : Cd36_19480, C. parapsilosis CDC317 : CPAR2_210060 and Candida tenuis NRRL Y-1498 : CANTEDRAFT_113071
70	CAGL0I08547g	-2.0238	0.0394427	YER156C	YER156C	Putative protein of unknown function; interacts with Hsp82p and copurifies with Ipl1p; expression is copper responsive and downregulated in strains deleted for MAC1, a copper-responsive transcription factor; similarity to mammalian MYG1	Ortholog of S. cerevisiae : YER156C, C. albicans SC5314 : C1_01910W_A, C. dubliniensis CD36 : Cd36_01750, C. parapsilosis CDC317 : CPAR2_108260 and Candida tenuis NRRL Y-1498 : CANTEDRAFT_115475
71	CAGL0G05896g	-2.01868	0.0243949	DSE2	YHR143W	Daughter cell-specific secreted protein with similarity to glucanases, degrades cell wall from the daughter side causing daughter to separate from mother; expression is repressed by cAMP	Putative adhesin-like protein
72	CAGL0L02799g	-1.99962	0.00936245	RPB10	YOR210W	RNA polymerase subunit ABC10-beta, common to RNA polymerases I, II, and III	Ortholog(s) have RNA polymerase I activity, RNA polymerase II activity, RNA polymerase III activity, RNA-directed 5'-3' RNA polymerase activity, zinc ion binding activity
73	CAGL0L08426g	-1.96793	0.00956109	SUE1	YPR151C	Mitochondrial protein required for degradation of unstable forms of cytochrome c	Ortholog(s) have role in protein catabolic process and mitochondrial envelope localization
74	CAGL0J03894g	-1.96161	0.0135344	DFR1	YOR236W	Dihydrofolate reductase, part of the dTTP biosynthetic pathway, involved in folate metabolism, possibly required for mitochondrial function	Ortholog(s) have dihydrofolate reductase activity, drug binding, mRNA binding activity and role in dihydrofolate metabolic process, tetrahydrofolate biosynthetic process
75	CAGL0F06693g	-1.9592	0.0460887	TIM10	YHR005C-A	Essential protein of the mitochondrial intermembrane space, forms a complex with Tim9p (TIM10 complex) that delivers hydrophobic proteins to the TIM22 complex for insertion into the inner membrane	Ortholog(s) have protein transporter activity, unfolded protein binding activity and role in protein import into mitochondrial inner membrane, protein import into mitochondrial outer membrane
76	CAGL0D02761g	-1.95906	0.0248372				Protein of unknown function
77	CAGL0J10868g	-1.95503	0.0117975	HTD2	YHR067W	Mitochondrial 3-hydroxyacyl-thioester dehydratase involved in fatty acid biosynthesis, required for respiratory growth and for normal mitochondrial morphology	Has domain(s) with predicted 3-hydroxyacyl-[acyl-carrier-protein] dehydratase activity, role in fatty acid biosynthetic process and mitochondrion localization
78	CAGL0C03784g	-1.94499	0.0114489	URM1	YIL008W	Ubiquitin-like protein involved in thiolation of cytoplasmic tRNAs; receives sulfur from the E1-like enzyme Uba4p and transfers it to tRNA; also functions as a protein tag with roles in nutrient sensing and oxidative stress response	Has domain(s) with predicted role in tRNA thio-modification and cytoplasm localization
79	CAGL0H00594g	-1.93796	0.0147425	BBP1	YPL255W	Protein required for the spindle pole body (SPB) duplication, localized at the central plaque periphery; forms a complex with a nuclear envelope protein Mps2p and SPB components Spc29p and Kar1p; required for mitotic functions of Cdc5p	Ortholog(s) have structural molecule activity, role in protein localization to spindle pole body, spindle pole body duplication and central plaque of spindle pole body localization
80	CAGL0K02695g	-1.93348	0.019236	SHU1	YHL006C	Protein involved in a Rad51p-, Rad54p-dependent pathway for homologous recombination repair, important for error-free repair of spontaneous and induced DNA lesions to protect the genome from mutation; associates with Shu2p, Psy3p, and Csm2p	Ortholog(s) have role in DNA recombinase assembly, maintenance of rDNA and Shu complex, nucleolus, site of double-strand break localization
81	CAGL0M09779g	-1.92989	0.0456916	CTS1	YLR286C	Endochitinase, required for cell separation after mitosis; transcriptional activation during the G1 phase of the cell cycle is mediated by transcription factor Ace2p	Putative endochitinase with a predicted role in cell separation
82	CAGL0H01144g	-1.91131	0.0354353	ZIP1	YDR285W	Transverse filament protein of the synaptonemal complex; required for normal levels of meiotic recombination and pairing between homologous chromosome during meiosis; potential Cdc28p substrate	Ortholog(s) have SUMO polymer binding activity
83	CAGL0L00319g	-1.9098	0.0295762	ERG20	YJL167W	Farnesyl pyrophosphate synthetase, has both dimethylallyltranstransferase and geranyltranstransferase activities; catalyzes the formation of C15 farnesyl pyrophosphate units for isoprenoid and sterol biosynthesis	Putative farnesyl pyrophosphate synthetase
84	CAGL0D00440g	-1.90122	0.017227	MTR2	YKL186C	mRNA transport regulator, essential nuclear protein; Mex67p and Mtr2p form a mRNA export complex which binds to RNA	Ortholog(s) have role in poly(A)+ mRNA export from nucleus, ribosomal large subunit export from nucleus, ribosomal small subunit export from nucleus and nuclear RNA export factor complex, nuclear pore localization
85	CAGL0H09328g	-1.89649	0.0232145	QCR9	YGR183C	Subunit 9 of the ubiquinol cytochrome-c reductase complex, which is a component of the mitochondrial inner membrane electron transport chain; required for electron transfer at the ubiquinol oxidase site of the complex	Ortholog(s) have ubiquinol-cytochrome-c reductase activity and role in aerobic respiration, mitochondrial electron transport, ubiquinol to cytochrome c, mitochondrial respiratory chain complex III assembly
86	CAGL0J05038g	-1.87765	0.0306562	YJL055W	YJL055W	Putative protein of unknown function, proposed to be involved in the metabolism of purine and pyrimidine base analogues; deletion mutants are sensitive to HAP and AHA; overexpression confers resistance to 5-FOA and 5-FU	Ortholog(s) have role in response to purine-containing compound
87	CAGL0I01914g	-1.87265	0.0470271	SPO12	YHR152W	Nucleolar protein of unknown function, positive regulator of mitotic exit; involved in regulating release of Cdc14p from the nucleolus in early anaphase, may play similar role in meiosis	Ortholog(s) have role in meiosis I, mitotic cell cycle, positive regulation of exit from mitosis and nucleolus localization
88	CAGL0B02475g	-1.86695	0.0327774	PHO84	YML123C	High-affinity inorganic phosphate (Pi) transporter and low-affinity manganese transporter; regulated by Pho4p and Spt7p; mutation confers resistance to arsenate; exit from the ER during maturation requires Pho86p	Ortholog(s) have inorganic phosphate transmembrane transporter activity, manganese ion transmembrane transporter activity, phosphate:proton symporter activity, selenite:proton symporter activity
89	CAGL0J03245g	-1.8371	0.0152071	YOS1	YER074W-A	Integral membrane protein required for ER to Golgi transport; localized to the Golgi, the ER, and COPII vesicles; interacts with Yip1p and Yif1p	Ortholog(s) have role in ER to Golgi vesicle-mediated transport and COPII-coated ER to Golgi transport vesicle, endoplasmic reticulum membrane, integral component of Golgi membrane localization
90	CAGL0D04026g	-1.82945	0.0158012	UGA1	YGR019W	Gamma-aminobutyrate (GABA) transaminase (4-aminobutyrate aminotransferase) involved in the 4-aminobutyrate and glutamate degradation pathways; required for normal oxidative stress tolerance and nitrogen utilization	Ortholog(s) have 4-aminobutyrate transaminase activity, pyridoxal phosphate binding activity and role in cellular amide catabolic process, gamma-aminobutyric acid catabolic process, glutamate metabolic process
91	CAGL0I09592g	-1.82207	0.0220126	CPA1	YOR303W	Small subunit of carbamoyl phosphate synthetase, which catalyzes a step in the synthesis of citrulline, an arginine precursor; translationally regulated by an attenuator peptide encoded by YOR302W within the CPA1 mRNA 5'-leader	Ortholog(s) have carbamoyl-phosphate synthase (glutamine-hydrolyzing) activity, role in arginine biosynthetic process and carbamoyl-phosphate synthase complex, cytoplasmic stress granule localization
92	CAGL0H04147g	-1.80629	0.0427093				Protein of unknown function
93	CAGL0C02623g	-1.78049	0.037033	COX8	YLR395C	Subunit VIII of cytochrome c oxidase, which is the terminal member of the mitochondrial inner membrane electron transport chain	Ortholog(s) have cytochrome-c oxidase activity, role in mitochondrial electron transport, cytochrome c to oxygen and mitochondrial respiratory chain complex IV, plasma membrane localization
94	CAGL0J05247g	-1.77281	0.0189702	COA3	YJL062W-A	Mitochondrial inner membrane protein that participates in regulation of COX1 translation, Cox1p stabilization, and cytochrome oxidase assembly	Protein of unknown function
95	CAGL0G00682g	-1.76929	0.0420404	ERP1	YAR002C-A	Protein that forms a heterotrimeric complex with Erp2p, Emp24p, and Erv25p; member, along with Emp24p and Erv25p, of the p24 family involved in ER to Golgi transport and localized to COPII-coated vesicles	Ortholog(s) have role in ER to Golgi vesicle-mediated transport, protein retention in ER lumen and COPII-coated ER to Golgi transport vesicle localization
96	CAGL0G08734g	-1.76069	0.0298675	RPL9B	YNL067W	Protein component of the large (60S) ribosomal subunit, nearly identical to Rpl9Ap and has similarity to E. coli L6 and rat L9 ribosomal proteins	Has domain(s) with predicted rRNA binding, structural constituent of ribosome activity, role in translation and ribosome localization
97	CAGL0C02255g	-1.75153	0.0284978	YEN1	YER041W	Holliday junction resolvase; localization is cell-cycle dependent and regulated by Cdc28p phosphorylation; homolog of human GEN1 and has similarity to S. cerevisiae endonuclease Rth1p	Ortholog(s) have crossover junction endodeoxyribonuclease activity, role in DNA repair and cytoplasm, nucleus localization
98	CAGL0I09812g	-1.75132	0.0362556	DGK1	YOR311C	Diacylglycerol kinase, localized to the endoplasmic reticulum (ER); overproduction induces enlargement of ER-like membrane structures and suppresses a temperature-sensitive sly1 mutation; contains a CTP transferase domain	Ortholog(s) have diacylglycerol kinase activity, role in phosphatidic acid biosynthetic process and integral component of endoplasmic reticulum membrane localization
99	CAGL0M04367g	-1.73501	0.0238114	CKI1	YLR133W	Choline kinase, catalyzing the first step in phosphatidylcholine synthesis via the CDP-choline (Kennedy pathway); exhibits some ethanolamine kinase activity contributing to phosphatidylethanolamine synthesis via the CDP-ethanolamine pathway	Ortholog(s) have choline kinase activity, ethanolamine kinase activity and role in phosphatidylcholine biosynthetic process, phosphatidylethanolamine biosynthetic process
100	CAGL0K01529g	-1.69657	0.0483914	SLM3	YDL033C	tRNA-specific 2-thiouridylase, responsible for 2-thiolation of the wobble base of mitochondrial tRNAs; human ortholog is implicated in myoclonus epilepsy associated with ragged red fibers (MERRF)	Ortholog(s) have tRNA-5-taurinomethyluridine 2-sulfurtransferase activity, role in mitochondrial tRNA wobble position uridine thiolation and mitochondrion localization
101	CAGL0E06028g	-1.69505	0.0318176	ALG5	YPL227C	UDP-glucose:dolichyl-phosphate glucosyltransferase, involved in asparagine-linked glycosylation in the endoplasmic reticulum	Ortholog(s) have dolichyl-phosphate beta-glucosyltransferase activity and role in dolichol-linked oligosaccharide biosynthetic process
102	CAGL0H05797g	-1.68574	0.0495059	MGR2	YPL098C	Protein required for growth of cells lacking the mitochondrial genome	Ortholog(s) have role in protein import into mitochondrial inner membrane, protein import into mitochondrial matrix and TIM23 mitochondrial import inner membrane translocase complex, plasma membrane localization
103	CAGL0E01155g	-1.68252	0.0419272	RPA14	YDR156W	RNA polymerase I subunit A14	Ortholog(s) have RNA polymerase I activity, role in nucleolar large rRNA transcription by RNA polymerase I and RNA polymerase I complex localization
104	CAGL0K06523g	-1.67295	0.0388948	SDC1	YDR469W	Subunit of the COMPASS (Set1C) complex, which methylates lysine 4 of histone H3 and is required in chromatin silencing at telomeres; contains a Dpy-30 domain that mediates interaction with Bre2p; similar to C. elegans and human DPY-30	Ortholog(s) have histone methyltransferase activity (H3-K4 specific) activity, role in chromatin silencing at telomere, histone H3-K4 methylation and Set1C/COMPASS complex localization
105	CAGL0M08800g	-1.6701	0.0289259	YAP6	YDR259C	Putative basic leucine zipper (bZIP) transcription factor; physically interacts with the Tup1-Cyc8 complex and recruits Tup1p to its targets; overexpression increases sodium and lithium tolerance; computational analysis suggests a role in regulation of expression of genes involved in carbohydrate metabolism	bZIP domain-containing protein
106	CAGL0D01837g	-1.66933	0.0494078				Protein of unknown function
107	CAGL0E00495g	-1.66488	0.0338002	YCR090C	YCR090C	Putative protein of unknown function; green fluorescent protein (GFP)-fusion protein localizes to the cytoplasm and nucleus; YCR090C is not an essential gene	Ortholog(s) have fungal biofilm matrix localization
108	CAGL0J10076g	-1.64799	0.0429819	YNL058C	YNL058C	Putative protein of unknown function; green fluorescent protein (GFP)-fusion protein localizes to the vacuole; YNL058C is not an essential gene	Ortholog of S. cerevisiae : YNL058C and Saccharomyces cerevisiae S288C : YNL058C
109	CAGL0J11330g	-1.64617	0.0432949	MRPL19	YNL185C	mitochondrial ribosomal protein of the large subunit	Ortholog(s) have structural constituent of ribosome activity and mitochondrial large ribosomal subunit localization
110	CAGL0H09592g	-1.62037	0.031993	TIR1	YER011W	Cell wall mannoprotein of the Srp1p/Tip1p family of serine-alanine-rich proteins; expression is downregulated at acidic pH and induced by cold shock and anaerobiosis; abundance is increased in cells cultured without shaking	Putative GPI-linked cell wall protein
111	CAGL0A04279g	-1.61645	0.0345259	YBL055C	YBL055C	3'-->5' exonuclease and endonuclease with a possible role in apoptosis; has similarity to mammalian and C. elegans apoptotic nucleases	Ortholog(s) have 3'-5'-exodeoxyribonuclease activity, endonuclease activity and role in apoptotic DNA fragmentation, cellular response to oxidative stress
112	CAGL0M00874g	-1.60197	0.0474742	LSM3	YLR438C-A	Lsm (Like Sm) protein; part of heteroheptameric complexes (Lsm2p-7p and either Lsm1p or 8p): cytoplasmic Lsm1p complex involved in mRNA decay; nuclear Lsm8p complex part of U6 snRNP and possibly involved in processing tRNA, snoRNA, and rRNA	Ortholog(s) have chromatin binding, poly(U) RNA binding, telomerase RNA binding activity and role in mRNA splicing, via spliceosome
113	CAGL0H02541g	-1.59675	0.0342737	YMR252C	YMR252C	Putative protein of unknown function; green fluorescent protein (GFP)-fusion protein localizes to mitochondria; YMR252C is not an essential gene	Ortholog of S. cerevisiae : YMR252C and Saccharomyces cerevisiae S288C : YMR252C
114	CAGL0L13354g	-1.59179	0.0456263	THI7	YLR237W	Plasma membrane transporter responsible for the uptake of thiamine, member of the major facilitator superfamily of transporters; mutation of human ortholog causes thiamine-responsive megaloblastic anemia	Putative nicotinamide transporter; strongly induced under niacin-limiting conditions
115	CAGL0M10637g	-1.57801	0.0423803	MRPL50	YNR022C	Mitochondrial ribosomal protein of the large subunit, not essential for mitochondrial translation	Ortholog(s) have structural constituent of ribosome activity and mitochondrial large ribosomal subunit localization
116	CAGL0E02915g	-1.55862	0.0384337	SCW11	YGL028C	Cell wall protein with similarity to glucanases; may play a role in conjugation during mating based on its regulation by Ste12p	Putative adhesin-like protein
117	CAGL0I09372g	-1.50115	0.0470483	MRPL37	YBR268W	mitochondrial ribosomal protein of the large subunit	Ortholog(s) have structural constituent of ribosome activity and mitochondrial large ribosomal subunit localization
