# Supplementary material for: Histone H4 dosage modulates DNA damage response in the pathogenic yeast Candida glabrata via homologous recombination pathway
Source: PLoS Genet. 2020 Mar 5;16(3):e1008620. doi: 10.1371/journal.pgen.1008620 (PMC7058290; doi:10.1371/journal.pgen.1008620)
Supplement: S5 Table — (XLSX) [file pgen.1008620.s005.xlsx]

## Sheet: S5_MMS(h4-1del2del)
Table S5: List of differentially expressed genes in MMS-treated Cghhf1Δhhf2Δ cells.
Up regulated genes [173 genes]
Sl no.	Systematic Name	log2_Fold Change	p-value	Common name	SGD ORF	Functional Description (SGD; Saccharomyces Genome Database)	Functional Description (CGD; Candida Genome Database)
1	CAGL0J06402g	8.30117	2.37e-10	LYS20	YDL182W	Homocitrate synthase isozyme, catalyzes the condensation of acetyl-CoA and alpha-ketoglutarate to form homocitrate, which is the first step in the lysine biosynthesis pathway; highly similar to the other isozyme, Lys21p	Ortholog(s) have homocitrate synthase activity, role in DNA repair, histone displacement, lysine biosynthetic process via aminoadipic acid and nucleus localization
2	CAGL0F02167g	5.31652	4.87e-12	MSH4	YFL003C	Protein involved in meiotic recombination, required for normal levels of crossing over, colocalizes with Zip2p to discrete foci on meiotic chromosomes, has homology to bacterial MutS protein	Ortholog(s) have DNA binding activity, role in reciprocal meiotic recombination and nuclear chromosome localization
3	CAGL0G02563g	5.09942	2.02e-11	UBP11	YKR098C	Ubiquitin-specific protease that cleaves ubiquitin from ubiquitinated proteins	Has domain(s) with predicted thiol-dependent ubiquitinyl hydrolase activity and role in protein deubiquitination, ubiquitin-dependent protein catabolic process
4	CAGL0B00836g	4.97216	0.00183146	MXR2	YCL033C	Methionine-R-sulfoxide reductase, involved in the response to oxidative stress; protects iron-sulfur clusters from oxidative inactivation along with MXR1; involved in the regulation of lifespan	Ortholog(s) have peptide-methionine (R)-S-oxide reductase activity, role in cellular response to oxidative stress and mitochondrion localization
5	CAGL0D05082g	4.58626	0.0142416	UBI4	YLL039C	Ubiquitin, becomes conjugated to proteins, marking them for selective degradation via the ubiquitin-26S proteasome system; essential for the cellular stress response; encoded as a polyubiquitin precursor comprised of 5 head-to-tail repeats	Protein of unknown function
6	CAGL0I09009g	4.3874	3.17e-06	HIS2	YFR025C	Histidinolphosphatase, catalyzes the eighth step in histidine biosynthesis; mutations cause histidine auxotrophy and sensitivity to Cu, Co, and Ni salts; transcription is regulated by general amino acid control	Ortholog(s) have histidinol-phosphatase activity and role in histidine biosynthetic process
7	CAGL0G05269g	4.3535	2.23e-09	FMP16	YDR070C	Putative protein of unknown function; proposed to be involved in responding to conditions of stress; the authentic, non-tagged protein is detected in highly purified mitochondria in high-throughput studies	Putative mitochondrial protein; gene is downregulated in azole-resistant strain
8	CAGL0I03300g	4.12002	5.38e-06	BUD16	YEL029C	Putative pyridoxal kinase, a key enzyme involved in pyridoxal 5'-phosphate synthesis, the active form of vitamin B6; required for genome integrity; involved in bud-site selection; similarity to yeast BUD17 and human pyridoxal kinase (PDXK)	Ortholog(s) have role in pyridoxal phosphate biosynthetic process
9	CAGL0L02937g	3.95213	6.08e-06	HIS3	YOR202W	Imidazoleglycerol-phosphate dehydratase, catalyzes the sixth step in histidine biosynthesis; mutations cause histidine auxotrophy and sensitivity to Cu, Co, and Ni salts; transcription is regulated by general amino acid control via Gcn4p	Putative imidazoleglycerol-phosphate dehydratase
10	CAGL0I01276g	3.9412	2.3e-05	YHR112C	YHR112C	Protein of unknown function; localizes to the cytoplasm and nucleus; overexpression affects protein trafficking through the endocytic pathway	Ortholog(s) have cytoplasm, nucleus localization
11	CAGL0M02915g	3.83911	7.96e-08	ATG36	YJL185C	Putative protein of unknown function; mRNA is weakly cell cycle regulated, peaking in G2 phase; YJL185C is a non-essential gene	Ortholog(s) have role in autophagy of peroxisome and peroxisome localization
12	CAGL0A02002g	3.81193	1.31e-06	YOL024W	YOL024W	Putative protein of unknown function; predicted to have thiol-disulfide oxidoreductase active site	Ortholog of S. cerevisiae : YOL024W and Saccharomyces cerevisiae S288C : YOL024W
13	CAGL0J09240g	3.79681	0.00199658	LYS21	YDL131W	Homocitrate synthase isozyme, catalyzes the condensation of acetyl-CoA and alpha-ketoglutarate to form homocitrate, which is the first step in the lysine biosynthesis pathway; highly similar to the other isozyme, Lys20p	Homocitrate synthase; protein abundance increased in ace2 mutant cells
14	CAGL0C01243g	3.66097	0.000167468	HIS5	YIL116W	Histidinol-phosphate aminotransferase, catalyzes the seventh step in histidine biosynthesis; responsive to general control of amino acid biosynthesis; mutations cause histidine auxotrophy and sensitivity to Cu, Co, and Ni salts	Ortholog(s) have histidinol-phosphate transaminase activity and role in histidine biosynthetic process, response to nickel cation
15	CAGL0L00759g	3.59649	0.00890501	HIS1	YER055C	ATP phosphoribosyltransferase, a hexameric enzyme, catalyzes the first step in histidine biosynthesis; mutations cause histidine auxotrophy and sensitivity to Cu, Co, and Ni salts; transcription is regulated by general amino acid control	ATP phosphoribosyltransferase; protein abundance increased in ace2 mutant cells
16	CAGL0L02079g	3.58583	4.39e-06	CTP1	YBR291C	Mitochondrial inner membrane citrate transporter, member of the mitochondrial carrier family	Ortholog(s) have tricarboxylate secondary active transmembrane transporter activity, role in mitochondrial citrate transmembrane transport and plasma membrane localization
17	CAGL0K07337g	3.55309	0.000178556	HSP30	YCR021C	Hydrophobic plasma membrane localized, stress-responsive protein that negatively regulates the H(+)-ATPase Pma1p; induced by heat shock, ethanol treatment, weak organic acid, glucose limitation, and entry into stationary phase	Has domain(s) with predicted ion channel activity, role in ion transport and membrane localization
18	CAGL0L06094g	3.43375	2.4e-06	STR3	YGL184C	Peroxisomal cystathionine beta-lyase, converts cystathionine into homocysteine; may be redox regulated by Gto1p	Putative cystathionine beta-lyase; gene is upregulated in azole-resistant strain
19	CAGL0G01210g	3.41719	0.000216041	NIT3	YLR351C	Nit protein, one of two proteins in S. cerevisiae with similarity to the Nit domain of NitFhit from fly and worm and to the mouse and human Nit protein which interacts with the Fhit tumor suppressor; nitrilase superfamily member	Putative nitrilase; protein abundance increased in ace2 mutant cells
20	CAGL0E05280g	3.40872	0.0203451	GRE2	YOL151W	3-methylbutanal reductase and NADPH-dependent methylglyoxal reductase (D-lactaldehyde dehydrogenase); stress induced (osmotic, ionic, oxidative, heat shock and heavy metals); regulated by the HOG pathway	Putative methylglyoxal reductase (NADPH-dependent)
21	CAGL0K06677g	3.40362	4.62e-06	MET8	YBR213W	Bifunctional dehydrogenase and ferrochelatase, involved in the biosynthesis of siroheme, a prosthetic group used by sulfite reductase; required for sulfate assimilation and methionine biosynthesis	Putative bifunctional dehydrogenase and ferrochelatase; gene is upregulated in azole-resistant strain
22	CAGL0G05610g	3.3925	4.72e-06	DTD1	YDL219W	D-Tyr-tRNA(Tyr) deacylase, functions in protein translation, may affect nonsense suppression via alteration of the protein synthesis machinery; ubiquitous among eukaryotes	Ortholog(s) have D-leucyl-tRNA(Leu) deacylase activity, D-tyrosyl-tRNA(Tyr) deacylase activity and role in D-leucine catabolic process, D-tyrosine catabolic process, tRNA metabolic process
23	CAGL0J00561g	3.34733	0.0116395	YHI9	YHR029C	Protein of unknown function; null mutant is defective in unfolded protein response; possibly involved in a membrane regulation metabolic pathway; member of the PhzF superfamily, though most likely not involved in phenazine production	Ortholog(s) have role in endoplasmic reticulum unfolded protein response
24	CAGL0F06875g	3.24777	0.000612695	LYS1	YIR034C	Saccharopine dehydrogenase (NAD+, L-lysine-forming), catalyzes the conversion of saccharopine to L-lysine, which is the final step in the lysine biosynthesis pathway; also has mRNA binding activity	Ortholog(s) have mRNA binding, saccharopine dehydrogenase (NAD+, L-lysine-forming) activity and role in lysine biosynthetic process via aminoadipic acid
25	CAGL0B00902g	3.19336	0.00651033	HIS4	YCL030C	Multifunctional enzyme containing phosphoribosyl-ATP pyrophosphatase, phosphoribosyl-AMP cyclohydrolase, and histidinol dehydrogenase activities; catalyzes the second, third, ninth and tenth steps in histidine biosynthesis	Phosphoribosyl-AMP cyclohydrolase; phosphoribosyl-ATP pyrophosphatase; histidinol dehydrogenase
26	CAGL0F07117g	3.1798	4.09e-06	GPG1	YGL121C	Proposed gamma subunit of the heterotrimeric G protein that interacts with the receptor Gpr1p; involved in regulation of pseudohyphal growth; requires Gpb1p or Gpb2p to interact with Gpa2p; overproduction causes prion curing	Putative subunit of the heterotrimeric G protein; gene is upregulated in azole-resistant strain
27	CAGL0H03311g	3.13447	4.69e-06	YGL081W	YGL081W	Putative protein of unknown function; non-essential gene; interacts genetically with CHS5, a gene involved in chitin biosynthesis	Ortholog of S. cerevisiae : YGL081W and Saccharomyces cerevisiae S288C : YGL081W
28	CAGL0I09108g	3.09016	0.0182976	ESBP6	YNL125C	Protein with similarity to monocarboxylate permeases, appears not to be involved in transport of monocarboxylates such as lactate, pyruvate or acetate across the plasma membrane	Has domain(s) with predicted role in transmembrane transport and integral component of membrane localization
29	CAGL0M10153g	3.03908	8.05e-06	STE20	YHL007C	Cdc42p-activated signal transducing kinase of the PAK (p21-activated kinase) family; involved in pheromone response, pseudohyphal/invasive growth, vacuole inheritance, down-regulation of sterol uptake; GBB motif binds Ste4p	Ortholog(s) have protein serine/threonine kinase activity
30	CAGL0J02398g	2.95131	1.49e-05	HIS6	YIL020C	Phosphoribosyl-5-amino-1-phosphoribosyl-4-imidazolecarboxiamide isomerase, catalyzes the fourth step in histidine biosynthesis; mutations cause histidine auxotrophy and sensitivity to Cu, Co, and Ni salts	Ortholog(s) have 1-(5-phosphoribosyl)-5-[(5-phosphoribosylamino)methylideneamino]imidazole-4-carboxamide isomerase activity and role in histidine biosynthetic process
31	CAGL0G08019g	2.91003	0.00074556	YDR090C	YDR090C	Putative protein of unknown function	Ortholog(s) have role in cellular response to biotic stimulus, cellular response to starvation and filamentous growth of a population of unicellular organisms in response to biotic stimulus, more
32	CAGL0I09724g	2.88957	5.55e-05	MCH5	YOR306C	Plasma membrane riboflavin transporter; facilitates the uptake of vitamin B2; required for FAD-dependent processes; sequence similarity to mammalian monocarboxylate permeases, however mutants are not deficient in monocarboxylate transport	Has domain(s) with predicted role in transmembrane transport and integral component of membrane localization
33	CAGL0C01595g	2.86122	0.00343705	HIS7	YBR248C	Imidazole glycerol phosphate synthase (glutamine amidotransferase:cyclase), catalyzes the fifth and sixth steps of histidine biosynthesis and also produces 5-aminoimidazole-4-carboxamide ribotide (AICAR), a purine precursor	Ortholog(s) have glutaminase activity, imidazoleglycerol-phosphate synthase activity and role in histidine biosynthetic process
34	CAGL0L05434g	2.78108	0.00439237	NCA3	YJL116C	Protein that functions with Nca2p to regulate mitochondrial expression of subunits 6 (Atp6p) and 8 (Atp8p ) of the Fo-F1 ATP synthase; member of the SUN family; expression induced in cells treated with the mycotoxin patulin	Ortholog(s) have role in fungal-type cell wall organization or biogenesis, mitochondrion organization and fungal-type cell wall localization
35	CAGL0F07293g	2.7483	0.00628767	YGL114W	YGL114W	Putative protein of unknown function; predicted member of the oligopeptide transporter (OPT) family of membrane transporters	Has domain(s) with predicted role in transmembrane transport
36	CAGL0K03157g	2.7328	4.89e-05	DUR3	YHL016C	Plasma membrane transporter for both urea and polyamines, expression is highly sensitive to nitrogen catabolite repression and induced by allophanate, the last intermediate of the allantoin degradative pathway	Putative plasma membrane polyamine transporter
37	CAGL0K04719g	2.68754	0.00505946	YNL208W	YNL208W	Protein of unknown function; may interact with ribosomes, based on co-purification experiments; authentic, non-tagged protein is detected in purified mitochondria in high-throughput studies; potential orthologs found in other fungi	Ortholog of S. cerevisiae : YNL208W, C. albicans SC5314 : C3_05710W_A/RCT1, C. dubliniensis CD36 : Cd36_85650, C. parapsilosis CDC317 : CPAR2_807040 and Candida tenuis NRRL Y-1498 : cten_CGOB_00040
38	CAGL0I07315g	2.66346	0.000371025	YOR131C	YOR131C	Putative protein of unknown function; non-essential gene; overexpression causes a cell cycle delay or arrest	Ortholog(s) have pyridoxal phosphatase activity
39	CAGL0K04235g	2.57539	0.00702065	NQM1	YGR043C	Transaldolase of unknown function; transcription is repressed by Mot1p and induced by alpha-factor and during diauxic shift	Putative transaldolase
40	CAGL0K04565g	2.57339	0.000199399	VHT1	YGR065C	High-affinity plasma membrane H+-biotin (vitamin H) symporter; mutation results in fatty acid auxotrophy; 12 transmembrane domain containing major facilitator subfamily member; mRNA levels negatively regulated by iron deprivation and biotin	Ortholog(s) have biotin transmembrane transporter activity, role in biotin transport and plasma membrane localization
41	CAGL0H02101g	2.57299	0.0346652	RTC3	YHR087W	Protein of unknown function involved in RNA metabolism; has structural similarity to SBDS, the human protein mutated in Shwachman-Diamond Syndrome (the yeast SBDS ortholog = SDO1); null mutation suppresses cdc13-1 temperature sensitivity	Ortholog(s) have role in RNA metabolic process and fungal biofilm matrix localization
42	CAGL0G05093g	2.57013	0.00132511	YDR061W	YDR061W	Protein with similarity to ATP-binding cassette (ABC) transporter family members; lacks predicted membrane-spanning regions; transcriptionally activated by Yrm1p along with genes involved in multidrug resistance	Ortholog(s) have mitochondrion localization
43	CAGL0I05016g	2.56421	0.0184456	TRP2	YER090W	Anthranilate synthase, catalyzes the initial step of tryptophan biosynthesis, forms multifunctional hetero-oligomeric anthranilate synthase:indole-3-glycerol phosphate synthase enzyme complex with Trp3p	Putative anthranilate synthase component I; protein abundance increased in ace2 mutant cells
44	CAGL0F00253g	2.55281	0.0344344	TRP3	YKL211C	Bifunctional enzyme exhibiting both indole-3-glycerol-phosphate synthase and anthranilate synthase activities, forms multifunctional hetero-oligomeric anthranilate synthase:indole-3-glycerol phosphate synthase enzyme complex with Trp2p	Ortholog(s) have anthranilate synthase activity, indole-3-glycerol-phosphate lyase activity, phosphoribosylanthranilate isomerase activity and role in tryptophan biosynthetic process
45	CAGL0L07898g	2.52554	0.000202	MAK32	YCR019W	Protein necessary for structural stability of L-A double-stranded RNA-containing particles	Ortholog(s) have role in interspecies interaction between organisms
46	CAGL0I04708g	2.5233	0.0334574	PDX3	YBR035C	Pyridoxine (pyridoxamine) phosphate oxidase, has homologs in E. coli and Myxococcus xanthus; transcription is under the general control of nitrogen metabolism	Pyridoxamine 5?-phosphate oxidase
47	CAGL0J10846g	2.52215	0.00481217	PCL5	YHR071W	Cyclin, interacts with and phosphorylated by Pho85p cyclin-dependent kinase (Cdk), induced by Gcn4p at level of transcription, specifically required for Gcn4p degradation, may be sensor of cellular protein biosynthetic capacity	Ortholog(s) have cyclin-dependent protein serine/threonine kinase regulator activity
48	CAGL0J01331g	2.50092	0.0161988	YMR090W	YMR090W	Putative protein of unknown function with similarity to DTDP-glucose 4,6-dehydratases; GFP-fusion protein localizes to the cytoplasm; up-regulated in response to the fungicide mancozeb; not essential for viability	Ortholog of S. cerevisiae : YMR090W, C. albicans SC5314 : CR_00090C_A, C. dubliniensis CD36 : Cd36_25110, C. parapsilosis CDC317 : CPAR2_800610 and Debaryomyces hansenii CBS767 : DEHA2D18898g
49	CAGL0K03459g	2.49563	0.000251051	SPG4	YMR107W	Protein required for survival at high temperature during stationary phase; not required for growth on nonfermentable carbon sources	Ortholog of S. cerevisiae : SPG4 and Saccharomyces cerevisiae S288C : YMR107W
50	CAGL0I02794g	2.47255	0.000786129	YOR114W	YOR114W	Putative protein of unknown function; null mutant is viable	Ortholog of S. cerevisiae : YOR114W and Saccharomyces cerevisiae S288C : YOR114W
51	CAGL0M14091g	2.46976	0.00137006				Putative quinone reductase/NADPH dehydrogenase; gene is upregulated in azole-resistant strain
52	CAGL0K08668g	2.46289	0.000220526	MET28	YIR017C	Basic leucine zipper (bZIP) transcriptional activator in the Cbf1p-Met4p-Met28p complex, participates in the regulation of sulfur metabolism	bZIP domain-containing protein
53	CAGL0K09218g	2.41175	0.000675362	YCR061W	YCR061W	Protein of unknown function; green fluorescent protein (GFP)-fusion protein localizes to the cytoplasm in a punctate pattern; induced by treatment with 8-methoxypsoralen and UVA irradiation	Ortholog of S. cerevisiae : YCR061W, C. albicans SC5314 : C1_10360C_A, C. dubliniensis CD36 : Cd36_09760, C. parapsilosis CDC317 : CPAR2_207300 and Candida tenuis NRRL Y-1498 : CANTEDRAFT_115616
54	CAGL0G09042g	2.38339	0.000477502	AFT2	YPL202C	Iron-regulated transcriptional activator; activates genes involved in intracellular iron use and required for iron homeostasis and resistance to oxidative stress; similar to Aft1p	Ortholog(s) have RNA polymerase II proximal promoter sequence-specific DNA binding, transcription factor activity, RNA polymerase II proximal promoter sequence-specific DNA binding activity
55	CAGL0H02563g	2.3679	0.00303988	HOR7	YMR251W-A	Protein of unknown function; overexpression suppresses Ca2+ sensitivity of mutants lacking inositol phosphorylceramide mannosyltransferases Csg1p and Csh1p; transcription is induced under hyperosmotic stress and repressed by alpha factor	Predicted GPI-linked protein
56	CAGL0B03883g	2.35353	0.0208273	YMC1	YPR058W	Mitochondrial protein, putative inner membrane transporter with a role in oleate metabolism and glutamate biosynthesis; member of the mitochondrial carrier (MCF) family; has similarity with Ymc2p	Protein of unknown function
57	CAGL0L10142g	2.32962	0.000555002	RSB1	YOR049C	Suppressor of sphingoid long chain base (LCB) sensitivity of an LCB-lyase mutation; putative integral membrane transporter or flippase that may transport LCBs from the cytoplasmic side toward the extracytoplasmic side of the membrane	Putative sphingolipid flippase; gene is upregulated in azole-resistant strain
58	CAGL0K03465g	2.3132	0.0377659	ILV2	YMR108W	Acetolactate synthase, catalyses the first common step in isoleucine and valine biosynthesis and is the target of several classes of inhibitors, localizes to the mitochondria; expression of the gene is under general amino acid control	Ortholog(s) have acetolactate synthase activity, flavin adenine dinucleotide binding activity, role in isoleucine biosynthetic process, valine biosynthetic process and acetolactate synthase complex, mitochondrion localization
59	CAGL0J07084g	2.30199	0.00246608	YPL113C	YPL113C	Glyoxylate reductase; acts on glyoxylate and hydroxypyruvate substrates; YPL113C is not an essential gene	Ortholog(s) have oxidoreductase activity, acting on the CH-OH group of donors, NAD or NADP as acceptor activity
60	CAGL0H05225g	2.28623	0.000519423	YPL067C	YPL067C	Putative protein of unknown function; green fluorescent protein (GFP)-fusion protein localizes to the cytoplasm; YPL067C is not an essential gene	Ortholog(s) have role in N-acetylglucosamine metabolic process and cytoplasm localization
61	CAGL0M05401g	2.27336	0.00366106	YBR201C-A	YBR201C-A	Putative protein of unknown function	Ortholog of S. cerevisiae : YBR201C-A and Saccharomyces cerevisiae S288C : YBR201C-A
62	CAGL0I00550g	2.23447	0.00106826	YLR297W	YLR297W	Putative protein of unknown function; green fluorescent protein (GFP)-fusion protein localizes to the vacuole; YLR297W is not an essential gene; induced by treatment with 8-methoxypsoralen and UVA irradiation	Ortholog of S. cerevisiae : YLR297W and Saccharomyces cerevisiae S288C : YLR297W
63	CAGL0L10868g	2.209	0.0144204	FSF1	YOR271C	Putative protein, predicted to be an alpha-isopropylmalate carrier; belongs to the sideroblastic-associated protein family; non-tagged protein is detected in purified mitochondria; likely to play a role in iron homeostasis	Ortholog(s) have plasma membrane localization
64	CAGL0M08426g	2.18356	0.00497777	YJL163C	YJL163C	Putative protein of unknown function	Putative protein; contains an ARS in its promoter; gene is upregulated in azole-resistant strain
65	CAGL0M11000g	2.16144	0.0185354	EGO4	YNR034W-A	Putative protein of unknown function; expression is regulated by Msn2p/Msn4p	Ortholog(s) have cytosol localization
66	CAGL0M01716g	2.15575	0.00120048	TEC1	YBR083W	Transcription factor required for full Ty1 expression, Ty1-mediated gene activation, and haploid invasive and diploid pseudohyphal growth; TEA/ATTS DNA-binding domain family member	Ortholog(s) have RNA polymerase II proximal promoter sequence-specific DNA binding and RNA polymerase II transcription regulator recruiting activity, more
67	CAGL0G04741g	2.13742	0.00818035	LEU4	YNL104C	Alpha-isopropylmalate synthase (2-isopropylmalate synthase); the main isozyme responsible for the first step in the leucine biosynthesis pathway	Ortholog(s) have 2-isopropylmalate synthase activity, role in cellular response to drug, leucine biosynthetic process and mitochondrion localization
68	CAGL0L06864g	2.12786	0.00171281	SIP5	YMR140W	Protein of unknown function; interacts with both the Reg1p/Glc7p phosphatase and the Snf1p kinase	Putative protein related to ECM3; gene is downregulated in azole-resistant strain
69	CAGL0D02134g	2.10642	0.00453555	YKL133C	YKL133C	Putative protein of unknown function; has similarity to Mgr3p, but unlike MGR3, is not required for growth of cells lacking the mitochondrial genome (null mutation does not confer a petite-negative phenotype)	Ortholog of S. cerevisiae : YKL133C and Saccharomyces cerevisiae S288C : YKL133C
70	CAGL0M05995g	2.0989	0.0273748	PET10	YKR046C	Protein of unknown function that co-purifies with lipid particles; expression pattern suggests a role in respiratory growth; computational analysis of large-scale protein-protein interaction data suggests a role in ATP/ADP exchange	Ortholog(s) have lipid droplet localization
71	CAGL0F05071g	2.07685	0.00195262	ECI1	YLR284C	Peroxisomal delta3,delta2-enoyl-CoA isomerase, hexameric protein that converts 3-hexenoyl-CoA to trans-2-hexenoyl-CoA, essential for the beta-oxidation of unsaturated fatty acids, oleate-induced	Ortholog(s) have dodecenoyl-CoA delta-isomerase activity, role in fatty acid beta-oxidation, filamentous growth and peroxisome localization
72	CAGL0F07359g	2.062	0.0267603	YGL117W	YGL117W	Putative protein of unknown function	Ortholog of S. cerevisiae : YGL117W and Saccharomyces cerevisiae S288C : YGL117W
73	CAGL0H08580g	2.00123	0.00328542	TAH18	YPR048W	Conserved NAPDH-dependent diflavin reductase, component of an early step in the cytosolic Fe-S protein assembly (CIA) machinery; transfers electrons from NADPH to the Fe-S cluster of Dre2p; plays a pro-death role under oxidative stress	Has domain(s) with predicted FMN binding, iron ion binding, oxidoreductase activity and role in oxidation-reduction process
74	CAGL0K07788g	1.99834	0.0285331	LYS2	YBR115C	Alpha aminoadipate reductase, catalyzes the reduction of alpha-aminoadipate to alpha-aminoadipate 6-semialdehyde, which is the fifth step in biosynthesis of lysine; activation requires posttranslational phosphopantetheinylation by Lys5p	Ortholog(s) have L-aminoadipate-semialdehyde dehydrogenase activity and role in lysine biosynthetic process via aminoadipic acid
75	CAGL0H05753g	1.99265	0.00559713	PNG1	YPL096W	Conserved peptide N-glycanase required for deglycosylation of misfolded glycoproteins during proteasome-dependent degradation; localizes to the cytoplasm and nucleus; activity is enhanced by interaction with Rad23p	Ortholog(s) have metal ion binding, misfolded protein binding, peptide-N4-(N-acetyl-beta-glucosaminyl)asparagine amidase activity
76	CAGL0B01595g	1.99247	0.00230188				Protein of unknown function
77	CAGL0K08536g	1.97885	0.0330899	APE1	YKL103C	Vacuolar aminopeptidase yscI; zinc metalloproteinase that belongs to the peptidase family M18; often used as a marker protein in studies of autophagy and cytosol to vacuole targeting (CVT) pathway	Vacuolar aminopeptidase I
78	CAGL0B03993g	1.97812	0.047119	ILV3	YJR016C	Dihydroxyacid dehydratase, catalyzes third step in the common pathway leading to biosynthesis of branched-chain amino acids	Ortholog(s) have dihydroxy-acid dehydratase activity, role in branched-chain amino acid biosynthetic process and mitochondrion localization
79	CAGL0K07590g	1.95678	0.0307145	MYO3	YKL129C	One of two type I myosins; localizes to actin cortical patches; deletion of MYO3 has little effect on growth, but myo3 myo5 double deletion causes severe defects in growth and actin cytoskeleton organization	Putative myosin
80	CAGL0A01716g	1.95374	0.0237548	PNC1	YGL037C	Nicotinamidase that converts nicotinamide to nicotinic acid as part of the NAD(+) salvage pathway, required for life span extension by calorie restriction; PNC1 expression responds to all known stimuli that extend replicative life span	Ortholog(s) have nicotinamidase activity, role in chromatin silencing at rDNA, chromatin silencing at telomere, negative regulation of DNA amplification, replicative cell aging and fungal biofilm matrix, nucleus, peroxisome localization
81	CAGL0L00957g	1.94894	0.0215598	CAJ1	YER048C	Nuclear type II J heat shock protein of the E. coli dnaJ family, contains a leucine zipper-like motif, binds to non-native substrates for presentation to Ssa3p, may function during protein translocation, assembly and disassembly	Protein of unknown function
82	CAGL0D00990g	1.93911	0.00327677	YDL057W	YDL057W	Putative protein of unknown function; YDL057W is not an essential gene	Ortholog of S. cerevisiae : YDL057W, C. albicans SC5314 : C5_00750C_A, C. dubliniensis CD36 : Cd36_50730, C. parapsilosis CDC317 : CPAR2_501760 and Candida tenuis NRRL Y-1498 : CANTEDRAFT_127559
83	CAGL0J00715g	1.93238	0.00291838	YHR022C	YHR022C	Putative protein of unknown function; YHR022C is not an essential gene	Has domain(s) with predicted GTP binding, GTPase activity, role in protein transport, signal transduction, small GTPase mediated signal transduction and intracellular, membrane localization
84	CAGL0C02673g	1.90071	0.00783363	ART10	YLR392C	Protein of unknown function that contains 2 PY motifs and is ubiquinated by Rsp5p; overexpression confers resistance to arsenite; green fluorescent protein (GFP)-fusion protein localizes it to the cytoplasm; non-essential gene	Ortholog of S. cerevisiae : ART10, C. albicans SC5314 : C7_02630W_A, C. dubliniensis CD36 : Cd36_72320, C. parapsilosis CDC317 : CPAR2_703080 and Candida tenuis NRRL Y-1498 : CANTEDRAFT_118185
85	CAGL0H07469g	1.89419	0.0138766	ICS2	YBR157C	Protein of unknown function; null mutation does not confer any obvious defects in growth, spore germination, viability, or carbohydrate utilization	Putative adhesin-like protein
86	CAGL0J11110g	1.88762	0.00629069	MRX12	YJR003C	Putative protein of unknown function; detected in highly purified mitochondria in high-throughput studies; predicted to be involved in ribosome biogenesis	Ortholog of S. cerevisiae : MRX12, C. albicans SC5314 : C4_05310W_A, C. dubliniensis CD36 : Cd36_44970, C. parapsilosis CDC317 : CPAR2_500860 and Candida tenuis NRRL Y-1498 : CANTEDRAFT_113509
87	CAGL0F05555g	1.86961	0.00649767	CAB5	YDR196C	Probable dephospho-CoA kinase (DPCK) that catalyzes the last step in coenzyme A biosynthesis; null mutant lethality is complemented by E. coli coaE (encoding DPCK); detected in purified mitochondria in high-throughput studies	Ortholog(s) have role in coenzyme A biosynthetic process and CoA-synthesizing protein complex, lipid droplet localization
88	CAGL0G01947g	1.84491	0.0183392	DRE2	YKR071C	Conserved component of an early step in the cytosolic Fe-S protein assembly (CIA) machinery; contains an Fe-S cluster that receives electrons from NADPH via the action of Tah18p; ortholog of human Ciapin1	Ortholog(s) have 2 iron, 2 sulfur cluster binding, 4 iron, 4 sulfur cluster binding, electron transfer activity
89	CAGL0E02871g	1.8414	0.00929946	FMT1	YBL013W	Methionyl-tRNA formyltransferase, catalyzes the formylation of initiator Met-tRNA in mitochondria; potential Cdc28p substrate	Ortholog(s) have methionyl-tRNA formyltransferase activity, role in conversion of methionyl-tRNA to N-formyl-methionyl-tRNA and mitochondrion localization
90	CAGL0J06336g	1.83507	0.00464287	PCL9	YDL179W	Cyclin, forms a functional kinase complex with Pho85p cyclin-dependent kinase (Cdk), expressed in late M/early G1 phase, activated by Swi5p	Ortholog(s) have cyclin-dependent protein serine/threonine kinase regulator activity and role in regulation of establishment or maintenance of cell polarity, regulation of transcription involved in G1/S transition of mitotic cell cycle
91	CAGL0I09130g	1.83087	0.00928849	PTR3	YFR029W	Component of the SPS plasma membrane amino acid sensor system (Ssy1p-Ptr3p-Ssy5p), which senses external amino acid concentration and transmits intracellular signals that result in regulation of expression of amino acid permease genes	Ortholog(s) have role in response to amino acid and extrinsic component of plasma membrane localization
92	CAGL0A01155g	1.82387	0.00485658	KAR9	YPL269W	Karyogamy protein required for correct positioning of the mitotic spindle and for orienting cytoplasmic microtubules, localizes at the shmoo tip in mating cells and at the tip of the growing bud in small-budded cells through anaphase	Ortholog(s) have role in establishment of spindle localization, mitotic spindle orientation checkpoint, nuclear migration along microtubule
93	CAGL0H09460g	1.806	0.0314064	FAA2	YER015W	Medium chain fatty acyl-CoA synthetase, activates imported fatty acids; accepts a wide range of fatty acid chain lengths with a preference for medium chains, C9:0-C13:0; localized to the peroxisome	Ortholog(s) have long-chain fatty acid-CoA ligase activity, medium-chain fatty acid-CoA ligase activity, very long-chain fatty acid-CoA ligase activity, role in long-chain fatty acid metabolic process and glyoxysome localization
94	CAGL0G02585g	1.79256	0.0107229	LYS12	YIL094C	Homo-isocitrate dehydrogenase, an NAD-linked mitochondrial enzyme required for the fourth step in the biosynthesis of lysine, in which homo-isocitrate is oxidatively decarboxylated to alpha-ketoadipate	Homo-isocitrate dehydrogenase
95	CAGL0G05632g	1.78205	0.0058175	YDL218W	YDL218W	Putative protein of unknown function; YDL218W transcription is regulated by Azf1p and induced by starvation and aerobic conditions; expression also induced in cells treated with the mycotoxin patulin	Ortholog of S. cerevisiae : YDL218W, C. albicans SC5314 : C5_04190W_A/MRV2, C. dubliniensis CD36 : Cd36_53890, C. parapsilosis CDC317 : CPAR2_502460 and Candida tenuis NRRL Y-1498 : CANTEDRAFT_116959
96	CAGL0M00550g	1.7779	0.00718378	STR2	YJR130C	Cystathionine gamma-synthase, converts cysteine into cystathionine	Ortholog(s) have cystathionine gamma-synthase activity and role in transsulfuration
97	CAGL0H00660g	1.77389	0.0142415	YAH1	YPL252C	Ferredoxin of the mitochondrial matrix required for formation of cellular iron-sulfur proteins; involved in heme A biosynthesis; homologous to human adrenodoxin	Ortholog(s) have oxidoreductase activity, acting on NAD(P)H, heme protein as acceptor activity, role in heme a biosynthetic process, iron-sulfur cluster assembly, ubiquinone biosynthetic process and mitochondrial matrix localization
98	CAGL0G02849g	1.7723	0.02752	UIP4	YPL186C	Protein that interacts with Ulp1p, a Ubl (ubiquitin-like protein)-specific protease for Smt3p protein conjugates; detected in a phosphorylated state in the mitochondrial outer membrane; also detected in ER and nuclear envelope	Ortholog(s) have endoplasmic reticulum, nuclear envelope localization
99	CAGL0M11682g	1.76861	0.0155494	YLR108C	YLR108C	Protein of unknown function; green fluorescent protein (GFP)-fusion protein localizes to the nucleus; YLR108C is not an esssential gene	Has domain(s) with predicted role in protein homooligomerization
100	CAGL0L04378g	1.76391	0.0123864	PNS1	YOR161C	Protein of unknown function; has similarity to Torpedo californica tCTL1p, which is postulated to be a choline transporter, neither null mutation nor overexpression affects choline transport	Ortholog of S. cerevisiae : PNS1, C. albicans SC5314 : C1_00310W_A, C. dubliniensis CD36 : Cd36_00250, C. parapsilosis CDC317 : CPAR2_109690 and Candida tenuis NRRL Y-1498 : CANTEDRAFT_131089
101	CAGL0I04444g	1.76257	0.0181864	ADE1	YAR015W	N-succinyl-5-aminoimidazole-4-carboxamide ribotide (SAICAR) synthetase, required for 'de novo' purine nucleotide biosynthesis; red pigment accumulates in mutant cells deprived of adenine	Ortholog(s) have phosphoribosylaminoimidazolesuccinocarboxamide synthase activity and role in 'de novo' IMP biosynthetic process, adenine biosynthetic process, fumarate metabolic process
102	CAGL0L13046g	1.75914	0.0122879	CIA2	YHR122W	Protein of unknown function required for establishment of sister chromatid cohesion; synthetically lethal with RFC5, an RF-C subunit that links replication to cohesion establishment; YHR122W is an essential gene	Ortholog(s) have role in iron-sulfur cluster assembly
103	CAGL0D05148g	1.75332	0.0132607				Protein of unknown function
104	CAGL0J04202g	1.75211	0.0454244	HSP12	YFL014W	Plasma membrane protein involved in maintaining membrane organization in stress conditions; induced by heat shock, oxidative stress, osmostress, stationary phase, glucose depletion, oleate and alcohol; regulated by HOG and Ras-Pka pathways	Heat shock protein; gene is upregulated in azole-resistant strain; expression upregulated in biofilm vs planktonic cell culture
105	CAGL0K03839g	1.72852	0.00781209	YMR130W	YMR130W	Putative protein of unknown function; YMR130W is not an essential gene	Ortholog of S. cerevisiae : YMR130W, C. albicans SC5314 : C2_00510W_A, C. dubliniensis CD36 : Cd36_15480, C. parapsilosis CDC317 : CPAR2_213270 and Candida tenuis NRRL Y-1498 : CANTEDRAFT_101287
106	CAGL0I09702g	1.717	0.0238165	MCH5	YOR306C	Plasma membrane riboflavin transporter; facilitates the uptake of vitamin B2; required for FAD-dependent processes; sequence similarity to mammalian monocarboxylate permeases, however mutants are not deficient in monocarboxylate transport	Ortholog(s) have riboflavin transmembrane transporter activity, role in riboflavin transport and plasma membrane localization
107	CAGL0G06182g	1.71333	0.0134925	YHR131C	YHR131C	Putative protein of unknown function; GFP-fusion protein localizes to the cytoplasm; overexpression causes cell cycle delay or arrest; contains a PH domain and binds phosphatidylinositols and other lipids in a large-scale study	Ortholog of S. cerevisiae : YHR131C, C. albicans SC5314 : C5_03510C_A, C. dubliniensis CD36 : Cd36_53260, C. parapsilosis CDC317 : CPAR2_101770 and Candida tenuis NRRL Y-1498 : CANTEDRAFT_130262
108	CAGL0E05456g	1.70623	0.0100033	YOR338W	YOR338W	Putative protein of unknown function; YOR338W transcription is regulated by Azf1p and its transcript is a specific target of the G protein effector Scp160p; identified as being required for sporulation in a high-throughput mutant screen	Ortholog of S. cerevisiae : YOR338W, C. albicans SC5314 : C2_09880C_A, C. dubliniensis CD36 : Cd36_23960, C. parapsilosis CDC317 : CPAR2_407140 and Candida tenuis NRRL Y-1498 : CANTEDRAFT_115655
109	CAGL0D02574g	1.7048	0.00847268	PEX6	YNL329C	AAA-peroxin that heterodimerizes with AAA-peroxin Pex1p and participates in the recycling of peroxisomal signal receptor Pex5p from the peroxisomal membrane to the cystosol	Ortholog(s) have role in fatty acid metabolic process, protein targeting to peroxisome
110	CAGL0K12254g	1.70324	0.0208439	VID24	YBR105C	Peripheral membrane protein located at Vid (vacuole import and degradation) vesicles; regulates fructose-1,6-bisphosphatase (FBPase) targeting to the vacuole; promotes proteasome-dependent catabolite degradation of FBPase	Ortholog(s) have role in negative regulation of gluconeogenesis, proteasome-mediated ubiquitin-dependent protein catabolic process, protein catabolic process in the vacuole, protein targeting to vacuole
111	CAGL0B02755g	1.69015	0.0315036	YLR361C-A	YLR361C-A	Putative protein of unknown function	Ortholog of S. cerevisiae : YLR361C-A and Saccharomyces cerevisiae S288C : YLR361C-A
112	CAGL0L09229g	1.68717	0.0233085	AIM45	YPR004C	Putative ortholog of mammalian electron transfer flavoprotein complex subunit ETF-alpha; interacts with frataxin, Yfh1p; null mutant displays elevated frequency of mitochondrial genome loss; may have a role in oxidative stress response	Ortholog(s) have mitochondrion localization
113	CAGL0M04059g	1.66989	0.0106379	PHA2	YNL316C	Prephenate dehydratase, catalyzes the conversion of prephanate to phenylpyruvate, which is a step in the phenylalanine biosynthesis pathway	Ortholog(s) have prephenate dehydratase activity and role in L-phenylalanine biosynthetic process
114	CAGL0F07953g	1.65802	0.0100133	SPG1	YGR236C	Protein required for survival at high temperature during stationary phase; not required for growth on nonfermentable carbon sources; the authentic, non-tagged protein is detected in highly purified mitochondria in high-throughput studies	Ortholog of S. cerevisiae : SPG1 and Saccharomyces cerevisiae S288C : YGR236C
115	CAGL0H05995g	1.6577	0.0200546	AIM2	YAL049C	Cytoplasmic protein involved in mitochondrial function or organization; null mutant displays reduced frequency of mitochondrial genome loss; potential Hsp82p interactor	Has domain(s) with predicted hydrolase activity
116	CAGL0M03971g	1.6524	0.011997	SKP2	YNL311C	F-box protein of unknown function predicted to be part of an SCF ubiquitin protease complex; involved in regulating protein levels of sulfur metabolism enzymes; may interact with ribosomes, based on co-purification experiments	Ortholog(s) have role in cellular protein catabolic process, regulation of sulfur amino acid metabolic process and SCF ubiquitin ligase complex localization
117	CAGL0J10208g	1.64973	0.0109744	RNH201	YNL072W	Ribonuclease H2 catalytic subunit, removes RNA primers during Okazaki fragment synthesis and errant ribonucleotides misincorporated during DNA replication; homolog of RNAse HI; related to human AGS4 which causes Aicardi-Goutieres syndrome	Ortholog(s) have RNA-DNA hybrid ribonuclease activity, role in DNA replication, removal of RNA primer, ribonucleotide excision repair and nucleus, ribonuclease H2 complex localization
118	CAGL0K00341g	1.6427	0.0128056				Protein of unknown function
119	CAGL0A01826g	1.63875	0.0117109	HXT3	YDR345C	Low affinity glucose transporter of the major facilitator superfamily, expression is induced in low or high glucose conditions	Ortholog(s) have glucose transmembrane transporter activity, role in glucose transmembrane transport and plasma membrane localization
120	CAGL0K02189g	1.63748	0.0109341	VFA1	YER128W	Protein that interacts with Vps4p and has a role in vacuolar sorting; localizes to endosomes in a Vps4-dependent manner; overexpression causes canavanine sensitivity and confers a partial class D vacuole morphology	Ortholog(s) have ATPase activator activity, role in positive regulation of ATPase activity, vacuolar transport and endosome localization
121	CAGL0C02277g	1.63716	0.0121624	GLN3	YER040W	Transcriptional activator of genes regulated by nitrogen catabolite repression (NCR), localization and activity regulated by quality of nitrogen source	Putative zinc finger transcription factor with a predicted role in nitrogen catabolite repression
122	CAGL0K06105g	1.63613	0.0117357	BOP2	YLR267W	Protein of unknown function	Ortholog of S. cerevisiae : BOP2 and Saccharomyces cerevisiae S288C : YLR267W
123	CAGL0M04675g	1.61516	0.0487887	RDL1	YOR285W	Protein of unknown function containing a rhodanese-like domain; localized to the mitochondrial outer membrane	Ortholog(s) have thiosulfate sulfurtransferase activity
124	CAGL0B03899g	1.60745	0.0159125	YJR012C	YJR012C	Essential protein of unknown function; proposed involvement in transport based on mass spectrometry analysis of copurifying proteins; partially overlaps neighboring ORF, GPI14/YJR013W	Ortholog of S. cerevisiae : YJR012C and Saccharomyces cerevisiae S288C : YJR012C
125	CAGL0L07326g	1.58594	0.0152282	DUN1	YDL101C	Cell-cycle checkpoint serine-threonine kinase required for DNA damage-induced transcription of certain target genes, phosphorylation of Rad55p and Sml1p, and transient G2/M arrest after DNA damage; also regulates postreplicative DNA repair	Ortholog(s) have protein serine/threonine kinase activity and role in DNA damage checkpoint, peptidyl-serine phosphorylation, peptidyl-threonine phosphorylation, regulation of circadian rhythm, replication fork protection
126	CAGL0G04455g	1.57946	0.0187063	IME2	YJL106W	Serine/threonine protein kinase involved in activation of meiosis, associates with Ime1p and mediates its stability, activates Ndt80p; IME2 expression is positively regulated by Ime1p	Ortholog(s) have protein kinase activity, role in cellular response to drug, negative regulation of DNA replication origin binding, protein phosphorylation, regulation of meiotic nuclear division and nucleus localization
127	CAGL0G02739g	1.56563	0.0422538	XBP1	YIL101C	Transcriptional repressor that binds to promoter sequences of the cyclin genes, CYS3, and SMF2; expression is induced by stress or starvation during mitosis, and late in meiosis; member of the Swi4p/Mbp1p family; potential Cdc28p substrate	Ortholog(s) have DNA-binding transcription factor activity, RNA polymerase II-specific activity
128	CAGL0I06578g	1.56401	0.0155774	YER152C	YER152C	Protein with 2-aminoadipate transaminase activity; shares amino acid similarity with the aminotransferases Aro8p and Aro9p; YER152C is not an essential gene	Ortholog(s) have 2-aminoadipate transaminase activity and role in aromatic amino acid family catabolic process
129	CAGL0E05720g	1.56264	0.0278205	IPL1	YPL209C	Aurora kinase subunit of the conserved chromosomal passenger complex (CPC; Ipl1p-Sli15p-Bir1p-Nbl1p), involved in regulating kinetochore-microtubule attachments; helps maintain condensed chromosomes during anaphase and early telophase	Ortholog(s) have histone kinase activity (H3-S10 specific) activity
130	CAGL0L03355g	1.56125	0.0210929	YKR045C	YKR045C	Putative protein of unknown function; epitope-tagged protein localizes to the cytoplasm	Ortholog of S. cerevisiae : YKR045C and Saccharomyces cerevisiae S288C : YKR045C
131	CAGL0G04103g	1.55871	0.023165	APL1	YJR005W	Beta-adaptin, large subunit of the clathrin associated protein complex (AP-2); involved in vesicle mediated transport; similar to mammalian beta-chain of the clathrin associated protein complex	Ortholog(s) have role in filamentous growth and AP-2 adaptor complex localization
132	CAGL0D05280g	1.54689	0.0325139	MET10	YFR030W	Subunit alpha of assimilatory sulfite reductase, which converts sulfite into sulfide	Ortholog(s) have sulfite reductase (NADPH) activity, role in sulfate assimilation and sulfite reductase complex (NADPH) localization
133	CAGL0I05808g	1.53231	0.0168886	ATG3	YNR007C	E2-like enzyme involved in autophagy and the cytoplasm-to-vacuole targeting (Cvt) pathway; plays a role in formation of Atg8p-phosphatidylethanolamine conjugates, which are involved in membrane dynamics during autophagy and Cvt	Ortholog(s) have Atg8 ligase activity and role in C-terminal protein lipidation, autophagosome assembly, autophagy of mitochondrion, late nucleophagy, piecemeal microautophagy of the nucleus, protein localization by the Cvt pathway
134	CAGL0H03201g	1.52588	0.0256357	LCL3	YGL085W	Putative protein of unknown function; mutant has long chronological lifespan; has homology to Staphylococcus aureus nuclease; GFP-fusion protein localizes to mitochondria; is induced in response to the DNA-damaging agent MMS	Has domain(s) with predicted nucleic acid binding activity
135	CAGL0E02211g	1.51387	0.0237477				Protein of unknown function
136	CAGL0B03289g	1.49713	0.0231625	DUG2	YBR281C	Probable di- and tri-peptidase; forms a complex with Dug1p and Dug3p to degrade glutathione (GSH) and other peptides containing a gamma-glu-X bond in an alternative pathway to GSH degradation by gamma-glutamyl transpeptidase (Ecm38p)	Ortholog(s) have glutathione hydrolase activity, omega peptidase activity, role in glutathione catabolic process and cytoplasm, glutathione hydrolase complex, nuclear periphery localization
137	CAGL0E03366g	1.49605	0.0468053				Protein of unknown function
138	CAGL0L08338g	1.48812	0.0429384	TPM2	YIL138C	Minor isoform of tropomyosin, binds to and stabilizes actin cables and filaments, which direct polarized cell growth and the distribution of several organelles; appears to have distinct and also overlapping functions with Tpm1p	Putative minor isoform of tropomyosin; gene is downregulated in azole-resistant strain
139	CAGL0A00341g	1.48597	0.0204485	MPO1	YGL010W	Putative protein of unknown function; YGL010W is not an essential gene	Ortholog(s) have role in sphingoid catabolic process
140	CAGL0K01771g	1.47982	0.0261652	YAT1	YAR035W	Outer mitochondrial carnitine acetyltransferase, minor ethanol-inducible enzyme involved in transport of activated acyl groups from the cytoplasm into the mitochondrial matrix; phosphorylated	Has domain(s) with predicted transferase activity, transferring acyl groups activity
141	CAGL0I05742g	1.47662	0.0210415	CSE2	YNR010W	Subunit of the RNA polymerase II mediator complex; associates with core polymerase subunits to form the RNA polymerase II holoenzyme; component of the Middle domain of mediator; required for regulation of RNA polymerase II activity	Ortholog(s) have RNA polymerase II transcription coactivator activity involved in preinitiation complex assembly, structural molecule activity
142	CAGL0J02794g	1.46609	0.0234454	ISD11	YER048W-A	Protein required for mitochondrial iron-sulfur cluster biosynthesis	Ortholog(s) have cysteine desulfurase activity, role in iron-sulfur cluster assembly and L-cysteine desulfurase complex, extrinsic component of mitochondrial inner membrane, mitochondrial matrix localization
143	CAGL0I08019g	1.46395	0.0296091	YOL075C	YOL075C	Putative ABC transporter	Ortholog(s) have role in cellular response to drug and extrinsic component of fungal-type vacuolar membrane, plasma membrane localization
144	CAGL0G05049g	1.45473	0.0352422	AIM7	YDR063W	Protein that interacts with Arp2/3 complex to stimulate actin filament debranching and inhibit actin nucleation; has similarity to Cof1p and also to human glia maturation factor (GMF); null mutant displays elevated mitochondrial genome loss	Ortholog(s) have Arp2/3 complex binding activity, role in actin cortical patch assembly, actin filament debranching, negative regulation of Arp2/3 complex-mediated actin nucleation and actin cortical patch localization
145	CAGL0J01375g	1.45349	0.0342021	VBA1	YMR088C	Permease of basic amino acids in the vacuolar membrane	Ortholog(s) have L-asparagine transmembrane transporter activity, L-isoleucine transmembrane transporter activity, L-lysine transmembrane transporter activity
146	CAGL0G08866g	1.43429	0.0389868	FKH1	YIL131C	Forkhead family transcription factor with a minor role in the expression of G2/M phase genes; negatively regulates transcriptional elongation; positive role in chromatin silencing at HML and HMR; regulates donor preference during switching	Ortholog(s) have DNA replication origin binding, RNA polymerase II proximal promoter sequence-specific DNA binding, centromeric DNA binding and chromatin binding, more
147	CAGL0I02530g	1.42979	0.0334752	FMO1	YHR176W	Flavin-containing monooxygenase, localized to the cytoplasmic face of the ER membrane; catalyzes oxidation of biological thiols to maintain the ER redox buffer ratio for correct folding of disulfide-bonded proteins	Ortholog(s) have N,N-dimethylaniline monooxygenase activity, role in protein folding and endoplasmic reticulum membrane localization
148	CAGL0F07755g	1.42977	0.0368102	CEP3	YMR168C	Essential kinetochore protein, component of the CBF3 complex that binds the CDEIII region of the centromere; contains an N-terminal Zn2Cys6 type zinc finger domain, a C-terminal acidic domain, and a putative coiled coil dimerization domain	Centromere binding factor 3b; inner kinetochore protein
149	CAGL0I00528g	1.41409	0.0285086	YHC1	YLR298C	Component of the U1 snRNP complex required for pre-mRNA splicing; putative ortholog of human U1C protein, which is involved in formation of a complex between U1 snRNP and the pre-mRNA 5' splice site	Ortholog(s) have mRNA binding, pre-mRNA 5'-splice site binding activity, role in mRNA 5'-splice site recognition and U1 snRNP, U2-type prespliceosome, commitment complex localization
150	CAGL0D00154g	1.41173	0.0303858	AQY1	YPR192W	Spore-specific water channel that mediates the transport of water across cell membranes, developmentally controlled; may play a role in spore maturation, probably by allowing water outflow, may be involved in freeze tolerance	Has domain(s) with predicted channel activity, role in transmembrane transport and membrane localization
151	CAGL0G06688g	1.40698	0.0286619	MET4	YNL103W	Leucine-zipper transcriptional activator, responsible for the regulation of the sulfur amino acid pathway, requires different combinations of the auxiliary factors Cbf1p, Met28p, Met31p and Met32p	bZIP domain-containing protein
152	CAGL0K00869g	1.39589	0.0322615	MVB12	YGR206W	ESCRT-I subunit required to stabilize oligomers of the ESCRT-I core complex (Stp22p, Vps28p, Srn2p), which is involved in ubiquitin-dependent sorting of proteins into the endosome; deletion mutant is sensitive to rapamycin and nystatin	Has domain(s) with predicted ubiquitin binding activity, role in endosome transport via multivesicular body sorting pathway and ESCRT I complex localization
153	CAGL0I10879g	1.37714	0.031188	PEX27	YOR193W	Peripheral peroxisomal membrane protein involved in controlling peroxisome size and number, interacts with homologous protein Pex25p	Ortholog(s) have role in peroxisome organization and peroxisomal membrane localization
154	CAGL0A01001g	1.36902	0.0328441	YLR326W	YLR326W	Putative protein of unknown function, predicted to be palmitoylated	Ortholog of S. cerevisiae : YLR326W, C. albicans SC5314 : C2_00270C_A, C. dubliniensis CD36 : Cd36_15250, C. parapsilosis CDC317 : CPAR2_213510 and Candida tenuis NRRL Y-1498 : CANTEDRAFT_116710
155	CAGL0F08217g	1.35394	0.0432645	RIE1	YGR250C	Putative RNA binding protein; localizes to stress granules induced by glucose deprivation; interacts with Rbg1p in a two-hybrid	Ortholog(s) have cytoplasmic stress granule localization
156	CAGL0L02827g	1.3471	0.0471222	PTP2	YOR208W	Phosphotyrosine-specific protein phosphatase involved in the inactivation of mitogen-activated protein kinase (MAPK) during osmolarity sensing; dephosporylates Hog1p MAPK and regulates its localization; localized to the nucleus	Ortholog(s) have protein tyrosine phosphatase activity, role in inactivation of MAPK activity, maintenance of protein location in nucleus, peptidyl-tyrosine dephosphorylation, regulation of sporulation and nucleus localization
157	CAGL0B04829g	1.33916	0.0369752	YCL012C	YCL012C	Putative protein of unknown function; orthologs are present in S. bayanus, S. paradoxus and Ashbya gossypii; YCL012C is not an essential gene	Protein of unknown function
158	CAGL0I02024g	1.3342	0.0395392	OYE2	YHR179W	Conserved NADPH oxidoreductase containing flavin mononucleotide (FMN), homologous to Oye3p with different ligand binding and catalytic properties; may be involved in sterol metabolism, oxidative stress response, and programmed cell death	Putative NADPH dehydrogenase; protein abundance increased in ace2 mutant cells
159	CAGL0C05555g	1.32975	0.0425743	GUD1	YDL238C	Guanine deaminase, a catabolic enzyme of the guanine salvage pathway producing xanthine and ammonia from guanine; activity is low in exponentially-growing cultures but expression is increased in post-diauxic and stationary-phase cultures	Ortholog(s) have guanine deaminase activity and role in cellular response to drug
160	CAGL0M02585g	1.324	0.0378383	SPP1	YPL138C	Subunit of COMPASS (Set1C), a complex which methylates histone H3 on lysine 4 and is required in telomeric transcriptional silencing; interacts with Orc2p; PHD finger domain protein similar to human CGBP, an unmethylated CpG binding protein	Ortholog(s) have chromatin binding, histone methyltransferase activity (H3-K4 specific), methylated histone binding activity
161	CAGL0K06919g	1.3098	0.0464371	MCX1	YBR227C	Mitochondrial matrix protein; putative ATP-binding chaperone with non-proteolytic function; similar to bacterial ClpX proteins	Putative mitochondrial clpX-like chaperone
162	CAGL0F09185g	1.30774	0.0489481	FAU1	YER183C	5,10-methenyltetrahydrofolate synthetase, involved in folic acid biosynthesis	Ortholog(s) have 5-formyltetrahydrofolate cyclo-ligase activity and role in folic acid-containing compound biosynthetic process
163	CAGL0D00352g	1.30171	0.0461148	PXA2	YKL188C	Subunit of a heterodimeric peroxisomal ATP-binding cassette transporter complex (Pxa1p-Pxa2p), required for import of long-chain fatty acids into peroxisomes; similarity to human adrenoleukodystrophy transporter and ALD-related proteins	Ortholog(s) have ATPase activity, coupled to transmembrane movement of substances activity, role in fatty acid transmembrane transport and integral component of peroxisomal membrane localization
164	CAGL0M08558g	1.29346	0.0470732				Protein of unknown function
165	CAGL0I09636g	1.29131	0.0462572	RNT1	YMR239C	RNAase III; involved in rDNA transcription and rRNA processing; also cleaves a stem-loop structure at the 3' end of U2 snRNA to ensure formation of the correct U2 3' end; involved in polyadenylation-independent transcription termination	Has domain(s) with predicted RNA binding, double-stranded RNA binding, ribonuclease III activity and role in RNA processing
166	CAGL0H03355g	1.28278	0.0450862	KXD1	YGL079W	Putative protein of unknown function; likely member of BLOC complex involved in endosomal cargo sorting; null mutant is sensitive to drug inducing secretion of vacuolar cargo; GFP-fusion protein localizes to the endosome	Ortholog(s) have role in endosome organization, regulation of protein localization and BLOC-1 complex localization
167	CAGL0M02893g	1.28104	0.0443226	SYP1	YCR030C	Protein of unknown function that is involved in endocytic site formation; may regulate assembly and disassembly of the septin ring; colocalizes and interacts with septin subunits; potential role in actin cytoskeletal organization	Protein of unknown function
168	CAGL0M06963g	1.27144	0.0489379	SOL2	YCR073W-A	Protein with a possible role in tRNA export; shows similarity to 6-phosphogluconolactonase non-catalytic domains but does not exhibit this enzymatic activity; homologous to Sol1p, Sol3p, and Sol4p	Ortholog(s) have role in tRNA export from nucleus and cytosol localization
169	CAGL0I10626g	1.27093	0.0497018	YGR125W	YGR125W	Putative protein of unknown function; deletion mutant has decreased rapamycin resistance but normal wormannin resistance; green fluorescent protein (GFP)-fusion protein localizes to the vacuole	Has domain(s) with predicted sulfate transmembrane transporter activity, role in sulfate transport and integral component of membrane localization
170	CAGL0H03135g	1.27071	0.0462645	MF(ALPHA)2	YGL089C	Mating pheromone alpha-factor, made by alpha cells; interacts with mating type a cells to induce cell cycle arrest and other responses leading to mating; also encoded by MF(ALPHA)1, which is more highly expressed than MF(ALPHA)2	Mating pheromone alpha1 precursor
171	CAGL0F08701g	1.2669	0.0482047	PRP18	YGR006W	Splicing factor involved in the positioning of the 3' splice site during the second catalytic step of splicing, part of snRNP U5, interacts with Slu7p	Ortholog(s) have second spliceosomal transesterification activity and role in generation of catalytic spliceosome for second transesterification step, nuclear retention of unspliced pre-mRNA at the site of transcription
172	CAGL0M05907g	1.25995	0.0497064	OAF3	YFR028C	Protein phosphatase required for mitotic exit; located in the nucleolus until liberated by the FEAR and Mitotic Exit Network in anaphase, enabling it to act on key substrates to effect a decrease in CDK/B-cyclin activity and mitotic exit; required for meiosis I spindle disassembly; released from nucleolus upon entry into anaphase I of meiosis, resequestered in metaphase II, then released again up…	Ortholog(s) have role in cellular response to oleic acid, negative regulation of transcription by RNA polymerase II
173	CAGL0F07623g	1.25964	0.0498189	MTC2	YKL098W	Protein of unknown function; mtc2 is synthetically sick with cdc13-1	Ortholog of S. cerevisiae : MTC2 and Saccharomyces cerevisiae S288C : YKL098W
Down regulated genes [108 genes]
Sl no.	Systematic Name	log2_Fold Change	p-value	Common name	SGD ORF	Functional Description (SGD; Saccharomyces Genome Database)	Functional Description (CGD; Candida Genome Database)
1	CAGL0A03905g	-4.7558	5.23e-07	HMX1	YLR205C	ER localized heme oxygenase, involved in heme degradation during iron starvation and in the oxidative stress response; expression is regulated by AFT1 and oxidative stress; relocates to the perinuclear region in the presence of oxidants	Ortholog(s) have heme oxygenase (decyclizing) activity and role in cellular iron ion homeostasis, heme catabolic process, response to carbon monoxide, response to oxidative stress
2	CAGL0I01408g	-4.40651	2.27e-06	CYC1	YJR048W	Cytochrome c, isoform 1; electron carrier of the mitochondrial intermembrane space that transfers electrons from ubiquinone-cytochrome c oxidoreductase to cytochrome c oxidase during cellular respiration	Ortholog(s) have electron transfer activity, role in mitochondrial electron transport, cytochrome c to oxygen, mitochondrial electron transport, ubiquinol to cytochrome c and mitochondrial intermembrane space localization
3	CAGL0L13392g	-4.35193	0.0100833				Protein of unknown function
4	CAGL0D00528g	-4.03649	0.00632579	FAS1	YKL182W	Beta subunit of fatty acid synthetase, which catalyzes the synthesis of long-chain saturated fatty acids; contains acetyltransacylase, dehydratase, enoyl reductase, malonyl transacylase, and palmitoyl transacylase activities	Ortholog(s) have 3-hydroxyacyl-[acyl-carrier-protein] dehydratase activity, [acyl-carrier-protein] S-acetyltransferase activity and [acyl-carrier-protein] S-malonyltransferase activity, more
5	CAGL0E06138g	-3.99483	0.00204739	FAS2	YPL231W	Alpha subunit of fatty acid synthetase, which catalyzes the synthesis of long-chain saturated fatty acids; contains the acyl-carrier protein domain and beta-ketoacyl reductase, beta-ketoacyl synthase and self-pantetheinylation activities	Ortholog(s) have fatty acid synthase activity, role in palmitic acid biosynthetic process, response to pH and fatty acid synthase complex, glyoxysome localization
6	CAGL0L10780g	-3.76598	0.00941312	HFA1	YMR207C	Mitochondrial acetyl-coenzyme A carboxylase, catalyzes the production of malonyl-CoA in mitochondrial fatty acid biosynthesis	Ortholog(s) have acetyl-CoA carboxylase activity, role in fatty acid biosynthetic process and mitochondrion localization
7	CAGL0B02717g	-3.16335	0.0186895	ACS2	YLR153C	Acetyl-coA synthetase isoform which, along with Acs1p, is the nuclear source of acetyl-coA for histone acetylation; mutants affect global transcription; required for growth on glucose; expressed under anaerobic conditions	Ortholog(s) have role in acetate catabolic process, carbon utilization and cytoplasm, extracellular region, nucleus localization
8	CAGL0L08547g	-3.11547	7.53e-06				Protein of unknown function
9	CAGL0I03234g	-3.11166	0.0228158	SNU13	YEL026W	RNA binding protein, part of U3 snoRNP involved in rRNA processing, part of U4/U6-U5 tri-snRNP involved in mRNA splicing, similar to human 15.5K protein	Ortholog(s) have U3 snoRNA binding, U4 snRNA binding activity and role in mRNA splicing, via spliceosome, maturation of SSU-rRNA from tricistronic rRNA transcript (SSU-rRNA, 5.8S rRNA, LSU-rRNA)
10	CAGL0I01430g	-2.97179	0.00191835	ANB1	YJR047C	Translation elongation factor eIF-5A, previously thought to function in translation initiation; similar to and functionally redundant with Hyp2p; undergoes an essential hypusination modification; expressed under anaerobic conditions	Ortholog(s) have role in positive regulation of translational elongation, translational frameshifting
11	CAGL0K06061g	-2.91457	0.0251271	RPS28B	YLR264W	Protein component of the small (40S) ribosomal subunit; nearly identical to Rps28Ap and has similarity to rat S28 ribosomal protein	Ortholog(s) have structural constituent of ribosome activity
12	CAGL0B01122g	-2.84322	0.0473868	SAM1	YLR180W	S-adenosylmethionine synthetase, catalyzes transfer of the adenosyl group of ATP to the sulfur atom of methionine; one of two differentially regulated isozymes (Sam1p and Sam2p)	S-adenosylmethionine synthetase
13	CAGL0J06374g	-2.81872	0.0395036	RPP1B	YDL130W	Ribosomal protein P1 beta, component of the ribosomal stalk, which is involved in interaction of translational elongation factors with ribosome; accumulation is regulated by phosphorylation and interaction with the P2 stalk component	Has domain(s) with predicted structural constituent of ribosome activity, role in translational elongation and ribosome localization
14	CAGL0B01875g	-2.78689	0.00306889	COX26	YDR119W-A	Putative protein of unknown function; may interact with respiratory chain complexes III (ubiquinol-cytochrome c reductase) or IV (cytochrome c oxidase)	Ortholog(s) have mitochondrial respiratory chain complex IV, mitochondrial respiratory chain supercomplex localization
15	CAGL0K04587g	-2.65185	0.00228707	RPS22A	YJL190C	Protein component of the small (40S) ribosomal subunit; nearly identical to Rps22Bp and has similarity to E. coli S8 and rat S15a ribosomal proteins	Has domain(s) with predicted structural constituent of ribosome activity, role in translation and ribosome localization
16	CAGL0M10197g	-2.63953	0.00378281	MRT4	YKL009W	Protein involved in mRNA turnover and ribosome assembly, localizes to the nucleolus	Ortholog(s) have role in cellular response to drug, nuclear-transcribed mRNA catabolic process, rRNA processing, ribosomal large subunit assembly and nucleolus, nucleoplasm, preribosome, large subunit precursor localization
17	CAGL0M02761g	-2.62445	0.000127512	TBF1	YPL128C	Telobox-containing general regulatory factor; binds TTAGGG repeats within subtelomeric anti-silencing regions (STARs), blocking silent chromatin propagation; binds majority of snoRNA gene promoters, required for full snoRNA expression	Telomere repeat-binding factor
18	CAGL0D05940g	-2.59864	0.0306655	ERG1	YGR175C	Squalene epoxidase, catalyzes the epoxidation of squalene to 2,3-oxidosqualene; plays an essential role in the ergosterol-biosynthesis pathway and is the specific target of the antifungal drug terbinafine	Squalene epoxidase with a role in ergosterol synthesis; involved in growth under conditions of low oxygen tension
19	CAGL0G02871g	-2.58864	0.00267032				Protein of unknown function
20	CAGL0J01463g	-2.5758	0.000117723	CWP1	YKL096W	Cell wall mannoprotein that localizes specifically to birth scars of daughter cells, linked to a beta-1,3- and beta-1,6-glucan heteropolymer through a phosphodiester bond; required for propionic acid resistance	Putative GPI-linked cell wall protein
21	CAGL0J01699g	-2.5694	0.00565903	YPR010C-A	YPR010C-A	Putative protein of unknown function; conserved among Saccharomyces sensu stricto species	Protein of unknown function
22	CAGL0L10406g	-2.52737	0.00421853	CYT1	YOR065W	Cytochrome c1, component of the mitochondrial respiratory chain; expression is regulated by the heme-activated, glucose-repressed Hap2p/3p/4p/5p CCAAT-binding complex	Ortholog(s) have electron transporter, transferring electrons within CoQH2-cytochrome c reductase complex activity and role in mitochondrial electron transport, ubiquinol to cytochrome c
23	CAGL0F00110g	-2.51843	0.000199383				Putative adhesin-like protein; GPI-anchored; belongs to adhesin cluster V; ORF appears artificially broken into fragments due to sequencing errors but the gene is likely protein-coding based on mass spectrometry data
24	CAGL0I03476g	-2.50363	0.000338556	DHH1	YDL160C	Cytoplasmic DExD/H-box helicase, stimulates mRNA decapping, coordinates distinct steps in mRNA function and decay, interacts with both the decapping and deadenylase complexes, may have a role in mRNA export and translation	Ortholog(s) have chromatin binding, mRNA binding, translation regulator activity, nucleic acid binding activity
25	CAGL0L08184g	-2.48808	0.0111781	ELO2	YCR034W	Fatty acid elongase, involved in sphingolipid biosynthesis; acts on fatty acids of up to 24 carbons in length; mutations have regulatory effects on 1,3-beta-glucan synthase, vacuolar ATPase, and the secretory pathway	Predicted fatty acid elongase with role in sphingolipid biosynthetic process; mutants show reduced sensitivity to caspofungin and increased sensitivity to micafungin
26	CAGL0I09790g	-2.43365	0.0489659	NOP58	YOR310C	Protein involved in pre-rRNA processing, 18S rRNA synthesis, and snoRNA synthesis; component of the small subunit processome complex, which is required for processing of pre-18S rRNA	Ortholog(s) have role in endonucleolytic cleavage in 5'-ETS of tricistronic rRNA transcript (SSU-rRNA, 5.8S rRNA and LSU-rRNA), more
27	CAGL0J05390g	-2.40409	0.000440893				Protein of unknown function
28	CAGL0H02491g	-2.40312	0.00189224	COX7	YMR256C	Subunit VII of cytochrome c oxidase, which is the terminal member of the mitochondrial inner membrane electron transport chain	Ortholog(s) have cytochrome-c oxidase activity, role in mitochondrial electron transport, cytochrome c to oxygen and mitochondrial respiratory chain complex IV, plasma membrane localization
29	CAGL0G10153g	-2.37473	0.0035162	QCR7	YDR529C	Subunit 7 of the ubiquinol cytochrome-c reductase complex, which is a component of the mitochondrial inner membrane electron transport chain; oriented facing the mitochondrial matrix; N-terminus appears to play a role in complex assembly	Ortholog(s) have mitochondrion localization
30	CAGL0L06666g	-2.36591	0.00670237	YHB1	YGR234W	Nitric oxide oxidoreductase, flavohemoglobin involved in nitric oxide detoxification; plays a role in the oxidative and nitrosative stress responses	Putative flavohemoglobin, involved in nitric oxide detoxification
31	CAGL0H09064g	-2.34853	0.0254423	FUR1	YHR128W	Uracil phosphoribosyltransferase, synthesizes UMP from uracil; involved in the pyrimidine salvage pathway	Putative uracil phosphoribosyltransferase
32	CAGL0L03828g	-2.33729	0.000449135	CYB5	YNL111C	Cytochrome b5, involved in the sterol and lipid biosynthesis pathways; acts as an electron donor to support sterol C5-6 desaturation	Ortholog(s) have electron transfer activity, role in ergosterol biosynthetic process and endoplasmic reticulum membrane localization
33	CAGL0G07106g	-2.32091	0.0276668	APT1	YLR118C	Acyl-protein thioesterase responsible for depalmitoylation of Gpa1p; green fluorescent protein (GFP)-fusion protein localizes to both the cytoplasm and nucleus and is induced in response to the DNA-damaging agent MMS	Putative adenine phosphoribosyltransferase; protein abundance decreased in ace2 mutant cells
34	CAGL0K00671g	-2.26354	0.0189457	RPS14B	YJL191W	Ribosomal protein 59 of the small subunit, required for ribosome assembly and 20S pre-rRNA processing; mutations confer cryptopleurine resistance; nearly identical to Rps14Ap and similar to E. coli S11 and rat S14 ribosomal proteins	Ortholog(s) have small ribosomal subunit rRNA binding activity and role in maturation of SSU-rRNA from tricistronic rRNA transcript (SSU-rRNA, 5.8S rRNA, LSU-rRNA), ribosomal small subunit assembly
35	CAGL0G08734g	-2.13691	0.00289362	RPL9B	YNL067W	Protein component of the large (60S) ribosomal subunit, nearly identical to Rpl9Ap and has similarity to E. coli L6 and rat L9 ribosomal proteins	Has domain(s) with predicted rRNA binding, structural constituent of ribosome activity, role in translation and ribosome localization
36	CAGL0I08547g	-2.11194	0.0238752	YER156C	YER156C	Putative protein of unknown function; interacts with Hsp82p and copurifies with Ipl1p; expression is copper responsive and downregulated in strains deleted for MAC1, a copper-responsive transcription factor; similarity to mammalian MYG1	Ortholog of S. cerevisiae : YER156C, C. albicans SC5314 : C1_01910W_A, C. dubliniensis CD36 : Cd36_01750, C. parapsilosis CDC317 : CPAR2_108260 and Candida tenuis NRRL Y-1498 : CANTEDRAFT_115475
37	CAGL0M11616g	-2.07548	0.0217211	MDN1	YLR106C	Huge dynein-related AAA-type ATPase (midasin), forms extended pre-60S particle with the Rix1 complex (Rix1p-Ipi1p-Ipi3p); acts in removal of ribosomal biogenesis factors at successive steps of pre-60S assembly and export from nucleus	Ortholog(s) have role in rRNA processing, ribosomal large subunit assembly and nucleoplasm localization
38	CAGL0E05500g	-2.04841	0.0207246	RPA190	YOR341W	RNA polymerase I largest subunit A190	Ortholog(s) have RNA polymerase I activity, promoter-specific chromatin binding activity, role in nucleolar large rRNA transcription by RNA polymerase I and RNA polymerase I complex localization
39	CAGL0M06655g	-2.03787	0.028993	HHT2	YNL031C	Histone H3, core histone protein required for chromatin assembly, part of heterochromatin-mediated telomeric and HM silencing; one of two identical histone H3 proteins (see HHT1); regulated by acetylation, methylation, and phosphorylation	Ortholog(s) have role in DNA methylation, global genome nucleotide-excision repair, rRNA transcription, regulation of DNA methylation and regulation of extent of heterochromatin assembly, more
40	CAGL0M12727g	-1.99429	0.011956	MAM33	YIL070C	Acidic protein of the mitochondrial matrix involved in oxidative phosphorylation; related to the human complement receptor gC1q-R	Ortholog(s) have translation activator activity, role in aerobic respiration, penicillin biosynthetic process, positive regulation of mitochondrial translation and mitochondrial matrix localization
41	CAGL0J10802g	-1.98984	0.0139909	NOP10	YHR072W-A	Constituent of small nucleolar ribonucleoprotein particles containing H/ACA-type snoRNAs, which are required for pseudouridylation and processing of pre-18S rRNA	Ortholog(s) have RNA binding activity, role in cleavage involved in rRNA processing, rRNA pseudouridine synthesis, snRNA pseudouridine synthesis and box H/ACA snoRNP complex localization
42	CAGL0I06204g	-1.98146	0.044846	PIR5	YJL160C	Putative protein of unknown function; member of the PIR (proteins with internal repeats) family of cell wall proteins; non-essential gene that is required for sporulation; mRNA is weakly cell cycle regulated, peaking in mitosis	Pir protein family member, putative cell wall component
43	CAGL0I10010g	-1.97474	0.00246398	BTN2	YGR142W	v-SNARE binding protein that facilitates specific protein retrieval from a late endosome to the Golgi; modulates arginine uptake, possible role in mediating pH homeostasis between the vacuole and plasma membrane H(+)-ATPase	Ortholog(s) have SNARE binding, chaperone binding activity and role in amino acid transport, intracellular protein transport, protein folding, protein localization to nucleus, regulation of pH, retrograde transport, endosome to Golgi
44	CAGL0D00550g	-1.97299	0.0415782	PRS1	YKL181W	5-phospho-ribosyl-1(alpha)-pyrophosphate synthetase, synthesizes PRPP, which is required for nucleotide, histidine, and tryptophan biosynthesis; one of five related enzymes, which are active as heteromultimeric complexes	Ortholog(s) have ribose phosphate diphosphokinase activity and role in 5-phosphoribose 1-diphosphate biosynthetic process, cytokinesis, fungal-type cell wall organization
45	CAGL0M07832g	-1.96975	0.0118317	REC107	YJR021C	Protein involved in early stages of meiotic recombination; involved in coordination between the initiation of recombination and the first division of meiosis; part of a complex (Rec107p-Mei4p-Rec114p) required for ds break formation	Ortholog(s) have role in reciprocal meiotic recombination and condensed nuclear chromosome localization
46	CAGL0F04433g	-1.92722	0.0313699	URA7	YBL039C	Major CTP synthase isozyme (see also URA8), catalyzes the ATP-dependent transfer of the amide nitrogen from glutamine to UTP, forming CTP, the final step in de novo biosynthesis of pyrimidines; involved in phospholipid biosynthesis	CTP synthase
47	CAGL0G05896g	-1.92351	0.014529	DSE2	YHR143W	Daughter cell-specific secreted protein with similarity to glucanases, degrades cell wall from the daughter side causing daughter to separate from mother; expression is repressed by cAMP	Putative adhesin-like protein
48	CAGL0I00726g	-1.88441	0.032068	OSW5	YMR148W	Protein of unknown function that may play a role in spore wall assembly; predicted to contain an N-terminal transmembrane domain; osw5 null mutant spores exhibit increased spore wall permeability and sensitivity to beta-glucanase digestion	Ortholog(s) have role in ascospore wall assembly
49	CAGL0I07975g	-1.86862	0.0244194	BRX1	YOL077C	Nucleolar protein, constituent of 66S pre-ribosomal particles; depletion leads to defects in rRNA processing and a block in the assembly of large ribosomal subunits; possesses a sigma(70)-like RNA-binding motif	Ortholog(s) have 5S rRNA binding, rRNA primary transcript binding activity
50	CAGL0C02783g	-1.86733	0.0106288	SPO11	YHL022C	Meiosis-specific protein that initiates meiotic recombination by catalyzing the formation of double-strand breaks in DNA via a transesterification reaction; required for homologous chromosome pairing and synaptonemal complex formation	Ortholog(s) have DNA end binding, chromatin binding, endodeoxyribonuclease activity, producing 3'-phosphomonoesters activity
51	CAGL0H07337g	-1.84551	0.0107096				Protein of unknown function
52	CAGL0G09262g	-1.84134	0.00463785	COA2	YPL189C-A	Cytochrome oxidase assembly factor; null mutation results in respiratory deficiency with specific loss of cytochrome oxidase activity; functions downstream of assembly factors Mss51p and Coa1p and interacts with assembly factor Shy1p	Protein of unknown function
53	CAGL0D05192g	-1.82744	0.00902774	QCR6	YFR033C	Subunit 6 of the ubiquinol cytochrome-c reductase complex, which is a component of the mitochondrial inner membrane electron transport chain; highly acidic protein; required for maturation of cytochrome c1	Ortholog(s) have ubiquinol-cytochrome-c reductase activity and role in aerobic respiration, mitochondrial electron transport, ubiquinol to cytochrome c
54	CAGL0L02799g	-1.82631	0.00805563	RPB10	YOR210W	RNA polymerase subunit ABC10-beta, common to RNA polymerases I, II, and III	Ortholog(s) have RNA polymerase I activity, RNA polymerase II activity, RNA polymerase III activity, RNA-directed 5'-3' RNA polymerase activity, zinc ion binding activity
55	CAGL0M04829g	-1.8072	0.027798	RRP5	YMR229C	RNA binding protein with preference for single stranded tracts of U's involved in synthesis of both 18S and 5.8S rRNAs; component of both the ribosomal small subunit (SSU) processosome and the 90S preribosome	Has domain(s) with predicted RNA binding activity, role in RNA processing and intracellular localization
56	CAGL0D02761g	-1.79817	0.0075383				Protein of unknown function
57	CAGL0L03806g	-1.78968	0.0144437	NOP15	YNL110C	Constituent of 66S pre-ribosomal particles, involved in 60S ribosomal subunit biogenesis; localizes to both nucleolus and cytoplasm	Ortholog(s) have rRNA binding activity, role in actomyosin contractile ring assembly, ribosomal large subunit biogenesis and nucleolus, preribosome, large subunit precursor localization
58	CAGL0F01485g	-1.78347	0.00649593	TIR4	YOR009W	Cell wall mannoprotein of the Srp1p/Tip1p family of serine-alanine-rich proteins; expressed under anaerobic conditions and required for anaerobic growth; transcription is also induced by cold shock	Putative GPI-linked cell wall mannoprotein of the Srp1p/Tip1p family
59	CAGL0G10131g	-1.77752	0.026016	QCR2	YPR191W	Subunit 2 of the ubiquinol cytochrome-c reductase complex, which is a component of the mitochondrial inner membrane electron transport chain; phosphorylated; transcription is regulated by Hap1p, Hap2p/Hap3p, and heme	Ortholog(s) have ubiquinol-cytochrome-c reductase activity and role in aerobic respiration, mitochondrial electron transport, ubiquinol to cytochrome c
60	CAGL0K12342g	-1.77075	0.0226533	ALG1	YBR110W	Mannosyltransferase, involved in asparagine-linked glycosylation in the endoplasmic reticulum (ER); essential for viability, mutation is functionally complemented by human ortholog	Ortholog(s) have beta-1,4-mannosyltransferase activity, role in establishment or maintenance of cell polarity, oligosaccharide-lipid intermediate biosynthetic process, protein N-linked glycosylation and endoplasmic reticulum localization
61	CAGL0K01529g	-1.76063	0.00684748	SLM3	YDL033C	tRNA-specific 2-thiouridylase, responsible for 2-thiolation of the wobble base of mitochondrial tRNAs; human ortholog is implicated in myoclonus epilepsy associated with ragged red fibers (MERRF)	Ortholog(s) have tRNA-5-taurinomethyluridine 2-sulfurtransferase activity, role in mitochondrial tRNA wobble position uridine thiolation and mitochondrion localization
62	CAGL0E00517g	-1.76059	0.00937099	YCR087C-A	YCR087C-A	Putative protein of unknown function; green fluorescent protein (GFP)-fusion protein localizes to the nucleolus; YCR087C-A is not an essential gene	Ortholog of S. cerevisiae : YCR087C-A, C. albicans SC5314 : CR_10750C_A, C. dubliniensis CD36 : Cd36_35524, C. parapsilosis CDC317 : CPAR2_200040 and Candida tenuis NRRL Y-1498 : CANTEDRAFT_114381
63	CAGL0A03410g	-1.75887	0.0276999				Protein of unknown function
64	CAGL0K11880g	-1.75878	0.04805	MRH1	YDR033W	Protein that localizes primarily to the plasma membrane, also found at the nuclear envelope; the authentic, non-tagged protein is detected in mitochondria in a phosphorylated state; has similarity to Hsp30p and Yro2p	Ortholog(s) have plasma membrane localization
65	CAGL0I09812g	-1.72648	0.0140031	DGK1	YOR311C	Diacylglycerol kinase, localized to the endoplasmic reticulum (ER); overproduction induces enlargement of ER-like membrane structures and suppresses a temperature-sensitive sly1 mutation; contains a CTP transferase domain	Ortholog(s) have diacylglycerol kinase activity, role in phosphatidic acid biosynthetic process and integral component of endoplasmic reticulum membrane localization
66	CAGL0J01023g	-1.71703	0.00787294	TAD2	YJL035C	Subunit of tRNA-specific adenosine-34 deaminase, forms a heterodimer with Tad3p that converts adenosine to inosine at the wobble position of several tRNAs	Ortholog(s) have tRNA-specific adenosine deaminase activity and role in tRNA modification
67	CAGL0C03630g	-1.71648	0.0398831	MVD1	YNR043W	Mevalonate pyrophosphate decarboxylase, essential enzyme involved in the biosynthesis of isoprenoids and sterols, including ergosterol; acts as a homodimer	Ortholog(s) have diphosphomevalonate decarboxylase activity and role in isopentenyl diphosphate biosynthetic process, mevalonate pathway, sterol biosynthetic process
68	CAGL0J06380g	-1.71035	0.0133111	INH1	YDL181W	Protein that inhibits ATP hydrolysis by the F1F0-ATP synthase; inhibitory function is enhanced by stabilizing proteins Stf1p and Stf2p; has similarity to Stf1p; has a calmodulin-binding motif and binds calmodulin in vitro	Ortholog(s) have ATPase inhibitor activity, role in negative regulation of ATPase activity and mitochondrion localization
69	CAGL0I06050g	-1.6802	0.0250986	INO1	YJL153C	Inositol-3-phosphate synthase, involved in synthesis of inositol phosphates and inositol-containing phospholipids; transcription is coregulated with other phospholipid biosynthetic genes by Ino2p and Ino4p, which bind the UASINO DNA element	Putative inositol 1-phosphate synthase; regulated by the transcriptional activators Ino2p and Ino4p; protein differentially expressed in azole resistant strain
70	CAGL0C02623g	-1.66308	0.0339874	COX8	YLR395C	Subunit VIII of cytochrome c oxidase, which is the terminal member of the mitochondrial inner membrane electron transport chain	Ortholog(s) have cytochrome-c oxidase activity, role in mitochondrial electron transport, cytochrome c to oxygen and mitochondrial respiratory chain complex IV, plasma membrane localization
71	CAGL0K04455g	-1.64795	0.0474122	SPR3	YGR059W	Sporulation-specific homolog of the yeast CDC3/10/11/12 family of bud neck microfilament genes; septin protein involved in sporulation; regulated by ABFI	Ortholog(s) have role in ascospore formation and ascospore wall, prospore membrane, septin complex localization
72	CAGL0L00561g	-1.64424	0.0215806	SSO1	YPL232W	Plasma membrane t-SNARE involved in fusion of secretory vesicles at the plasma membrane and in vesicle fusion during sporulation; forms a complex with Sec9p that binds v-SNARE Snc2p; syntaxin homolog; functionally redundant with Sso2p	Ortholog(s) have SNAP receptor activity, phosphatidic acid binding, phosphatidylinositol-3,4-bisphosphate binding, phosphatidylinositol-3,5-bisphosphate binding, phosphatidylinositol-4,5-bisphosphate binding activity
73	CAGL0G06446g	-1.62959	0.0445944				Protein of unknown function
74	CAGL0M00572g	-1.60738	0.0273535	EFM3	YJR129C	Putative protein of unknown function; predicted S-adenosylmethionine-dependent methyltransferase of the seven beta-strand family; green fluorescent protein (GFP)-fusion protein localizes to the cytoplasm	Ortholog(s) have protein-lysine N-methyltransferase activity and role in peptidyl-lysine trimethylation
75	CAGL0L11660g	-1.60458	0.0162411	RPO31	YOR116C	RNA polymerase III largest subunit C160, part of core enzyme; similar to bacterial beta-prime subunit and to RPA190 and RPO21	Ortholog(s) have RNA polymerase III activity, role in tRNA transcription by RNA polymerase III and RNA polymerase III complex localization
76	CAGL0C00110g	-1.59341	0.0463364	FLO1	YAR050W	Lectin-like protein involved in flocculation, cell wall protein that binds to mannose chains on the surface of other cells, confers floc-forming ability that is chymotrypsin sensitive and heat resistant; similar to Flo5p	Sub-telomerically encoded adhesin with a role in cell adhesion; binds to ligands containing a terminal galactose residue; expressed during murine urinary tract infection, biofilm-upregulated; belongs to adhesin cluster I
77	CAGL0G01012g	-1.59323	0.017174	SPO77	YLR341W	Meiosis-specific protein of unknown function, required for spore wall formation during sporulation; dispensable for both nuclear divisions during meiosis	Ortholog(s) have role in ascospore wall assembly, ascospore-type prospore membrane assembly and intracellular localization
78	CAGL0L13431g	-1.58287	0.0223303				Protein of unknown function
79	CAGL0F00561g	-1.55178	0.0172062	RPA12	YJR063W	RNA polymerase I subunit A12.2; contains two zinc binding domains, and the N terminal domain is responsible for anchoring to the RNA pol I complex	Ortholog(s) have RNA polymerase I activity, RNA polymerase II sequence-specific DNA-binding transcription factor binding activity
80	CAGL0E02937g	-1.54937	0.0240073	CGR1	YGL029W	Protein involved in nucleolar integrity and processing of the pre-rRNA for the 60S ribosome subunit; transcript is induced in response to cytotoxic stress but not genotoxic stress	Protein of unknown function
81	CAGL0L09581g	-1.53984	0.0213322	DUT1	YBR252W	deoxyuridine triphosphate diphosphatase (dUTPase); catalyzes hydrolysis of dUTP to dUMP and PPi, thereby preventing incorporation of uracil into DNA during replication; critical for the maintenance of genetic stability; also has diphosphatase activity on deoxyinosine triphosphate	Has domain(s) with predicted dUTP diphosphatase activity, hydrolase activity and role in dUTP metabolic process
82	CAGL0E05566g	-1.53883	0.0183592	TYE7	YOR344C	Serine-rich protein that contains a basic-helix-loop-helix (bHLH) DNA binding motif; binds E-boxes of glycolytic genes and contributes to their activation; may function as a transcriptional activator in Ty1-mediated gene expression	Ortholog(s) have DNA-binding transcription factor activity, sequence-specific DNA binding activity
83	CAGL0H07491g	-1.52634	0.0178409	AMN1	YBR158W	Protein required for daughter cell separation, multiple mitotic checkpoints, and chromosome stability; contains 12 degenerate leucine-rich repeat motifs; expression is induced by the Mitotic Exit Network (MEN)	Ortholog(s) have role in mitotic cell cycle checkpoint, negative regulation of exit from mitosis and cellular bud, cytoplasm, nucleus localization
84	CAGL0A03300g	-1.52051	0.0323024	IME4	YGL192W	Probable mRNA N6-adenosine methyltransferase required for entry into meiosis; transcribed in diploid cells; haploids repress IME4 transcription via production of antisense IME4 transcripts; antisense transcription is repressed in diploids	Ortholog(s) have mRNA (N6-adenosine)-methyltransferase activity, role in mRNA methylation, meiotic cell cycle, negative regulation of pseudohyphal growth and RNA N6-methyladenosine methyltransferase complex localization
85	CAGL0J11330g	-1.51884	0.0198799	MRPL19	YNL185C	mitochondrial ribosomal protein of the large subunit	Ortholog(s) have structural constituent of ribosome activity and mitochondrial large ribosomal subunit localization
86	CAGL0K02959g	-1.51063	0.0198762	NEM1	YHR004C	Probable catalytic subunit of Nem1p-Spo7p phosphatase holoenzyme; regulates nuclear growth by controlling phospholipid biosynthesis, required for normal nuclear envelope morphology and sporulation; homolog of the human protein Dullard	Ortholog(s) have phosphoprotein phosphatase activity and role in negative regulation of phospholipid biosynthetic process, nuclear envelope organization, positive regulation of phosphatidate phosphatase activity, protein dephosphorylation
87	CAGL0E01331g	-1.49925	0.0478134	SWI5	YDR146C	Transcription factor that activates transcription of genes expressed at the M/G1 phase boundary and in G1 phase; localization to the nucleus occurs during G1 and appears to be regulated by phosphorylation by Cdc28p kinase	Transcription factor; mutants display increased fungal burdens in mouse lungs and brain
88	CAGL0M11066g	-1.48494	0.02068	CLB6	YGR109C	B-type cyclin involved in DNA replication during S phase; activates Cdc28p to promote initiation of DNA synthesis; functions in formation of mitotic spindles along with Clb3p and Clb4p; most abundant during late G1	Ortholog(s) have cyclin-dependent protein serine/threonine kinase regulator activity
89	CAGL0L02893g	-1.48443	0.0269734	GEP3	YOR205C	Protein of unknown function; null mutant is defective in respiration and interacts synthetically with prohibitin (phb1); the authentic, non-tagged protein is detected in purified mitochondria in high-throughput studies	Ortholog(s) have role in maturation of SSU-rRNA and mitochondrial inner membrane localization
90	CAGL0G04499g	-1.45836	0.0329169	SET4	YJL105W	Protein of unknown function, contains a SET domain	Ortholog of S. cerevisiae : SET4 and Saccharomyces cerevisiae S288C : YJL105W
91	CAGL0H00759g	-1.45502	0.0426884	SGS1	YMR190C	Nucleolar DNA helicase of the RecQ family; involved in genome integrity maintenance; regulates chromosome synapsis and meiotic joint molecule/crossover formation; potential role as repressor of a subset of rapamycin responsive genes; rapidly lost in response to rapamycin in Rrd1p-dependent manner; similar to human BLM and WRN proteins implicated in Bloom and Werner syndromes	Has domain(s) with predicted ATP binding, ATP-dependent 3'-5' DNA helicase activity, ATP-dependent helicase activity, helicase activity, nucleic acid binding activity and role in DNA recombination, DNA repair, DNA replication
92	CAGL0H05115g	-1.45186	0.0279236	SWC7	YLR385C	Protein of unknown function, component of the Swr1p complex that incorporates Htz1p into chromatin	Ortholog(s) have role in chromatin remodeling and Swr1 complex localization
93	CAGL0G04411g	-1.45127	0.0485953	UTP10	YJL109C	Nucleolar protein, component of the small subunit (SSU) processome containing the U3 snoRNA that is involved in processing of pre-18S rRNA; mutant has increased aneuploidy tolerance	Ortholog(s) have snoRNA binding activity
94	CAGL0K07183g	-1.44765	0.0282065				Protein of unknown function
95	CAGL0G10043g	-1.42911	0.0485525	RPO26	YPR187W	RNA polymerase subunit ABC23, common to RNA polymerases I, II, and III; part of central core; similar to bacterial omega subunit	Ortholog(s) have RNA polymerase I activity, RNA polymerase II activity, RNA polymerase III activity, RNA-directed 5'-3' RNA polymerase activity
96	CAGL0M04367g	-1.41914	0.0314746	CKI1	YLR133W	Choline kinase, catalyzing the first step in phosphatidylcholine synthesis via the CDP-choline (Kennedy pathway); exhibits some ethanolamine kinase activity contributing to phosphatidylethanolamine synthesis via the CDP-ethanolamine pathway	Ortholog(s) have choline kinase activity, ethanolamine kinase activity and role in phosphatidylcholine biosynthetic process, phosphatidylethanolamine biosynthetic process
97	CAGL0L11638g	-1.40803	0.0461365	ESF1	YDR365C	Nucleolar protein involved in pre-rRNA processing; depletion causes severely decreased 18S rRNA levels	Has domain(s) with predicted nucleus localization
98	CAGL0D02706g	-1.40467	0.0359679	RIX1	YHR197W	Essential component of the Rix1 complex (Rix1p, Ipi1p, Ipi3p) that is required for processing of ITS2 sequences from 35S pre-rRNA; Rix1 complex associates with Mdn1p in pre-60S ribosomal particles	Ortholog(s) have chromatin binding activity
99	CAGL0J10868g	-1.38762	0.0309041	HTD2	YHR067W	Mitochondrial 3-hydroxyacyl-thioester dehydratase involved in fatty acid biosynthesis, required for respiratory growth and for normal mitochondrial morphology	Has domain(s) with predicted 3-hydroxyacyl-[acyl-carrier-protein] dehydratase activity, role in fatty acid biosynthetic process and mitochondrion localization
100	CAGL0J09174g	-1.38547	0.0335778	YDL186W	YDL186W	Putative protein of unknown function; YDL186W is not an essential gene	Protein of unknown function
101	CAGL0I04818g	-1.38052	0.047491	CHS2	YBR038W	Chitin synthase II; catalyzes transfer of N-acetylglucosamine (GlcNAc) to chitin upon activation of zymogenic form; required for chitin synthesis in the primary septum during cytokinesis; localization regulated by Cdk1p during mitosis	Ortholog(s) have chitin synthase activity
102	CAGL0M05885g	-1.37267	0.0346903	LAS1	YKR063C	Essential nuclear protein possibly involved in bud formation and morphogenesis; mutants require the SSD1-v allele for viability	Ortholog(s) have endonuclease activity and role in cellular response to drug, cleavage in ITS2 between 5.8S rRNA and LSU-rRNA of tricistronic rRNA transcript (SSU-rRNA, 5.8S rRNA, LSU-rRNA)
103	CAGL0M12122g	-1.36843	0.0474974	RBG1	YAL036C	Member of the DRG family of GTP-binding proteins; associates with translating ribosomes; interacts with Tma46p, Ygr250cp, Gir2p and Yap1p via two-hybrid	Ortholog(s) have GTP binding activity, role in cytoplasmic translation, filamentous growth, positive regulation of cellular response to amino acid starvation and cytoplasmic stress granule, polysomal ribosome, polysome localization
104	CAGL0L13068g	-1.36141	0.0393957	EPT1	YHR123W	sn-1,2-diacylglycerol ethanolamine- and cholinephosphotranferase; not essential for viability	Ortholog(s) have diacylglycerol cholinephosphotransferase activity, ethanolaminephosphotransferase activity and role in phosphatidylcholine biosynthetic process, phosphatidylethanolamine biosynthetic process
105	CAGL0L02871g	-1.34624	0.0445056	NOC2	YOR206W	Protein that forms a nucleolar complex with Mak21p that binds to 90S and 66S pre-ribosomes, as well as a nuclear complex with Noc3p that binds to 66S pre-ribosomes; both complexes mediate intranuclear transport of ribosomal precursors	Ortholog(s) have role in cellular response to biotic stimulus, cellular response to drug and cellular response to starvation, more
106	CAGL0J07282g	-1.32638	0.0382934	GPB1	YOR371C	Multistep regulator of cAMP-PKA signaling; inhibits PKA downstream of Gpa2p and Cyr1p, thereby increasing cAMP dependency; promotes ubiquitin-dependent proteolysis of Ira2p; regulated by G-alpha protein Gpa2p; homolog of Gpb2p	Ortholog(s) have GTPase activating protein binding, cAMP-dependent protein kinase inhibitor activity
107	CAGL0B02475g	-1.29276	0.0487778	PHO84	YML123C	High-affinity inorganic phosphate (Pi) transporter and low-affinity manganese transporter; regulated by Pho4p and Spt7p; mutation confers resistance to arsenate; exit from the ER during maturation requires Pho86p	Ortholog(s) have inorganic phosphate transmembrane transporter activity, manganese ion transmembrane transporter activity, phosphate:proton symporter activity, selenite:proton symporter activity
108	CAGL0K03245g	-1.26897	0.0471853				Protein of unknown function
