# Supplementary material for: Histone H4 dosage modulates DNA damage response in the pathogenic yeast Candida glabrata via homologous recombination pathway
Source: PLoS Genet. 2020 Mar 5;16(3):e1008620. doi: 10.1371/journal.pgen.1008620 (PMC7058290; doi:10.1371/journal.pgen.1008620)
Supplement: S6 Table — (XLSX) [file pgen.1008620.s006.xlsx]

## Sheet: S6_FungiFun_wt_MMS
		Table S6: GO-BP enrichment analysis of differentially expressed genes (DEGs) in MMS-treated wild-type cells
		FungiFun analysis
		Upregulated DEGs in MMS-treated wild-type cells
		GO ID	GO name	Adjusted p-value
		GO:0055085	transmembrane transport	0.00678411
		GO:0001403	invasive growth in response to glucose limitation	0.0292763
		Downregulated DEGs in MMS-treated wild-type cells
		GO ID	GO name	Adjusted p-value
		GO:0006122	mitochondrial electron transport, ubiquinol to cytochrome c	4.21427e-06
		GO:0006123	mitochondrial electron transport, cytochrome c to oxygen	8.54715e-05
		GO:0009060	aerobic respiration	0.000908583
		GO:0006696	ergosterol biosynthetic process	0.00382701
		GO:0006950	response to stress	0.0219716
		GO:0042759	long-chain fatty acid biosynthetic process	0.026364
		GO:0045040	protein import into mitochondrial outer membrane	0.0322018
		GO:0071210	protein insertion into membrane raft	0.0416218
