# Supplementary material for: Histone H4 dosage modulates DNA damage response in the pathogenic yeast Candida glabrata via homologous recombination pathway
Source: PLoS Genet. 2020 Mar 5;16(3):e1008620. doi: 10.1371/journal.pgen.1008620 (PMC7058290; doi:10.1371/journal.pgen.1008620)
Supplement: S7 Table — (XLSX) [file pgen.1008620.s007.xlsx]

## Sheet: S7_FungiFun_h1del2del_MMS
		Table S7: GO-BP enrichment analysis of differentially expressed genes (DEGs) in MMS-treated Cghhf1Δhhf2Δ cells.
		FungiFun analysis
		Upregulated DEGS in MMS-treated Cghhf1Δhhf2Δ cells
		GO ID	GO name	Adjusted p-value
		GO:0000105	histidine biosynthetic process	1.006877e-7
		GO:0019878	lysine biosynthetic process via aminoadipic acid	0.0032169
		GO:0008150	biological_process	0.00656273
		Downregulated DEGS in MMS-treated Cghhf1Δhhf2Δ cells
		GO ID	GO name	Adjusted p-value
		GO:0006122	mitochondrial electron transport, ubiquinol to cytochrome c	0.000173108
		GO:0006123	mitochondrial electron transport, cytochrome c to oxygen	0.022526
		GO:0007093	mitotic cell cycle checkpoint	0.0262548
		GO:0042759	long-chain fatty acid biosynthetic process	0.0262548
		GO:0000027	ribosomal large subunit assembly	0.0426955
		GO:0006364	rRNA processing	0.0432304
