# Supplementary material for: Histone H4 dosage modulates DNA damage response in the pathogenic yeast Candida glabrata via homologous recombination pathway
Source: PLoS Genet. 2020 Mar 5;16(3):e1008620. doi: 10.1371/journal.pgen.1008620 (PMC7058290; doi:10.1371/journal.pgen.1008620)
Supplement: S8 Table — (XLSX) [file pgen.1008620.s008.xlsx]

## Sheet: S8_H4 interactors
Table S8: List of histone H4 interacting proteins.
Untreated [167 Proteins in CAA medium]
		Replicate 1		Replicate 2
Sl no	Systematic Name	Unique	Total	Unique	Total	MWT (kDa)	SGD ORF	Sc_Common name	Functional Description (SGD; Saccharomyces Genome Database)	Functional Description (CGD; Candida Genome Database)
1	CAGL0A02387g	11	12	3	4	36.1	YDR347W	MRP1	Mitochondrial ribosomal protein of the small subunit; MRP1 exhibits genetic interactions with PET122, encoding a COX3-specific translational activator, and with PET123, encoding a small subunit mitochondrial ribosomal protein	Ortholog(s) have structural constituent of ribosome activity and mitochondrial small ribosomal subunit localization
2	CAGL0A04037g	12	15	8	8	64.5	YLR196W	PWP1	Protein with WD-40 repeats involved in rRNA processing; associates with trans-acting ribosome biogenesis factors; similar to beta-transducin superfamily	Ortholog(s) have role in rRNA processing and nucleolus localization
3	CAGL0B00484g	25	33	4	4	96.04	YCL054W	SPB1	AdoMet-dependent methyltransferase involved in rRNA processing and 60S ribosomal subunit maturation; methylates G2922 in the tRNA docking site of the large subunit rRNA and in the absence of snR52, U2921; suppressor of PAB1 mutants	Ortholog(s) have rRNA (guanine) methyltransferase activity, rRNA (uridine-2'-O-)-methyltransferase activity
4	CAGL0B01815g	3	3	3	3	31.64	YDR116C	MRPL1	mitochondrial ribosomal protein of the large subunit	Ortholog(s) have structural constituent of ribosome activity and mitochondrial large ribosomal subunit localization
5	CAGL0B01881g	2	2	3	3	62.44	YDR120C	TRM1	tRNA methyltransferase; two forms of the protein are made by alternative translation starts; localizes to both the nucleus and mitochondrion to produce the modified base N2,N2-dimethylguanosine in tRNAs in both compartments	Ortholog(s) have tRNA (guanine-N2-)-methyltransferase activity, role in tRNA N2-guanine methylation and mitochondrion, nuclear inner membrane localization
6	CAGL0B02541g	6	8	5	6	67.1	YML127W	RSC9	Component of the RSC chromatin remodeling complex; DNA-binding protein involved in the synthesis of rRNA and in transcriptional repression and activation of genes regulated by the Target of Rapamycin (TOR) pathway	Ortholog(s) have DNA translocase activity
7	CAGL0B03553g	4	5	6	8	115.99	YEL055C	POL5	DNA Polymerase phi; has sequence similarity to the human MybBP1A and weak sequence similarity to B-type DNA polymerases, not required for chromosomal DNA replication; required for the synthesis of rRNA	Ortholog(s) have DNA-directed DNA polymerase activity, rDNA binding activity, role in nucleolar large rRNA transcription by RNA polymerase I and nucleolus localization
8	CAGL0B03575g	4	5	23	57	46.99	YEL056W	HAT2	Subunit of the Hat1p-Hat2p histone acetyltransferase complex; required for high affinity binding of the complex to free histone H4, thereby enhancing Hat1p activity; similar to human RbAp46 and 48; has a role in telomeric silencing	Ortholog(s) have histone acetyltransferase activity, histone binding activity
9	CAGL0B04169g	8	9	2	2	97.26	YPR112C	MRD1	Essential conserved protein that is part of the 90S preribosome; required for production of 18S rRNA and small ribosomal subunit; contains five consensus RNA-binding domains	Ortholog(s) have rRNA primary transcript binding activity
10	CAGL0B04631g	18	26	2	2	124.11	YOR109W	INP53	Polyphosphatidylinositol phosphatase, dephosphorylates multiple phosphatidylinositols; involved in trans Golgi network-to-early endosome pathway; hyperosmotic stress causes translocation to actin patches; contains Sac1 and 5-ptase domains	Ortholog(s) have calcium ion binding, inositol-1,2,4,5,6-pentakisphosphate 5-phosphatase activity and inositol-1,2,4,5-tetrakisphosphate 5-phosphatase activity, more
11	CAGL0C00671g	6	9	5	5	89.27	YLR219W	MSC3	Protein of unknown function, green fluorescent protein (GFP)-fusion protein localizes to the cell periphery; msc3 mutants are defective in directing meiotic recombination events to homologous chromatids; potential Cdc28p substrate	Ortholog(s) have role in reciprocal meiotic recombination
12	CAGL0C02123g	44	59	3	3	34.37	YFR041C	ERJ5	Type I membrane protein with a J domain is required to preserve the folding capacity of the endoplasmic reticulum; loss of the non-essential ERJ5 gene leads to a constitutively induced unfolded protein response	Ortholog(s) have role in protein folding and endoplasmic reticulum localization
13	CAGL0C03025g	10	15	5	6	54.27	YCR052W	RSC6	Component of the RSC chromatin remodeling complex; essential for mitotic growth; homolog of SWI/SNF subunit Swp73p	Ortholog(s) have DNA translocase activity and role in ATP-dependent chromatin remodeling, nucleosome disassembly, nucleosome positioning, positive regulation of transcription elongation from RNA polymerase II promoter
14	CAGL0C03369g	5	5	3	3	56.79	YNR053C	NOG2	Putative GTPase that associates with pre-60S ribosomal subunits in the nucleolus and is required for their nuclear export and maturation	Ortholog(s) have large ribosomal subunit rRNA binding activity and role in regulation of ribosomal subunit export from nucleus, ribosomal large subunit export from nucleus
15	CAGL0C04136g	10	10	10	21	11.35	YBR009C	HHF1	Histone H4, core histone protein required for chromatin assembly and chromosome function; one of two identical histone proteins (see also HHF2); contributes to telomeric silencing; N-terminal domain involved in maintaining genomic integrity	Ortholog(s) have role in histone H3-K79 methylation, sexual sporulation resulting in formation of a cellular spore, transfer RNA gene-mediated silencing and nucleus, replication fork protection complex localization
16	CAGL0C05379g	3	3	33	52	66.36	YDL229W	SSB1	Cytoplasmic ATPase that is a ribosome-associated molecular chaperone, functions with J-protein partner Zuo1p; may be involved in folding of newly-made polypeptide chains; member of the HSP70 family; interacts with phosphatase subunit Reg1p	Heat shock protein
17	CAGL0D02838g	3	3	3	5	92.16	YLL034C	RIX7	Putative ATPase of the AAA family, required for export of pre-ribosomal large subunits from the nucleus; distributed between the nucleolus, nucleoplasm, and nuclear periphery depending on growth conditions	Ortholog(s) have role in hyphal growth, ribosomal large subunit biogenesis, ribosomal large subunit export from nucleus, single-species biofilm formation on inanimate substrate
18	CAGL0D04158g	6	8	5	5	31.22	YIL093C	RSM25	Mitochondrial ribosomal protein of the small subunit	Ortholog(s) have structural constituent of ribosome activity and mitochondrial small ribosomal subunit localization
19	CAGL0D04818g	7	11	6	8	42.54	YPR133C	SPN1	Protein involved in RNA polymerase II transcription; interacts genetically or physically with RNAP II, TBP, TFIIS, and chromatin remodelling factors; central domain highly conserved throughout eukaryotes; mutations confer an Spt- phenotype	Ortholog(s) have transcription factor activity, RNA polymerase II transcription factor binding, transcription factor activity, core RNA polymerase II binding activity
20	CAGL0D06314g	6	8	6	7	112.57	YGL049C	TIF4632	Translation initiation factor eIF4G, subunit of the mRNA cap-binding protein complex (eIF4F) that also contains eIF4E (Cdc33p); associates with the poly(A)-binding protein Pab1p, also interacts with eIF4A (Tif1p); homologous to Tif4631p	Ortholog(s) have mRNA binding, translation initiation factor activity, translation initiation factor binding activity and role in stress granule assembly, translational initiation
21	CAGL0E00715g	9	9	4	5	34.87	YDR175C	RSM24	Mitochondrial ribosomal protein of the small subunit	Ortholog(s) have structural constituent of ribosome activity and mitochondrial small ribosomal subunit localization
22	CAGL0E01573g	2	3	3	4	103.1	YNL313C	EMW1	Essential conserved protein with a role in maintaining cell wall integrity; contains six TPR (tetratricopeptide repeat) domains clustered in the C-terminal region; conditional mutant is suppressed by overexpression of GFA1	Protein of unknown function
23	CAGL0E05346g	2	2	2	2	26.4	YOR332W	VMA4	Subunit E of the eight-subunit V1 peripheral membrane domain of the vacuolar H+-ATPase (V-ATPase), an electrogenic proton pump found throughout the endomembrane system; required for the V1 domain to assemble onto the vacuolar membrane	Ortholog(s) have fungal-type vacuole membrane, vacuolar proton-transporting V-type ATPase, V1 domain localization
24	CAGL0E05654g	3	3	2	2	38.28	YPL206C	PGC1	Phosphatidyl Glycerol phospholipase C; regulates the phosphatidylglycerol (PG) content via a phospholipase C-type degradation mechanism; contains glycerophosphodiester phosphodiesterase motifs	Ortholog(s) have phosphatidylglycerol phospholipase C activity, role in cell-abiotic substrate adhesion, phosphatidylglycerol catabolic process and lipid droplet, mitochondrion localization
25	CAGL0E05742g	2	2	5	5	74.34	YPL210C	SRP72	Core component of the signal recognition particle (SRP) ribonucleoprotein (RNP) complex that functions in targeting nascent secretory proteins to the endoplasmic reticulum (ER) membrane	Ortholog(s) have role in SRP-dependent cotranslational protein targeting to membrane, translocation and signal recognition particle, endoplasmic reticulum targeting localization
26	CAGL0E05874g	4	4	7	10	134.07	YPL217C	BMS1	GTPase required for synthesis of 40S ribosomal subunits and for processing the 35S pre-rRNA at sites A0, A1, and A2; interacts with Rcl1p, which stimulates its GTPase and U3 snoRNA binding activities; has similarity to Tsr1p	Ortholog(s) have GTP binding, GTPase activity, U3 snoRNA binding activity
27	CAGL0E06314g	1	2	1	2	73.23	YKL155C	RSM22	Mitochondrial ribosomal protein of the small subunit; also predicted to be an S-adenosylmethionine-dependent methyltransferase	Ortholog(s) have structural constituent of ribosome activity and mitochondrial small ribosomal subunit localization
28	CAGL0F01023g	19	25	10	12	45.3	YOL041C	NOP12	Nucleolar protein involved in pre-25S rRNA processing and biogenesis of large 60S ribosomal subunit; contains an RNA recognition motif (RRM); binds to Ebp2; similar to Nop13p and Nsr1p	Ortholog(s) have role in maturation of LSU-rRNA from tricistronic rRNA transcript (SSU-rRNA, 5.8S rRNA, LSU-rRNA) and nucleolus, preribosome localization
29	CAGL0F03663g	4	4	3	4	33.72	YPL173W	MRPL40	mitochondrial ribosomal protein of the large subunit	Ortholog(s) have structural constituent of ribosome activity and mitochondrial large ribosomal subunit localization
30	CAGL0F04983g	3	3	2	3	67.46	YLR276C	DBP9	ATP-dependent RNA helicase of the DEAD-box family involved in biogenesis of the 60S ribosomal subunit	Ortholog(s) have ATP-dependent DNA helicase activity, ATP-dependent DNA/RNA helicase activity, ATP-dependent RNA helicase activity and role in maturation of LSU-rRNA from tricistronic rRNA transcript (SSU-rRNA, 5.8S rRNA, LSU-rRNA)
31	CAGL0F05577g	3	5	2	2	76.27	YDR194C	MSS116	DEAD-box protein required for efficient splicing of mitochondrial Group I and II introns; non-polar RNA helicase that also facilities strand annealing	Ortholog(s) have ATP-dependent RNA helicase activity, RNA strand annealing activity
32	CAGL0F05907g	7	7	3	5	52.44	YMR033W	ARP9	Component of both the SWI/SNF and RSC chromatin remodeling complexes; actin-related protein involved in transcriptional regulation	Ortholog(s) have DNA translocase activity
33	CAGL0F07139g	11	14	3	3	87.31	YGL120C	PRP43	RNA helicase in the DEAH-box family, functions in both RNA polymerase I and polymerase II transcript metabolism, involved in release of the lariat-intron from the spliceosome	Ortholog(s) have ATP-dependent RNA helicase activity
34	CAGL0F07403g	3	3	3	3	49.38	YGL111W	NSA1	Constituent of 66S pre-ribosomal particles, involved in 60S ribosomal subunit biogenesis	Ortholog(s) have role in ribosomal large subunit biogenesis and preribosome, large subunit precursor localization
35	CAGL0G00220g	6	6	2	2	33.67	YGR282C	BGL2	Endo-beta-1,3-glucanase, major protein of the cell wall, involved in cell wall maintenance	Ortholog(s) have 1,3-beta-glucanosyltransferase activity, glucan endo-1,3-beta-D-glucosidase activity
36	CAGL0G00440g	2	2	3	4	62.46	YMR296C	LCB1	Component of serine palmitoyltransferase, responsible along with Lcb2p for the first committed step in sphingolipid synthesis, which is the condensation of serine with palmitoyl-CoA to form 3-ketosphinganine	Has domain(s) with predicted catalytic activity, pyridoxal phosphate binding activity and role in biosynthetic process
37	CAGL0G00528g	4	4	6	7	148.8	YGR270W	YTA7	Protein that localizes to chromatin and has a role in regulation of histone gene expression; has a bromodomain-like region that interacts with the N-terminal tail of histone H3, and an ATPase domain; potentially phosphorylated by Cdc28p	Ortholog(s) have chromatin binding, histone binding activity
38	CAGL0G01738g	3	3	2	3	35.03	YGR086C	PIL1	Primary component of eisosomes, which are large immobile cell cortex structures associated with endocytosis; null mutants show activation of Pkc1p/Ypk1p stress resistance pathways; detected in phosphorylated state in mitochondria; member of the BAR domain family	Protein of unknown function
39	CAGL0G02277g	3	3	4	5	24.05	YKR085C	MRPL20	mitochondrial ribosomal protein of the large subunit	Ortholog(s) have structural constituent of ribosome activity and mitochondrial large ribosomal subunit localization
40	CAGL0G03465g	27	40	2	2	20.25	YER112W	LSM4	Lsm (Like Sm) protein; part of heteroheptameric complexes (Lsm2p-7p and either Lsm1p or 8p): cytoplasmic Lsm1p complex involved in mRNA decay; nuclear Lsm8p complex part of U6 snRNP and possibly involved in processing tRNA, snoRNA, and rRNA	Ortholog(s) have U6 snRNA binding activity and role in cytoplasmic mRNA processing body assembly, mRNA splicing, via spliceosome
41	CAGL0G03509g	2	3	3	4	100.66	YER114C	BOI2	Protein implicated in polar growth, functionally redundant with Boi1p; interacts with bud-emergence protein Bem1p; contains an SH3 (src homology 3) domain and a PH (pleckstrin homology) domain	Ortholog(s) have role in budding cell apical bud growth, cell separation after cytokinesis, cellular response to drug, regulation of cell shape, regulation of exocytosis, vacuole organization
42	CAGL0G03751g	2	2	14	24	35.38	YLL022C	HIF1	Non-essential component of the HAT-B histone acetyltransferase complex (Hat1p-Hat2p-Hif1p), localized to the nucleus; has a role in telomeric silencing	Ortholog(s) have histone binding activity, role in chromatin silencing at telomere, histone acetylation, nucleosome assembly and histone acetyltransferase complex localization
43	CAGL0G04037g	1	2	1	2	89.53	YLL032C	YLL032C	Protein of unknown function that may interact with ribosomes, based on co-purification experiments; green fluorescent protein (GFP)-fusion protein localizes to the cytoplasm; YLL032C is not an essential gene	Ortholog(s) have cytoplasm localization
44	CAGL0G06336g	2	2	3	3	162.69	YAL029C	MYO4	One of two type V myosin motors (along with MYO2) involved in actin-based transport of cargos; required for mRNA transport, including ASH1 mRNA, and facilitating the growth and movement of ER tubules into the growing bud along with She3p	Ortholog(s) have actin filament binding, microfilament motor activity, role in endoplasmic reticulum inheritance, intracellular mRNA localization, mating type switching and cellular bud tip, filamentous actin localization
45	CAGL0G06886g	9	12	2	2	78.06	YJL016W	TPH3	Putative protein of unknown function; GFP-fusion protein localizes to the cytoplasm; conserved in closely related Saccharomyces species	Protein of unknown function
46	CAGL0G07205g	7	10	2	2	32.15	YML025C	YML6	Mitochondrial ribosomal protein of the large subunit, has similarity to E. coli L4 ribosomal protein and human mitoribosomal MRP-L4 protein; essential for viability, unlike most other mitoribosomal proteins	Ortholog(s) have structural constituent of ribosome activity and mitochondrial large ribosomal subunit localization
47	CAGL0G07843g	9	9	10	17	68.45	YGR103W	NOP7	Nucleolar protein involved in rRNA processing and 60S ribosomal subunit biogenesis; constituent of several different pre-ribosomal particles; required for exit from G0 and the initiation of cell proliferation	Ortholog(s) have role in cell cycle DNA replication, cellular response to drug, cellular response to starvation and filamentous growth of a population of unicellular organisms in response to starvation, more
48	CAGL0G08129g	11	15	3	3	136.66	YDR097C	MSH6	Protein required for mismatch repair in mitosis and meiosis, forms a complex with Msh2p to repair both single-base & insertion-deletion mispairs; potentially phosphorylated by Cdc28p	Ortholog(s) have ATP binding, ATPase activity, four-way junction DNA binding, guanine/thymine mispair binding, single base insertion or deletion binding activity
49	CAGL0G08756g	6	7	6	7	156.81	YIL126W	STH1	ATPase component of the RSC chromatin remodeling complex; required for expression of early meiotic genes; essential helicase-related protein homologous to Snf2p	Ortholog(s) have DNA translocase activity, helicase activity, lysine-acetylated histone binding activity
50	CAGL0G10043g	11	15	2	3	18.33	YPR187W	RPO26	RNA polymerase subunit ABC23, common to RNA polymerases I, II, and III; part of central core; similar to bacterial omega subunit	Ortholog(s) have RNA polymerase I activity, RNA polymerase II activity, RNA polymerase III activity, RNA-directed 5'-3' RNA polymerase activity
51	CAGL0G10109g	5	5	8	11	76.14	YPR190C	RPC82	RNA polymerase III subunit C82	Ortholog(s) have RNA polymerase III activity, role in tRNA transcription by RNA polymerase III and RNA polymerase III complex localization
52	CAGL0H01419g	7	8	3	3	58.23	YDR299W	BFR2	Essential protein that is a component of 90S preribosomes; may be involved in rRNA processing; multicopy suppressor of sensitivity to Brefeldin A; expression is induced during lag phase and also by cold shock	Ortholog(s) have role in maturation of SSU-rRNA from tricistronic rRNA transcript (SSU-rRNA, 5.8S rRNA, LSU-rRNA) and nucleolus, small-subunit processome localization
53	CAGL0H02079g	21	30	5	6	34.97	YHR088W	RPF1	Nucleolar protein involved in the assembly and export of the large ribosomal subunit; constituent of 66S pre-ribosomal particles; contains a sigma(70)-like motif, which is thought to bind RNA	Ortholog(s) have rRNA primary transcript binding activity
54	CAGL0H03531g	5	7	3	3	18.68	YGL068W	MNP1	Protein associated with the mitochondrial nucleoid; putative mitochondrial ribosomal protein with similarity to E. coli L7/L12 ribosomal protein; required for normal respiratory growth	Putative mitochondrial-nucleoid specific ribosomal protein; protein abundance decreased in ace2 mutant cells
55	CAGL0H03883g	8	8	5	7	43.12	YNL005C	MRP7	mitochondrial ribosomal protein of the large subunit	Has domain(s) with predicted structural constituent of ribosome activity, role in translation and ribosome localization
56	CAGL0H04697g	3	3	4	4	109.76	YML010W	SPT5	Protein involved in regulating Pol I and Pol II transcription and pre-mRNA processing; forms a complex with Spt4p; contains a C-terminal repeat domain that is a target for phosphorylation by Sgv1p	Ortholog(s) have DNA binding, RNA polymerase I core binding, RNA polymerase I transcription factor binding, RNA polymerase II complex binding, protein-containing complex binding and rRNA binding, more
57	CAGL0H05643g	4	5	13	22	26.92	YPL090C	RPS6A	Protein component of the small (40S) ribosomal subunit; identical to Rps6Bp and has similarity to rat S6 ribosomal protein	Ortholog(s) have structural constituent of ribosome activity and role in maturation of SSU-rRNA from tricistronic rRNA transcript (SSU-rRNA, 5.8S rRNA, LSU-rRNA)
58	CAGL0H07029g	4	4	12	15	41.1	YDR322W	MRPL35	mitochondrial ribosomal protein of the large subunit	Ortholog(s) have structural constituent of ribosome activity and mitochondrial large ribosomal subunit localization
59	CAGL0H08041g	2	2	14	16	51.36	YNL206C	RTT106	Histone chaperone, involved in regulation of chromatin structure in both transcribed and silenced chromosomal regions; affects transcriptional elongation; has a role in regulation of Ty1 transposition	Ortholog(s) have double-stranded DNA binding, histone binding activity
60	CAGL0H09372g	6	9	3	3	43.95	YGR185C	TYS1	Cytoplasmic tyrosyl-tRNA synthetase, required for cytoplasmic protein synthesis; interacts with positions 34 and 35 of the tRNATyr anticodon; mutations in human ortholog YARS are associated with Charcot-Marie-Tooth (CMT) neuropathies	Ortholog(s) have tyrosine-tRNA ligase activity, role in tyrosyl-tRNA aminoacylation and cytoplasmic stress granule, nucleus localization
61	CAGL0I01496g	12	18	2	2	69.86	YJR045C	SSC1	High affinity Ca2+/Mn2+ P-type ATPase required for Ca2+ and Mn2+ transport into Golgi; involved in Ca2+ dependent protein sorting and processing; mutations in human homolog ATP2C1 cause acantholytic skin condition Hailey-Hailey disease	Ortholog(s) have ATPase activity, enzyme regulator activity and role in positive regulation of endodeoxyribonuclease activity, protein import into mitochondrial matrix, protein refolding, protein unfolding
62	CAGL0I02156g	4	4	1	2	80.27	YHR161C	YAP1801	Protein involved in clathrin cage assembly; binds Pan1p and clathrin; homologous to Yap1802p, member of the AP180 protein family	Ortholog(s) have clathrin binding activity and role in endocytosis
63	CAGL0I02926g	3	3	16	18	75.63	YDR496C	PUF6	Pumilio-homology domain protein that binds the 3' UTR of ASH1 mRNA and represses its translation, resulting in proper asymmetric localization of ASH1 mRNA; also co-sediments with the 60S ribosomal subunit and is required for its biogenesis	Ortholog(s) have mRNA 3'-UTR binding, translation repressor activity, mRNA regulatory element binding activity and role in negative regulation of translation, ribosomal large subunit biogenesis
64	CAGL0I03036g	2	3	3	3	31.13	YNL284C	MRPL10	Mitochondrial ribosomal protein of the large subunit; appears as two protein spots (YmL10 and YmL18) on two-dimensional SDS gels	Ortholog(s) have structural constituent of ribosome activity and mitochondrial large ribosomal subunit localization
65	CAGL0I03234g	3	3	2	3	13.67	YEL026W	SNU13	RNA binding protein, part of U3 snoRNP involved in rRNA processing, part of U4/U6-U5 tri-snRNP involved in mRNA splicing, similar to human 15.5K protein	Ortholog(s) have U3 snoRNA binding, U4 snRNA binding activity and role in mRNA splicing, via spliceosome, maturation of SSU-rRNA from tricistronic rRNA transcript (SSU-rRNA, 5.8S rRNA, LSU-rRNA)
66	CAGL0I03542g	7	7	10	10	60.61	YDL156W	CMR1	Putative protein of unknown function; protein sequence contains three WD domains (WD-40 repeat); green fluorescent protein (GFP)-fusion protein localizes to the cytoplasm and nucleus; potential regulatory target of Mbp1p, which binds to the YDL156W promoter region	Ortholog(s) have DNA binding activity, role in regulation of DNA damage checkpoint and cytoplasm, nuclear chromatin, nuclear periphery localization
67	CAGL0I03630g	6	8	4	4	48.13	YDL150W	RPC53	RNA polymerase III subunit C53	Ortholog(s) have RNA polymerase III activity, role in tRNA transcription by RNA polymerase III and RNA polymerase III complex localization
68	CAGL0I07799g	10	13	2	2	25.12	YBR154C	RPB5	RNA polymerase subunit ABC27, common to RNA polymerases I, II, and III; contacts DNA and affects transactivation	Ortholog(s) have DNA-directed 5'-3' RNA polymerase activity and role in transcription by RNA polymerase I, transcription by RNA polymerase II, transcription by RNA polymerase III
69	CAGL0I08393g	11	12	2	2	47.37	YPR163C	TIF3	Translation initiation factor eIF-4B, has RNA annealing activity; contains an RNA recognition motif and binds to single-stranded RNA	Translation initiation factor eIF4B
70	CAGL0I08877g	10	11	5	5	39.64	YGR165W	MRPS35	Mitochondrial ribosomal protein of the small subunit; null mutant does not grow on glycerol, is sensitive to 2,4-dichlorophenol, and accumulates large lipid droplets	Ortholog(s) have structural constituent of ribosome activity and mitochondrial small ribosomal subunit localization
71	CAGL0I09218g	3	3	2	2	77.31	YBR260C	RGD1	GTPase-activating protein (RhoGAP) for Rho3p and Rho4p, possibly involved in control of actin cytoskeleton organization	Ortholog(s) have GTPase activator activity, phosphatidylinositol-3,5-bisphosphate binding, phosphatidylinositol-3-phosphate binding and phosphatidylinositol-4,5-bisphosphate binding, more
72	CAGL0I09350g	2	2	3	3	47.83	YBR267W	REI1	Cytoplasmic pre-60S factor; required for the correct recycling of shuttling factors Alb1, Arx1 and Tif6 at the end of the ribosomal large subunit biogenesis; involved in bud growth in the mitotic signaling network	Ortholog(s) have role in budding cell bud growth, mitotic cell cycle, nucleocytoplasmic transport, ribosomal large subunit biogenesis and cytoplasm, cytosolic large ribosomal subunit, preribosome, large subunit precursor localization
73	CAGL0I09548g	5	6	6	6	48.85	YGL129C	RSM23	Mitochondrial ribosomal protein of the small subunit, has similarity to mammalian apoptosis mediator proteins; null mutation prevents induction of apoptosis by overproduction of metacaspase Mca1p	Ortholog(s) have structural constituent of ribosome activity and mitochondrial small ribosomal subunit localization
74	CAGL0I09988g	3	3	4	4	43.93	YOL054W	PSH1	E3 ubiquitin ligase that mediates poyubiquitination and degradation of centromere-binding protein Cse4p and prevents Cse4p from mislocalizing to euchromatin; ubiquitylation of Cse4p may be antagonized by Scm3p	Ortholog(s) have ubiquitin-protein transferase activity, role in ubiquitin-dependent protein catabolic process and chromosome, centromeric region localization
75	CAGL0J00473g	5	5	6	7	41.06	YHR052W	CIC1	Essential protein that interacts with proteasome components and has a potential role in proteasome substrate specificity; also copurifies with 66S pre-ribosomal particles	Ortholog(s) have proteasome binding, protein binding, bridging activity, role in protein catabolic process and nucleolus, preribosome, large subunit precursor, proteasome complex localization
76	CAGL0J00957g	16	19	3	3	23.53	YLR009W	RLP24	Essential protein with similarity to Rpl24Ap and Rpl24Bp, associated with pre-60S ribosomal subunits and required for ribosomal large subunit biogenesis	Ortholog(s) have ATPase activator activity, role in assembly of large subunit precursor of preribosome, cellular response to drug, ribosomal large subunit biogenesis and nucleolus, preribosome, large subunit precursor localization
77	CAGL0J01309g	21	22	3	3	50.56	YMR091C	NPL6	Component of the RSC chromatin remodeling complex; interacts with Rsc3p, Rsc30p, Ldb7p, and Htl1p to form a module important for a broad range of RSC functions; involved in nuclear protein import and maintenance of proper telomere length	Ortholog(s) have DNA translocase activity, role in ATP-dependent chromatin remodeling, nucleosome disassembly, transcription elongation from RNA polymerase II promoter and RSC-type complex localization
78	CAGL0J01848g	7	7	4	4	135.35	YPR010C	RPA135	RNA polymerase I second largest subunit A135	Ortholog(s) have RNA polymerase I activity, role in nucleolar large rRNA transcription by RNA polymerase I and RNA polymerase I complex localization
79	CAGL0J02068g	5	5	7	10	81.95	YIL005W	EPS1	ER protein with chaperone and co-chaperone activity, involved in retention of resident ER proteins; has a role in recognizing proteins targeted for ER-associated degradation (ERAD), member of the protein disulfide isomerase family	Ortholog(s) have protein disulfide isomerase activity, protein-disulfide reductase (glutathione) activity, unfolded protein binding activity and role in protein retention in ER lumen, ubiquitin-dependent ERAD pathway
80	CAGL0J02222g	1	2	1	2	27.49	YER002W	NOP16	Constituent of 66S pre-ribosomal particles, involved in 60S ribosomal subunit biogenesis	Protein of unknown function
81	CAGL0J02420g	8	9	2	2	34.81	YIL021W	RPB3	RNA polymerase II third largest subunit B44, part of central core; similar to prokaryotic alpha subunit	Ortholog(s) have DNA binding, RNA polymerase II activity, RNA-directed 5'-3' RNA polymerase activity and role in response to drug, termination of RNA polymerase II transcription
82	CAGL0J02640g	5	6	2	2	62.89	YFR037C	RSC8	Component of the RSC chromatin remodeling complex; essential for viability and mitotic growth; homolog of SWI/SNF subunit Swi3p, but unlike Swi3p, does not activate transcription of reporters	Ortholog(s) have DNA binding, DNA translocase activity
83	CAGL0J03344g	8	9	3	3	61.25	YER082C	UTP7	Nucleolar protein, component of the small subunit (SSU) processome containing the U3 snoRNA that is involved in processing of pre-18S rRNA	Ortholog(s) have role in endonucleolytic cleavage in 5'-ETS of tricistronic rRNA transcript (SSU-rRNA, 5.8S rRNA and LSU-rRNA), more
84	CAGL0J03454g	4	4	2	2	77.89	YNL021W	HDA1	Putative catalytic subunit of a class II histone deacetylase complex that also contains Hda2p and Hda3p; Hda1p interacts with the Hda2p-Hda3p subcomplex to form an active tetramer; deletion increases histone H2B, H3 and H4 acetylation	Ortholog(s) have chromatin binding, histone deacetylase activity, histone deacetylase activity (H3-K14 specific) activity
85	CAGL0J04202g	2	3	2	2	11.17	YFL014W	HSP12	Plasma membrane protein involved in maintaining membrane organization in stress conditions; induced by heat shock, oxidative stress, osmostress, stationary phase, glucose depletion, oleate and alcohol; regulated by HOG and Ras-Pka pathways	Heat shock protein; gene is upregulated in azole-resistant strain; expression upregulated in biofilm vs planktonic cell culture
86	CAGL0J05126g	1	2	1	2	49.27	YJL060W	BNA3	Kynurenine aminotransferase, catalyzes formation of kynurenic acid from kynurenine; potential Cdc28p substrate	Ortholog(s) have 2-aminoadipate transaminase activity, kynurenine-oxoglutarate transaminase activity, role in kynurenic acid biosynthetic process and mitochondrion localization
87	CAGL0J05412g	1	2	1	2	72.91	YGL099W	LSG1	Putative GTPase involved in 60S ribosomal subunit biogenesis; required for the release of Nmd3p from 60S subunits in the cytoplasm	Ortholog(s) have role in ascospore formation, conjugation with cellular fusion, ribosomal large subunit assembly, ribosomal subunit export from nucleus and cytoplasm, cytosolic large ribosomal subunit localization
88	CAGL0J05610g	25	32	10	13	160.95	YNL088W	TOP2	Topoisomerase II, relieves torsional strain in DNA by cleaving and re-sealing the phosphodiester backbone of both positively and negatively supercoiled DNA; cleaves complementary strands; localizes to axial cores in meiosis	DNA topoisomerase II
89	CAGL0J06094g	5	6	3	4	124.72	YNL163C	RIA1	Cytoplasmic GTPase involved in biogenesis of the 60S ribosome; has similarity to translation elongation factor 2 (Eft1p and Eft2p)	Ortholog(s) have GTPase activity, role in mature ribosome assembly and cytoplasm localization
90	CAGL0J06374g	2	2	2	2	10.59	YDL130W	RPP1B	Ribosomal protein P1 beta, component of the ribosomal stalk, which is involved in interaction of translational elongation factors with ribosome; accumulation is regulated by phosphorylation and interaction with the P2 stalk component	Has domain(s) with predicted structural constituent of ribosome activity, role in translational elongation and ribosome localization
91	CAGL0J06930g	2	3	3	3	38.55	YPL118W	MRP51	Mitochondrial ribosomal protein of the small subunit; MRP51 exhibits genetic interactions with mutations in the COX2 and COX3 mRNA 5'-untranslated leader sequences	Ortholog(s) have structural constituent of ribosome activity, role in mitochondrial translational initiation and mitochondrial small ribosomal subunit localization
92	CAGL0J07326g	3	3	2	2	92.49	YNL224C	SQS1	Stimulates the ATPase and helicase activities of Prp43p; acts with Prp43p to stimulate 18s rRNA maturation by Nob1p; overexpression antagonizes the suppression of splicing defects by spp382 mutants; component of pre-ribosomal particles	Ortholog(s) have role in mRNA splicing, via spliceosome, maturation of SSU-rRNA, positive regulation of ATPase activity, positive regulation of helicase activity
93	CAGL0J08679g	3	3	2	3	39.13	YOR091W	TMA46	Protein of unknown function that associates with translating ribosomes; interacts with GTPase Rbg1p	Ortholog(s) have role in cytoplasmic translation and cytoplasm, polysomal ribosome localization
94	CAGL0J08844g	9	9	2	2	92.47	YDL148C	NOP14	Nucleolar protein, forms a complex with Noc4p that mediates maturation and nuclear export of 40S ribosomal subunits; also present in the small subunit processome complex, which is required for processing of pre-18S rRNA	Has domain(s) with predicted small-subunit processome localization
95	CAGL0J09218g	12	16	2	2	94.66	YDL132W	CDC53	Cullin, structural protein of SCF complexes (which also contain Skp1p, Cdc34p, Hrt1p and an F-box protein) involved in ubiquitination; SCF promotes the G1-S transition by targeting G1 cyclins and the Cln-CDK inhibitor Sic1p for degradation	Nuclear ubiquitin complex component
96	CAGL0J09856g	3	4	3	6	20.18	YBR122C	MRPL36	Mitochondrial ribosomal protein of the large subunit; overproduction suppresses mutations in the COX2 leader peptide-encoding region	Ortholog(s) have structural constituent of ribosome activity, role in mitochondrial translation and mitochondrial large ribosomal subunit localization
97	CAGL0J10032g	5	5	3	4	69.83	YNL061W	NOP2	Probable RNA m(5)C methyltransferase, essential for processing and maturation of 27S pre-rRNA and large ribosomal subunit biogenesis; localized to the nucleolus; constituent of 66S pre-ribosomal particles	Ortholog(s) have rRNA (cytosine-C5-)-methyltransferase activity and role in assembly of large subunit precursor of preribosome, maturation of LSU-rRNA from tricistronic rRNA transcript (SSU-rRNA, 5.8S rRNA, LSU-rRNA), rRNA base methylation
98	CAGL0J10912g	4	4	4	4	54.62	YHR065C	RRP3	Protein involved in rRNA processing; required for maturation of the 35S primary transcript of pre-rRNA and for cleavage leading to mature 18S rRNA; homologous to eIF-4a, which is a DEAD box RNA-dependent ATPase with helicase activity	Has domain(s) with predicted ATP binding, ATP-dependent helicase activity, helicase activity, nucleic acid binding activity
99	CAGL0J10956g	4	4	3	3	68.03	YDR310C	SUM1	Transcriptional repressor required for mitotic repression of middle sporulation-specific genes; also acts as general replication initiation factor; involved in telomere maintenance, chromatin silencing; regulated by pachytene checkpoint	Ortholog(s) have DNA replication origin binding, RNA polymerase II proximal promoter sequence-specific DNA binding, proximal promoter DNA-binding transcription repressor activity, RNA polymerase II-specific activity
100	CAGL0J11198g	2	2	3	3	35.52	YNL177C	MRPL22	mitochondrial ribosomal protein of the large subunit	Ortholog(s) have structural constituent of ribosome activity and mitochondrial large ribosomal subunit localization
101	CAGL0J11286g	7	16	3	5	59.31	YNL182C	IPI3	Essential component of the Rix1 complex (Rix1p, Ipi1p, Ipi3p) that is required for processing of ITS2 sequences from 35S pre-rRNA; highly conserved and contains WD40 motifs; Rix1 complex associates with Mdn1p in pre-60S ribosomal particles	Ortholog(s) have chromatin binding activity
102	CAGL0J11858g	5	6	3	3	41.56	YEL050C	RML2	Mitochondrial ribosomal protein of the large subunit, has similarity to E. coli L2 ribosomal protein; fat21 mutant allele causes inability to utilize oleate and may interfere with activity of the Adr1p transcription factor	Ortholog(s) have structural constituent of ribosome activity, role in mitochondrial translation and mitochondrial large ribosomal subunit localization
103	CAGL0K00781g	3	4	2	2	45.02	YGR210C	YGR210C	Putative protein of unknown function; green fluorescent protein (GFP)-fusion protein localizes to the cytoplasm	Has domain(s) with predicted GTP binding activity
104	CAGL0K01551g	10	11	8	9	109.49	YDL031W	DBP10	Putative ATP-dependent RNA helicase of the DEAD-box protein family, constituent of 66S pre-ribosomal particles; essential protein involved in ribosome biogenesis	Ortholog(s) have role in assembly of large subunit precursor of preribosome, maturation of 5.8S rRNA from tricistronic rRNA transcript (SSU-rRNA, 5.8S rRNA and LSU-rRNA), more
105	CAGL0K02321g	6	6	2	2	40.71	YPR023C	EAF3	Esa1p-associated factor, nonessential component of the NuA4 acetyltransferase complex, homologous to Drosophila dosage compensation protein MSL3; plays a role in regulating Ty1 transposition	Ortholog(s) have role in DNA repair, establishment or maintenance of cell polarity regulating cell shape, histone deacetylation and negative regulation of antisense RNA transcription, more
106	CAGL0K02497g	48	73	2	2	26.37	YPR016C	TIF6	Constituent of 66S pre-ribosomal particles, has similarity to human translation initiation factor 6 (eIF6); may be involved in the biogenesis and or stability of 60S ribosomal subunits	Translation initiation factor 6 (eIF6)
107	CAGL0K03399g	2	5	2	2	79.02	YMR104C	YPK2	Protein kinase with similarity to serine/threonine protein kinase Ypk1p; functionally redundant with YPK1 at the genetic level; participates in a signaling pathway required for optimal cell wall integrity; homolog of mammalian kinase SGK	Ortholog(s) have protein serine/threonine kinase activity, protein serine/threonine kinase inhibitor activity
108	CAGL0K05225g	9	15	2	2	102.54	YPR029C	APL4	Gamma-adaptin, large subunit of the clathrin-associated protein (AP-1) complex; binds clathrin; involved in vesicle mediated transport	Ortholog(s) have clathrin binding activity, role in Golgi to vacuole transport and AP-1 adaptor complex localization
109	CAGL0K05709g	33	46	8	8	124.58	YDR507C	GIN4	Protein kinase involved in bud growth and assembly of the septin ring, proposed to have kinase-dependent and kinase-independent activities; undergoes autophosphorylation; similar to Kcc4p and Hsl1p	Ortholog(s) have phospholipid binding activity
110	CAGL0K05819g	6	6	2	2	56.95	YDR514C	YDR514C	Protein of unknown function that localizes to mitochondria; overexpression of YDR514C affects endocytic protein trafficking	Ortholog(s) have mitochondrion localization
111	CAGL0K06061g	7	10	2	2	7.62	YLR264W	RPS28B	Protein component of the small (40S) ribosomal subunit; nearly identical to Rps28Ap and has similarity to rat S28 ribosomal protein	Ortholog(s) have structural constituent of ribosome activity
112	CAGL0K06391g	2	2	3	3	16.91	YDR462W	MRPL28	mitochondrial ribosomal protein of the large subunit	Ortholog(s) have structural constituent of ribosome activity and mitochondrial large ribosomal subunit localization
113	CAGL0K06743g	8	10	3	4	75.38	YBR216C	YBP1	Protein required for oxidation of specific cysteine residues of the transcription factor Yap1p, resulting in the nuclear localization of Yap1p in response to stress	Protein involved in resistance to hydrogen peroxide; S. cerevisiae ortholog Ybp1p has role in cellular response to oxidative stress and localizes to cytoplasm
114	CAGL0K07436g	4	4	2	2	33.57	YMR241W	YHM2	Carrier protein that exports citrate from and imports oxoglutarate into the mitochondrion, causing net export of NADPH reducing equivalents; also associates with mt nucleoids and has a role in replication and segregation of the mt genome	Ortholog(s) have DNA binding, tricarboxylate secondary active transmembrane transporter activity and role in alpha-ketoglutarate transport, mitochondrial citrate transmembrane transport, mitochondrial genome maintenance
115	CAGL0K07964g	14	16	2	4	39.81	YPR086W	SUA7	Transcription factor TFIIB, a general transcription factor required for transcription initiation and start site selection by RNA polymerase II	Ortholog(s) have RNA polymerase II complex recruiting activity, RNA polymerase II general transcription initiation factor activity and RNA polymerase II transcription factor activity, more
116	CAGL0K08008g	3	4	4	4	103.21	YPR089W	YPR089W	Protein of unknown function; exhibits genetic interaction with ERG11 and protein-protein interaction with Hsp82p	Ortholog of S. cerevisiae : YPR089W, C. albicans SC5314 : C1_04860W_A, C. dubliniensis CD36 : Cd36_04600, C. parapsilosis CDC317 : CPAR2_105630 and Candida tenuis NRRL Y-1498 : CANTEDRAFT_129373
117	CAGL0K08866g	13	19	2	2	37.13	YOR261C	RPN8	Essential, non-ATPase regulatory subunit of the 26S proteasome; has similarity to the human p40 proteasomal subunit and to another S. cerevisiae regulatory subunit, Rpn11p	Putative non-ATPase regulatory subunit of 26S proteasome; gene is upregulated in azole-resistant strain
118	CAGL0K09768g	4	4	9	11	56.08	YNL137C	NAM9	Mitochondrial ribosomal component of the small subunit	Ortholog(s) have structural constituent of ribosome activity and mitochondrial membrane, mitochondrial small ribosomal subunit localization
119	CAGL0K10582g	6	6	5	6	87.36	YFR013W	IOC3	Member of a complex (Isw1a) with Isw1p that has nucleosome-stimulated ATPase activity and represses transcription initiation by specific positioning of a promoter proximal dinucleosome; has homology to Esc8p, which is involved in silencing	Ortholog(s) have ATPase activity, DNA binding, nucleosome binding activity, role in sister chromatid cohesion and Isw1a complex localization
120	CAGL0K10912g	9	9	2	3	31.15	YMR193W	MRPL24	mitochondrial ribosomal protein of the large subunit	Ortholog(s) have structural constituent of ribosome activity and mitochondrial large ribosomal subunit localization
121	CAGL0K11044g	3	3	2	4	32.08	YDR237W	MRPL7	mitochondrial ribosomal protein of the large subunit	Ortholog(s) have structural constituent of ribosome activity and mitochondrial large ribosomal subunit localization
122	CAGL0L01001g	15	23	2	2	90.72	YIL038C	NOT3	Subunit of the CCR4-NOT complex, which is a global transcriptional regulator with roles in transcription initiation and elongation and in mRNA degradation	Ortholog(s) have ubiquitin-protein transferase activity
123	CAGL0L02233g	17	21	6	6	27.82	YKR006C	MRPL13	Mitochondrial ribosomal protein of the large subunit, not essential for mitochondrial translation	Ortholog(s) have structural constituent of ribosome activity and mitochondrial large ribosomal subunit localization
124	CAGL0L02673g	2	2	4	4	94.67	YOR217W	RFC1	Subunit of heteropentameric Replication factor C (RF-C), which is a DNA binding protein and ATPase that acts as a clamp loader of the proliferating cell nuclear antigen (PCNA) processivity factor for DNA polymerases delta and epsilon	Ortholog(s) have DNA clamp loader activity, chromatin binding activity, role in UV-damage excision repair, leading strand elongation, mismatch repair, mitotic cell cycle and DNA replication factor C complex localization
125	CAGL0L02849g	4	4	8	10	127.37	YOR207C	RET1	Second-largest subunit of RNA polymerase III; RNA polymerase III is responsible for the transcription of tRNA and 5S RNA genes, and other low molecular weight RNAs	Ortholog(s) have RNA polymerase III activity, role in tRNA transcription by RNA polymerase III and RNA polymerase III complex localization
126	CAGL0L02871g	14	15	2	2	82.05	YOR206W	NOC2	Protein that forms a nucleolar complex with Mak21p that binds to 90S and 66S pre-ribosomes, as well as a nuclear complex with Noc3p that binds to 66S pre-ribosomes; both complexes mediate intranuclear transport of ribosomal precursors	Ortholog(s) have role in cellular response to biotic stimulus, cellular response to drug and cellular response to starvation, more
127	CAGL0L04334g	12	14	4	4	35.15	YOR158W	PET123	Mitochondrial ribosomal protein of the small subunit; PET123 exhibits genetic interactions with PET122, which encodes a COX3 mRNA-specific translational activator	Ortholog(s) have structural constituent of ribosome activity and mitochondrial small ribosomal subunit localization
128	CAGL0L05126g	7	9	3	3	44.2	YKL080W	VMA5	Subunit C of the eight-subunit V1 peripheral membrane domain of vacuolar H+-ATPase (V-ATPase), an electrogenic proton pump found throughout the endomembrane system; required for the V1 domain to assemble onto the vacuolar membrane	Ortholog(s) have role in calcium ion transport into cytosol and plasma membrane localization
129	CAGL0L05412g	4	5	5	6	34.59	YJL115W	ASF1	Nucleosome assembly factor, involved in chromatin assembly and disassembly, anti-silencing protein that causes derepression of silent loci when overexpressed; plays a role in regulating Ty1 transposition	Ortholog(s) have histone binding activity
130	CAGL0L06732g	3	3	2	2	32.94	YBR146W	MRPS9	Mitochondrial ribosomal protein of the small subunit	Ortholog(s) have structural constituent of ribosome activity, role in aerobic respiration and mitochondrial small ribosomal subunit localization
131	CAGL0L07436g	6	6	1	2	56.2	YDL106C	PHO2	Homeobox transcription factor; regulatory targets include genes involved in phosphate metabolism; binds cooperatively with Pho4p to the PHO5 promoter; phosphorylation of Pho2p facilitates interaction with Pho4p	Ortholog(s) have DNA-binding transcription activator activity, RNA polymerase II-specific, RNA polymerase II proximal promoter sequence-specific DNA binding activity
132	CAGL0L08756g	4	6	11	13	136.97	YPL012W	RRP12	Protein required for export of the ribosomal subunits; associates with the RNA components of the pre-ribosomes; has a role in nuclear import in association with Pse1p; contains HEAT-repeats	Ortholog(s) have nucleus localization
133	CAGL0L09042g	8	12	31	70	45.79	YPL001W	HAT1	Catalytic subunit of the Hat1p-Hat2p histone acetyltransferase complex that uses the cofactor acetyl coenzyme A, to acetylate free nuclear and cytoplasmic histone H4; involved in telomeric silencing and DNA double-strand break repair	Ortholog(s) have chromatin binding, histone acetyltransferase activity, histone acetyltransferase activity (H4-K12 specific) and histone acetyltransferase activity (H4-K5 specific), more
134	CAGL0L09867g	13	14	2	2	29.38	YKL024C	URA6	Uridylate kinase, catalyzes the seventh enzymatic step in the de novo biosynthesis of pyrimidines, converting uridine monophosphate (UMP) into uridine-5'-diphosphate (UDP)	Ortholog(s) have adenylate kinase activity, uridylate kinase activity, role in 'de novo' pyrimidine nucleobase biosynthetic process and mitochondrion, nucleus localization
135	CAGL0L10516g	4	6	6	6	40.3	YKR081C	RPF2	Essential protein involved in the processing of pre-rRNA and the assembly of the 60S ribosomal subunit; interacts with ribosomal protein L11; localizes predominantly to the nucleolus; constituent of 66S pre-ribosomal particles	Ortholog(s) have role in ribosomal large subunit biogenesis
136	CAGL0L10890g	9	11	3	4	50.82	YOR272W	YTM1	Constituent of 66S pre-ribosomal particles, forms a complex with Nop7p and Erb1p that is required for maturation of the large ribosomal subunit; has seven C-terminal WD repeats	Ortholog(s) have role in cellular response to biotic stimulus, cellular response to starvation and chromosome organization, more
137	CAGL0L11264g	7	9	2	3	115.85	YML065W	ORC1	Largest subunit of the origin recognition complex, which directs DNA replication by binding to replication origins and is also involved in transcriptional silencing; exhibits ATPase activity	Ortholog(s) have ATP binding, ATPase activity, DNA replication origin binding, chromatin binding activity
138	CAGL0L11352g	24	41	31	48	61.41	YML069W	POB3	Subunit of the heterodimeric FACT complex (Spt16p-Pob3p), which associates with chromatin via interaction with Nhp6Ap and Nhp6Bp, and reorganizes nucleosomes to facilitate access to DNA by RNA and DNA polymerases	Ortholog(s) have histone binding, nucleosome binding activity
139	CAGL0L11660g	3	4	19	21	162.18	YOR116C	RPO31	RNA polymerase III largest subunit C160, part of core enzyme; similar to bacterial beta-prime subunit and to RPA190 and RPO21	Ortholog(s) have RNA polymerase III activity, role in tRNA transcription by RNA polymerase III and RNA polymerase III complex localization
140	CAGL0L11704g	4	4	3	3	39.17	YER161C	SPT2	Protein involved in negative regulation of transcription; required for RNA polyadenylation; exhibits regulated interactions with both histones and SWI-SNF components, has similarity to mammalian HMG1 proteins	Ortholog(s) have DNA secondary structure binding activity and role in RNA polyadenylation, chromatin organization, negative regulation of transcription by RNA polymerase II, transcription elongation from RNA polymerase II promoter
141	CAGL0L11770g	13	17	3	4	169.5	YER164W	CHD1	Nucleosome remodeling factor that functions in regulation of transcription elongation; contains a chromo domain, a helicase domain and a DNA-binding domain; component of both the SAGA and SLIK complexes	Ortholog(s) have DNA-dependent ATPase activity, chromatin DNA binding, methylated histone binding, nucleosome-dependent ATPase activity, rDNA binding, transcription regulatory region DNA binding activity
142	CAGL0L11924g	1	3	1	2	89.31	YER171W	RAD3	5' to 3' DNA helicase, involved in nucleotide excision repair and transcription; subunit of RNA polII initiation factor TFIIH and of Nucleotide Excision Repair Factor 3 (NEF3); homolog of human XPD protein; mutant has aneuploidy tolerance	Ortholog(s) have ATP-dependent 5'-3' DNA helicase activity, DNA helicase activity, damaged DNA binding activity
143	CAGL0L12672g	4	4	7	7	77.54	YPL043W	NOP4	Nucleolar protein, essential for processing and maturation of 27S pre-rRNA and large ribosomal subunit biogenesis; constituent of 66S pre-ribosomal particles; contains four RNA recognition motifs (RRMs)	Ortholog(s) have role in cellular response to drug, maturation of LSU-rRNA from tricistronic rRNA transcript (SSU-rRNA, 5.8S rRNA, LSU-rRNA)
144	CAGL0M00638g	6	6	3	3	44.81	YLR449W	FPR4	Peptidyl-prolyl cis-trans isomerase (PPIase) (proline isomerase) localized to the nucleus; catalyzes isomerization of proline residues in histones H3 and H4, which affects lysine methylation of those histones	Ortholog(s) have macrolide binding, peptidyl-prolyl cis-trans isomerase activity, role in histone peptidyl-prolyl isomerization, negative regulation of histone H3-K36 methylation, nucleosome assembly and chromatin, nucleus localization
145	CAGL0M00858g	4	4	2	3	36.98	YLR439W	MRPL4	Mitochondrial ribosomal protein of the large subunit, homolog of prokaryotic L29 ribosomal protein; located at the ribosomal tunnel exit	Protein of the large subunit of the mitochondrial ribosome
146	CAGL0M00990g	9	9	2	2	224.81	YLR430W	SEN1	Presumed helicase required for RNA polymerase II transcription termination and processing of RNAs; homolog of Senataxin which causes Ataxia-Oculomotor Apraxia 2 and a dominant form of amyotrophic lateral sclerosis	Ortholog(s) have ATP-dependent 5'-3' DNA helicase activity, ATP-dependent 5'-3' DNA/RNA helicase activity, protein domain specific binding activity
147	CAGL0M01100g	10	10	4	6	34.23	YDR337W	MRPS28	Mitochondrial ribosomal protein of the small subunit	Ortholog(s) have structural constituent of ribosome activity and mitochondrial small ribosomal subunit localization
148	CAGL0M01694g	2	2	4	4	102.28	YBR084W	MIS1	Mitochondrial C1-tetrahydrofolate synthase, involved in interconversion between different oxidation states of tetrahydrofolate (THF); provides activities of formyl-THF synthetase, methenyl-THF cyclohydrolase, and methylene-THF dehydrogenase	Ortholog(s) have formate-tetrahydrofolate ligase activity, methenyltetrahydrofolate cyclohydrolase activity, methylenetetrahydrofolate dehydrogenase (NADP+) activity
149	CAGL0M02805g	5	5	3	5	97.71	YPL126W	NAN1	U3 snoRNP protein, component of the small (ribosomal) subunit (SSU) processosome containing U3 snoRNA; required for the biogenesis of18S rRNA	Protein of unknown function
150	CAGL0M03905g	5	5	2	2	68.55	YNL308C	KRI1	Essential nucleolar protein required for 40S ribosome biogenesis; physically and functionally interacts with Krr1p	Ortholog(s) have role in endonucleolytic cleavage in ITS1 to separate SSU-rRNA from 5.8S rRNA and LSU-rRNA from tricistronic rRNA transcript (SSU-rRNA, 5.8S rRNA, LSU-rRNA) and 90S preribosome, nucleolus localization
151	CAGL0M03993g	21	30	2	2	30.3	YNL312W	RFA2	Subunit of heterotrimeric Replication Protein A (RPA), which is a highly conserved single-stranded DNA binding protein involved in DNA replication, repair, and recombination	Ortholog(s) have double-stranded DNA binding, sequence-specific DNA binding, single-stranded DNA binding activity
152	CAGL0M04279g	3	3	2	2	106.18	YLR129W	DIP2	Nucleolar protein, specifically associated with the U3 snoRNA, part of the large ribonucleoprotein complex known as the small subunit (SSU) processome, required for 18S rRNA biogenesis, part of the active pre-rRNA processing complex	Ortholog(s) have snoRNA binding activity
153	CAGL0M04477g	8	12	4	6	65.88	YLR141W	RRN5	Protein involved in transcription of rDNA by RNA polymerase I; transcription factor, member of UAF (upstream activation factor) family along with Rrn9p and Rrn10p	Ortholog(s) have RNA polymerase I general transcription initiation factor activity, role in chromatin organization, nucleolar large rRNA transcription by RNA polymerase I and RNA polymerase I upstream activating factor complex localization
154	CAGL0M05489g	17	20	3	3	50.16	YBR205W	KTR3	Putative alpha-1,2-mannosyltransferase involved in O- and N-linked protein glycosylation; member of the KRE2/MNT1 mannosyltransferase family; Svp26p mediates uptake of Ktr3p into COPII vesicles	Has domain(s) with predicted mannosyltransferase activity, role in protein glycosylation and membrane localization
155	CAGL0M06369g	3	3	4	4	63.53	YPL086C	ELP3	Subunit of Elongator complex, which is required for modification of wobble nucleosides in tRNA; exhibits histone acetyltransferase activity that is directed to histones H3 and H4; disruption confers resistance to K. lactis zymotoxin	Ortholog(s) have role in regulation of cytoplasmic translational fidelity, tRNA wobble base 5-methoxycarbonylmethyl-2-thiouridinylation
156	CAGL0M06787g	34	41	4	5	63.57	YNL029C	KTR5	Putative mannosyltransferase involved in protein glycosylation; member of the KRE2/MNT1 mannosyltransferase family	Has domain(s) with predicted mannosyltransferase activity, role in protein glycosylation and membrane localization
157	CAGL0M08910g	1	2	1	2	70.16	YDR477W	SNF1	AMP-activated serine/threonine protein kinase found in a complex containing Snf4p and members of the Sip1p/Sip2p/Gal83p family; required for transcription of glucose-repressed genes, thermotolerance, sporulation, and peroxisome biogenesis	Putative serine/threonine protein kinase required for trehalose utilization
158	CAGL0M09185g	6	8	2	2	34.23	YJR088C	EMC2	Member of a transmembrane complex required for efficient folding of proteins in the ER; null mutant displays induction of the unfolded protein response	Ortholog(s) have role in protein folding in endoplasmic reticulum and ER membrane protein complex localization
159	CAGL0M09977g	1	2	1	2	73.58	YLR401C	DUS3	Dihydrouridine synthase, member of a widespread family of conserved proteins including Smm1p, Dus1p, and Dus4p; contains a consensus oleate response element (ORE) in its promoter region	Ortholog(s) have tRNA dihydrouridine synthase activity, role in tRNA modification and nuclear periphery localization
160	CAGL0M10549g	2	2	3	3	25.37	YNR018W	RCF2	Putative protein of unknown function; non-tagged protein is detected in purified mitochondria; may interact with respiratory chain complex IV; null mutant is viable and displays reduced frequency of mitochondrial genome loss	Ortholog(s) have role in mitochondrial respiratory chain complex IV assembly and integral component of mitochondrial inner membrane, mitochondrial membrane, mitochondrial respirasome, plasma membrane localization
161	CAGL0M10615g	19	24	2	2	46.95	YNR021W	YNR021W	Putative protein of unknown function; green fluorescent protein (GFP)-fusion protein localizes to the endoplasmic reticulum; YNR021W is not an essential gene	Ortholog of S. cerevisiae : YNR021W, C. albicans SC5314 : C2_07010W_A, C. dubliniensis CD36 : Cd36_21300, C. parapsilosis CDC317 : CPAR2_406660 and Candida tenuis NRRL Y-1498 : CANTEDRAFT_113637
162	CAGL0M11110g	8	11	6	7	32.15	YDR087C	RRP1	Essential evolutionarily conserved nucleolar protein necessary for biogenesis of 60S ribosomal subunits and processing of pre-rRNAs to mature rRNAs, associated with several distinct 66S pre-ribosomal particles	Ortholog(s) have role in rRNA processing and preribosome, large subunit precursor localization
163	CAGL0M11396g	2	2	2	2	134.35	YLR096W	KIN2	Serine/threonine protein kinase involved in regulation of exocytosis; localizes to the cytoplasmic face of the plasma membrane; closely related to Kin1p	Ortholog(s) have protein serine/threonine kinase activity
164	CAGL0M11616g	8	10	2	2	558.32	YLR106C	MDN1	Huge dynein-related AAA-type ATPase (midasin), forms extended pre-60S particle with the Rix1 complex (Rix1p-Ipi1p-Ipi3p); acts in removal of ribosomal biogenesis factors at successive steps of pre-60S assembly and export from nucleus	Ortholog(s) have role in rRNA processing, ribosomal large subunit assembly and nucleoplasm localization
165	CAGL0M12727g	4	4	4	6	30.84	YIL070C	MAM33	Acidic protein of the mitochondrial matrix involved in oxidative phosphorylation; related to the human complement receptor gC1q-R	Ortholog(s) have translation activator activity, role in aerobic respiration, penicillin biosynthetic process, positive regulation of mitochondrial translation and mitochondrial matrix localization
166	CAGL0M13519g	28	68	9	9	55.61	YMR290C	HAS1	ATP-dependent RNA helicase; localizes to both the nuclear periphery and nucleolus; highly enriched in nuclear pore complex fractions; constituent of 66S pre-ribosomal particles	Ortholog(s) have ATP-dependent RNA helicase activity, RNA binding activity
167	CaglfMp02	4	5	3	3	40.8	Q0140	VAR1	Mitochondrial ribosomal protein of the small subunit, mitochondrially-encoded; polymorphic in different strains due to variation in number of AAT (asparagine) codons; translated near the mitochondrial inner membrane	Probable mitochondrial ribosomal protein of the small subunit, orthologous to S. cerevisiae VAR1
MMS-treated [23 Proteins in MMS treatment]
		Replicate 1		Replicate 2
Sl no	Gene Symbol	Unique	Total	Unique	Total	MWT (kDa)	SGD ORF	Common Name	Functional Description (SGD; Saccharomyces Genome Database)	Functional Description (CGD; Candida Genome Database)
1	CAGL0B03575g	26	68	24	67	46.99	YEL056W	HAT2	Subunit of the Hat1p-Hat2p histone acetyltransferase complex; required for high affinity binding of the complex to free histone H4, thereby enhancing Hat1p activity; similar to human RbAp46 and 48; has a role in telomeric silencing	Ortholog(s) have histone acetyltransferase activity, histone binding activity
2	CAGL0C04136g	11	23	10	15	11.35	YBR009C	HHF1	Histone H4, core histone protein required for chromatin assembly and chromosome function; one of two identical histone proteins (see also HHF2); contributes to telomeric silencing; N-terminal domain involved in maintaining genomic integrity	Ortholog(s) have role in histone H3-K79 methylation, sexual sporulation resulting in formation of a cellular spore, transfer RNA gene-mediated silencing and nucleus, replication fork protection complex localization
3	CAGL0C05379g	17	22	23	28	66.36	YDL229W	SSB1	Cytoplasmic ATPase that is a ribosome-associated molecular chaperone, functions with J-protein partner Zuo1p; may be involved in folding of newly-made polypeptide chains; member of the HSP70 family; interacts with phosphatase subunit Reg1p	Heat shock protein
4	CAGL0G00528g	5	5	7	8	148.8	YGR270W	YTA7	Protein that localizes to chromatin and has a role in regulation of histone gene expression; has a bromodomain-like region that interacts with the N-terminal tail of histone H3, and an ATPase domain; potentially phosphorylated by Cdc28p	Ortholog(s) have chromatin binding, histone binding activity
5	CAGL0G00726g	3	3	5	6	70.53	YAR007C	RFA1	Subunit of heterotrimeric Replication Protein A (RPA), which is a highly conserved single-stranded DNA binding protein involved in DNA replication, repair, and recombination	DNA replication factor A, 69 KD subunit; protein abundance increased in ace2 mutant cells
6	CAGL0G03751g	16	24	18	27	35.38	YLL022C	HIF1	Non-essential component of the HAT-B histone acetyltransferase complex (Hat1p-Hat2p-Hif1p), localized to the nucleus; has a role in telomeric silencing	Ortholog(s) have histone binding activity, role in chromatin silencing at telomere, histone acetylation, nucleosome assembly and histone acetyltransferase complex localization
7	CAGL0G10109g	2	3	4	5	76.14	YPR190C	RPC82	RNA polymerase III subunit C82	Ortholog(s) have RNA polymerase III activity, role in tRNA transcription by RNA polymerase III and RNA polymerase III complex localization
8	CAGL0H05643g	8	10	8	10	26.92	YPL090C	RPS6A	Protein component of the small (40S) ribosomal subunit; identical to Rps6Bp and has similarity to rat S6 ribosomal protein	Ortholog(s) have structural constituent of ribosome activity and role in maturation of SSU-rRNA from tricistronic rRNA transcript (SSU-rRNA, 5.8S rRNA, LSU-rRNA)
9	CAGL0H08041g	16	20	16	24	51.36	YNL206C	RTT106	Histone chaperone, involved in regulation of chromatin structure in both transcribed and silenced chromosomal regions; affects transcriptional elongation; has a role in regulation of Ty1 transposition	Ortholog(s) have double-stranded DNA binding, histone binding activity
10	CAGL0I03542g	3	3	4	5	60.61	YDL156W	CMR1	Putative protein of unknown function; protein sequence contains three WD domains (WD-40 repeat); green fluorescent protein (GFP)-fusion protein localizes to the cytoplasm and nucleus; potential regulatory target of Mbp1p, which binds to the YDL156W promoter region	Ortholog(s) have DNA binding activity, role in regulation of DNA damage checkpoint and cytoplasm, nuclear chromatin, nuclear periphery localization
11	CAGL0I09460g	2	2	3	4	55.61	YBR272C	HSM3	Proteasome-interacting protein involved in the assembly of the base subcomplex of the 19S proteasomal regulatory particle (RP); involved in DNA mismatch repair during slow growth; weak similarity to Msh1p; related to human 19S subunit S5b	Ortholog(s) have role in mismatch repair, proteasome regulatory particle assembly and cytosol, nucleus, proteasome regulatory particle, base subcomplex localization
12	CAGL0J11198g	2	2	2	2	35.52	YNL177C	MRPL22	mitochondrial ribosomal protein of the large subunit	Ortholog(s) have structural constituent of ribosome activity and mitochondrial large ribosomal subunit localization
13	CAGL0K04235g	1	2	2	2	36.77	YGR043C	NQM1	Transaldolase of unknown function; transcription is repressed by Mot1p and induced by alpha-factor and during diauxic shift; NQM1 has a paralog, TAL1, that arose from the whole genome duplication	Putative transaldolase
14	CAGL0K05731g	2	2	4	5	12.19	YDR510W	SMT3	Ubiquitin-like protein of the SUMO family, conjugated to lysine residues of target proteins; regulates chromatid cohesion, chromosome segregation, APC-mediated proteolysis, DNA replication and septin ring dynamics; phosphorylated at Ser2	Ortholog(s) have protein tag activity
15	CAGL0K07766g	3	4	2	2	95.14	YBR114W	RAD16	Protein that recognizes and binds damaged DNA in an ATP-dependent manner (with Rad7p) during nucleotide excision repair; subunit of Nucleotide Excision Repair Factor 4 (NEF4) and the Elongin-Cullin-Socs (ECS) ligase complex	Ortholog(s) have DNA-dependent ATPase activity, damaged DNA binding, ubiquitin-protein transferase activity
16	CAGL0L02849g	5	8	5	7	127.37	YOR207C	RET1	Second-largest subunit of RNA polymerase III; RNA polymerase III is responsible for the transcription of tRNA and 5S RNA genes, and other low molecular weight RNAs	Ortholog(s) have RNA polymerase III activity, role in tRNA transcription by RNA polymerase III and RNA polymerase III complex localization
17	CAGL0L05126g	2	3	2	2	44.2	YKL080W	VMA5	Subunit C of the eight-subunit V1 peripheral membrane domain of vacuolar H+-ATPase (V-ATPase), an electrogenic proton pump found throughout the endomembrane system; required for the V1 domain to assemble onto the vacuolar membrane	Ortholog(s) have role in calcium ion transport into cytosol and plasma membrane localization
18	CAGL0L05412g	6	11	7	8	34.59	YJL115W	ASF1	Nucleosome assembly factor, involved in chromatin assembly and disassembly, anti-silencing protein that causes derepression of silent loci when overexpressed; plays a role in regulating Ty1 transposition	Ortholog(s) have histone binding activity
19	CAGL0L09042g	41	83	39	78	45.79	YPL001W	HAT1	Catalytic subunit of the Hat1p-Hat2p histone acetyltransferase complex that uses the cofactor acetyl coenzyme A, to acetylate free nuclear and cytoplasmic histone H4; involved in telomeric silencing and DNA double-strand break repair	Ortholog(s) have chromatin binding, histone acetyltransferase activity, histone acetyltransferase activity (H4-K12 specific) and histone acetyltransferase activity (H4-K5 specific), more
20	CAGL0L11352g	22	34	19	28	61.41	YML069W	POB3	Subunit of the heterodimeric FACT complex (Spt16p-Pob3p), which associates with chromatin via interaction with Nhp6Ap and Nhp6Bp, and reorganizes nucleosomes to facilitate access to DNA by RNA and DNA polymerases	Ortholog(s) have histone binding, nucleosome binding activity
21	CAGL0L11660g	11	13	6	6	162.18	YOR116C	RPO31	RNA polymerase III largest subunit C160, part of core enzyme; similar to bacterial beta-prime subunit and to RPA190 and RPO21	Ortholog(s) have RNA polymerase III activity, role in tRNA transcription by RNA polymerase III and RNA polymerase III complex localization
22	CAGL0M04983g	2	2	2	2	16.35	YOR298C-A	MBF1	Transcriptional coactivator that bridges the DNA-binding region of Gcn4p and TATA-binding protein Spt15p; suppressor of frameshift mutations	Has domain(s) with predicted DNA binding, sequence-specific DNA binding activity
23	CAGL0M14003g	2	3	2	2	25.68	YMR314W	PRE5	Alpha 6 subunit of the 20S proteasome	Ortholog(s) have role in proteasomal ubiquitin-independent protein catabolic process, proteasome-mediated ubiquitin-dependent protein catabolic process
