# Supplementary material for: Histone H4 dosage modulates DNA damage response in the pathogenic yeast Candida glabrata via homologous recombination pathway
Source: PLoS Genet. 2020 Mar 5;16(3):e1008620. doi: 10.1371/journal.pgen.1008620 (PMC7058290; doi:10.1371/journal.pgen.1008620)
Supplement: S9 Table — (XLSX) [file pgen.1008620.s009.xlsx]

## Sheet: S1_Histone loss
Table S1: List of differentially expressed genes in the Cghhf1Δhhf2Δ mutant.
Up regulated genes [221 genes]
Sl no.	Systematic Name	log2_Fold Change	p-value	Sc Common name	SGD_ORF	Functional Description (SGD; Saccharomyces Genome Database)	Functional Description (CGD; Candida Genome Database)
1	CAGL0E05456g	3.65223	2.14e-06	YOR338W	YOR338W	Putative protein of unknown function; YOR338W transcription is regulated by Azf1p and its transcript is a specific target of the G protein effector Scp160p; identified as being required for sporulation in a high-throughput mutant screen	Ortholog of S. cerevisiae : YOR338W, C. albicans SC5314 : C2_09880C_A, C. dubliniensis CD36 : Cd36_23960, C. parapsilosis CDC317 : CPAR2_407140 and Candida tenuis NRRL Y-1498 : CANTEDRAFT_115655
2	CAGL0H00110g	3.41221	0.000548648				Adhesin-like protein with internal repeats; predicted GPI-anchor; likely a C-terminal fragment of a single ORF with CAGL0H00132g; belongs to adhesin cluster V
3	CAGL0J11990g	3.18809	2.68e-06				Putative adhesin-like protein with internal repeats; identified in cell wall extracts by mass spectrometry; ORF appears artificially broken into fragments due to sequencing errors; belongs to adhesin cluster V; predicted GPI anchor
4	CAGL0F00110g	3.00599	3.21e-05				Putative adhesin-like protein; GPI-anchored; belongs to adhesin cluster V; ORF appears artificially broken into fragments due to sequencing errors but the gene is likely protein-coding based on mass spectrometry data
5	CAGL0K00170g	2.79916	2.26e-05	FLO10	YKR102W	Lectin-like protein with similarity to Flo1p, thought to be involved in flocculation	Putative adhesin-like protein; belongs to adhesin cluster I
6	CAGL0H01419g	2.74772	9.49e-06	BFR2	YDR299W	Essential protein that is a component of 90S preribosomes; may be involved in rRNA processing; multicopy suppressor of sensitivity to Brefeldin A; expression is induced during lag phase and also by cold shock	Ortholog(s) have role in maturation of SSU-rRNA from tricistronic rRNA transcript (SSU-rRNA, 5.8S rRNA, LSU-rRNA) and nucleolus, small-subunit processome localization
7	CAGL0H02079g	2.68947	4.37e-05	RPF1	YHR088W	Nucleolar protein involved in the assembly and export of the large ribosomal subunit; constituent of 66S pre-ribosomal particles; contains a sigma(70)-like motif, which is thought to bind RNA	Ortholog(s) have rRNA primary transcript binding activity
8	CAGL0K06215g	2.56629	0.00245325	UTP6	YDR449C	Nucleolar protein, component of the small subunit (SSU) processome containing the U3 snoRNA that is involved in processing of pre-18S rRNA	Ortholog(s) have snoRNA binding activity
9	CAGL0F00649g	2.51995	8.37e-05	RCK2	YLR248W	Protein kinase involved in the response to oxidative and osmotic stress; identified as suppressor of S. pombe cell cycle checkpoint mutations; similar to CaM (calmodulin) kinases	Has domain(s) with predicted ATP binding, protein kinase activity, protein tyrosine kinase activity and role in protein phosphorylation
10	CAGL0M11660g	2.50828	0.00689058	GPP1	YIL053W	Constitutively expressed isoform of DL-glycerol-3-phosphatase; involved in glycerol biosynthesis, induced in response to both anaerobic and, along with the Hor2p/Gpp2p isoform, osmotic stress	Has domain(s) with predicted hydrolase activity
11	CAGL0K02211g	2.43623	0.000501304	LCP5	YER127W	Essential protein involved in maturation of 18S rRNA; depletion leads to inhibited pre-rRNA processing and reduced polysome levels; localizes primarily to the nucleolus	Ortholog(s) have role in endonucleolytic cleavage in 5'-ETS of tricistronic rRNA transcript (SSU-rRNA, 5.8S rRNA and LSU-rRNA), more
12	CAGL0H05115g	2.36487	0.000156781	SWC7	YLR385C	Protein of unknown function, component of the Swr1p complex that incorporates Htz1p into chromatin	Ortholog(s) have role in chromatin remodeling and Swr1 complex localization
13	CAGL0H07271g	2.36102	0.00412012	IPK1	YDR315C	Inositol 1,3,4,5,6-pentakisphosphate 2-kinase, nuclear protein required for synthesis of 1,2,3,4,5,6-hexakisphosphate (phytate), which is integral to cell function; has 2 motifs conserved in other fungi; ipk1 gle1 double mutant is inviable	Ortholog(s) have inositol pentakisphosphate 2-kinase activity, role in inositol phosphate biosynthetic process, nuclear-transcribed mRNA catabolic process, non-stop decay and nucleus localization
14	CAGL0H02959g	2.35408	0.000191527	TOS8	YGL096W	Homeodomain-containing protein and putative transcription factor found associated with chromatin; target of SBF transcription factor; induced during meiosis and under cell-damaging conditions; similar to Cup9p transcription factor	Ortholog(s) have chromatin binding activity, role in filamentous growth and nuclear chromatin localization
15	CAGL0H06985g	2.33195	0.000135417	UTP14	YML093W	Subunit of U3-containing Small Subunit (SSU) processome complex involved in production of 18S rRNA and assembly of small ribosomal subunit	Ortholog(s) have role in endonucleolytic cleavage in 5'-ETS of tricistronic rRNA transcript (SSU-rRNA, 5.8S rRNA and LSU-rRNA), more
16	CAGL0D04180g	2.26728	0.00168186	UTP25	YIL091C	Nucleolar protein required for 35S pre-RNA processing and 40S ribosomal subunit biogenesis; contains a DEAD-box RNA helicase-like motif	Ortholog(s) have U3 snoRNA binding, rRNA binding activity, role in maturation of SSU-rRNA from tricistronic rRNA transcript (SSU-rRNA, 5.8S rRNA, LSU-rRNA) and nucleolus, small-subunit processome localization
17	CAGL0H02937g	2.23314	0.000259488	UTP18	YJL069C	Possible U3 snoRNP protein involved in maturation of pre-18S rRNA, based on computational analysis of large-scale protein-protein interaction data	Ortholog(s) have role in endonucleolytic cleavage in 5'-ETS of tricistronic rRNA transcript (SSU-rRNA, 5.8S rRNA and LSU-rRNA), more
18	CAGL0H02189g	2.23305	0.000461796	TMA23	YMR269W	Nucleolar protein implicated in ribosome biogenesis; deletion extends chronological lifespan	Ortholog(s) have role in ribosomal small subunit biogenesis and nucleolus localization
19	CAGL0H05973g	2.23044	0.00104046	YPL108W	YPL108W	Cytoplasmic protein of unknown function; non-essential gene that is induced in a GDH1 deleted strain with altered redox metabolism; GFP-fusion protein is induced in response to the DNA-damaging agent MMS	Ortholog of S. cerevisiae : YPL108W and Saccharomyces cerevisiae S288C : YPL108W
20	CAGL0H09482g	2.22401	0.0157183				Protein of unknown function
21	CAGL0H08173g	2.20251	0.00250217				Protein of unknown function
22	CAGL0J02222g	2.19913	0.000475081	NOP16	YER002W	Constituent of 66S pre-ribosomal particles, involved in 60S ribosomal subunit biogenesis	Protein of unknown function
23	CAGL0H05093g	2.19793	0.00142674	IKI3	YLR384C	Subunit of Elongator complex, which is required for modification of wobble nucleosides in tRNA; maintains structural integrity of Elongator; homolog of human IKAP, mutations in which cause familial dysautonomia (FD)	Ortholog(s) have tRNA binding activity and role in regulation of cytoplasmic translational fidelity, regulation of transcription by RNA polymerase II, tRNA wobble base 5-methoxycarbonylmethyl-2-thiouridinylation
24	CAGL0L07678g	2.16774	0.00136447	DIM1	YOR035C	Protein containing a UCS (UNC-45/CRO1/SHE4) domain, binds to myosin motor domains to regulate myosin function; involved in endocytosis, polarization of the actin cytoskeleton, and asymmetric mRNA localization	Putative essential 18S rRNA dimethylase; gene is downregulated in azole-resistant strain
25	CAGL0E02673g	2.15853	0.000383775	UTP23	YOR004W	Essential nucleolar protein that is a component of the SSU (small subunit) processome involved in 40S ribosomal subunit biogenesis; has homology to PINc domain protein Fcf1p, although the PINc domain of Utp23p is not required for function	Ortholog(s) have small ribosomal subunit rRNA binding activity
26	CAGL0H08019g	2.15577	0.00039285	RIO2	YNL207W	Essential serine kinase involved in the processing of the 20S pre-rRNA into mature 18S rRNA; has similarity to Rio1p	Ortholog(s) have protein kinase activity and role in maturation of SSU-rRNA from tricistronic rRNA transcript (SSU-rRNA, 5.8S rRNA, LSU-rRNA), positive regulation of RNA import into nucleus
27	CAGL0H04235g	2.13431	0.00109854	DUS1	YML080W	Dihydrouridine synthase, member of a widespread family of conserved proteins including Smm1p, Dus3p, and Dus4p; modifies pre-tRNA(Phe) at U17	Ortholog(s) have tRNA dihydrouridine synthase activity and role in tRNA modification
28	CAGL0H07975g	2.10347	0.00174666	LHP1	YDL051W	RNA binding protein required for maturation of tRNA and U6 snRNA precursors; acts as a molecular chaperone for RNAs transcribed by polymerase III; homologous to human La (SS-B) autoantigen	Ortholog(s) have RNA strand annealing activity, tRNA binding activity, role in tRNA 3'-trailer cleavage, endonucleolytic, tRNA folding and nucleolus, nucleoplasm localization
29	CAGL0H05995g	2.08505	0.00137152	AIM2	YAL049C	Cytoplasmic protein involved in mitochondrial function or organization; null mutant displays reduced frequency of mitochondrial genome loss; potential Hsp82p interactor	Has domain(s) with predicted hydrolase activity
30	CAGL0B01012g	2.07278	0.00371725	AGP1	YCL025C	Low-affinity amino acid permease with broad substrate range, involved in uptake of asparagine, glutamine, and other amino acids; expression is regulated by the SPS plasma membrane amino acid sensor system (Ssy1p-Ptr3p-Ssy5p)	Ortholog(s) have L-proline transmembrane transporter activity and role in amino acid transport, transmembrane transport
31	CAGL0H10098g	2.05112	0.0015106	PRP6	YBR055C	Splicing factor, component of the U4/U6-U5 snRNP complex	Ortholog(s) have role in mRNA splicing, via spliceosome and U4/U6 snRNP, U4/U6 x U5 tri-snRNP complex localization
32	CAGL0H09724g	2.03479	0.00363111	NUG1	YER006W	GTPase that associates with nuclear 60S pre-ribosomes, required for export of 60S ribosomal subunits from the nucleus	Ortholog(s) have GTPase activity, RNA binding activity and role in maturation of LSU-rRNA from tricistronic rRNA transcript (SSU-rRNA, 5.8S rRNA, LSU-rRNA), response to drug, ribosomal large subunit export from nucleus
33	CAGL0H09922g	2.03024	0.021064	GIP1	YBR045C	Meiosis-specific regulatory subunit of the Glc7p protein phosphatase, regulates spore wall formation and septin organization, required for expression of some late meiotic genes and for normal localization of Glc7p	Ortholog(s) have protein phosphatase 1 binding, protein phosphatase regulator activity and role in ascospore wall assembly, regulation of phosphoprotein phosphatase activity
34	CAGL0H03377g	2.01293	0.00167334	DBP3	YGL078C	Putative ATP-dependent RNA helicase of the DEAD-box family involved in ribosomal biogenesis	Ortholog(s) have ATP-dependent RNA helicase activity and role in endonucleolytic cleavage in ITS1 upstream of 5.8S rRNA from tricistronic rRNA transcript (SSU-rRNA, 5.8S rRNA, LSU-rRNA)
35	CAGL0H06017g	2.00811	0.00463027	FLR1	YBR008C	Plasma membrane multidrug transporter of the major facilitator superfamily, involved in efflux of fluconazole, diazaborine, benomyl, methotrexate, and other drugs; expression induced in cells treated with the mycotoxin patulin	Multidrug transporter of the major facilitator superfamily involved in 5-flucytosine resistance; gene is downregulated in azole-resistant strain
36	CAGL0H02871g	1.99436	0.00171943	ARG2	YJL071W	Acetylglutamate synthase (glutamate N-acetyltransferase), mitochondrial enzyme that catalyzes the first step in the biosynthesis of the arginine precursor ornithine; forms a complex with Arg5,6p	Ortholog(s) have acetyl-CoA:L-glutamate N-acetyltransferase activity, role in ornithine biosynthetic process and mitochondrial matrix, mitochondrial membrane localization
37	CAGL0H01573g	1.98676	0.00556822	KRE28	YDR532C	Subunit of a kinetochore-microtubule binding complex with Spc105p that bridges centromeric heterochromatin and kinetochore MAPs and motors, and is also required for sister chromatid bi-orientation and kinetochore binding of SAC components	Ortholog(s) have condensed nuclear chromosome kinetochore localization
38	CAGL0H03663g	1.98515	0.00121205	IDP3	YNL009W	Peroxisomal NADP-dependent isocitrate dehydrogenase, catalyzes oxidation of isocitrate to alpha-ketoglutarate with the formation of NADP(H+), required for growth on unsaturated fatty acids	Ortholog(s) have isocitrate dehydrogenase (NADP+) activity, role in fatty acid beta-oxidation and peroxisomal importomer complex, peroxisome localization
39	CAGL0H06699g	1.97236	0.00734635	GUT2	YIL155C	Mitochondrial glycerol-3-phosphate dehydrogenase; expression is repressed by both glucose and cAMP and derepressed by non-fermentable carbon sources in a Snf1p, Rsf1p, Hap2/3/4/5 complex dependent manner	Ortholog(s) have glycerol-3-phosphate dehydrogenase (quinone) activity, role in NADH oxidation, glycerol metabolic process, replicative cell aging and integral component of mitochondrial outer membrane, plasma membrane localization
40	CAGL0H10406g	1.96564	0.00113521	TRM3	YDL112W	2'-O-ribose methyltransferase, catalyzes the ribose methylation of the guanosine nucleotide at position 18 of tRNAs	Ortholog(s) have tRNA (guanine) methyltransferase activity and role in tRNA methylation
41	CAGL0H07183g	1.9537	0.00429087	TRM5	YHR070W	tRNA(m(1)G37)methyltransferase, methylates a tRNA base adjacent to the anticodon that has a role in prevention of frameshifting; highly conserved across Archaea, Bacteria, and Eukarya	Ortholog(s) have role in regulation of DNA methylation
42	CAGL0F01023g	1.94224	0.00231983	NOP12	YOL041C	Nucleolar protein involved in pre-25S rRNA processing and biogenesis of large 60S ribosomal subunit; contains an RNA recognition motif (RRM); binds to Ebp2; similar to Nop13p and Nsr1p	Ortholog(s) have role in maturation of LSU-rRNA from tricistronic rRNA transcript (SSU-rRNA, 5.8S rRNA, LSU-rRNA) and nucleolus, preribosome localization
43	CAGL0L10362g	1.92662	0.00782072	YOR062C	YOR062C	Protein of unknown function; similar to YKR075Cp and Reg1p; expression regulated by glucose and Rgt1p; GFP-fusion protein is induced in response to the DNA-damaging agent MMS	Ortholog of S. cerevisiae : YOR062C and Saccharomyces cerevisiae S288C : YOR062C
44	CAGL0J02024g	1.90926	0.0283936				Protein of unknown function
45	CAGL0H05709g	1.8839	0.00586404	NOG1	YPL093W	Putative GTPase that associates with free 60S ribosomal subunits in the nucleolus and is required for 60S ribosomal subunit biogenesis; constituent of 66S pre-ribosomal particles; member of the ODN family of nucleolar G-proteins	Ortholog(s) have role in assembly of large subunit precursor of preribosome, cellular response to drug, rRNA processing, ribosomal large subunit biogenesis, ribosomal subunit export from nucleus
46	CAGL0H09240g	1.87823	0.00210087	MNT3	YIL014W	Alpha-1,3-mannosyltransferase, adds the fourth and fifth alpha-1,3-linked mannose residues to O-linked glycans during protein O-glycosylation	Has domain(s) with predicted transferase activity, transferring glycosyl groups activity and role in protein glycosylation
47	CAGL0H06391g	1.87299	0.0018748	SWC3	YOL130W	Plasma membrane Mg(2+) transporter, expression and turnover are regulated by Mg(2+) concentration; overexpression confers increased tolerance to Al(3+) and Ga(3+) ions	Ortholog(s) have role in endoplasmic reticulum organization, histone exchange and Swr1 complex localization
48	CAGL0H06897g	1.86082	0.00482675	TAF13	YML098W	TFIID subunit (19 kDa), involved in RNA polymerase II transcription initiation, similar to histone H4 with atypical histone fold motif of Spt3-like transcription factors	Ortholog(s) have role in RNA polymerase II transcriptional preinitiation complex assembly, cellular response to drug and transcription factor TFIID complex localization
49	CAGL0D03608g	1.84701	0.00591579	GAT2	YMR136W	Protein containing GATA family zinc finger motifs; similar to Gln3p and Dal80p; expression repressed by leucine	Has domain(s) with predicted DNA-binding transcription factor activity, sequence-specific DNA binding, zinc ion binding activity and role in regulation of transcription, DNA-templated
50	CAGL0H08415g	1.84646	0.00238311	RPC11	YDR045C	RNA polymerase III subunit C11; mediates pol III RNA cleavage activity and is important for termination of transcription; homologous to TFIIS	Ortholog(s) have role in tRNA 3'-trailer cleavage
51	CAGL0L06072g	1.84405	0.00541682	COM2	YER130C	Protein of unknown function; transcription is regulated by Haa1p, Sok2p and Zap1p transcriptional activators; the C. Albicans homolog (MNL1) plays a role in adaptation to stress	Has domain(s) with predicted nucleic acid binding activity
52	CAGL0H03773g	1.83436	0.00614285	RLP7	YNL002C	Nucleolar protein with similarity to large ribosomal subunit L7 proteins; constituent of 66S pre-ribosomal particles; plays an essential role in processing of precursors to the large ribosomal subunit RNAs	Ortholog(s) have role in exonucleolytic trimming to generate mature 5'-end of 5.8S rRNA from tricistronic rRNA transcript (SSU-rRNA, 5.8S rRNA and LSU-rRNA), more
53	CAGL0H04411g	1.83066	0.0023407	DIS3	YOL021C	Exosome core complex catalytic subunit; possesses both endonuclease and 3'-5' exonuclease activity; involved in 3'-5' RNA processing and degradation in both the nucleus and the cytoplasm; has similarity to E. coli RNase R and to human DIS3	Ortholog(s) have 3'-5'-exoribonuclease activity, Ran GTPase binding activity
54	CAGL0H07425g	1.80877	0.00299734	CNS1	YBR155W	TPR-containing co-chaperone; binds both Hsp82p (Hsp90) and Ssa1p (Hsp70) and stimulates the ATPase activity of SSA1, ts mutants reduce Hsp82p function while over expression suppresses the phenotypes of an HSP82 ts allele and a cpr7 deletion	Ortholog(s) have Hsp70 protein binding, Hsp90 protein binding, ribosome binding activity, role in cellular response to drug, protein refolding and cytoplasm localization
55	CAGL0H07931g	1.80604	0.00567364	TAN1	YGL232W	Putative tRNA acetyltransferase, RNA-binding protein required for the formation of the modified nucleoside N(4)-acetylcytidine in serine and leucine tRNAs but not required for the same modification in 18S rRNA	Ortholog(s) have RNA binding activity and role in tRNA modification
56	CAGL0H07601g	1.80347	0.0269888	HFM1	YGL251C	Meiosis specific DNA helicase involved in the conversion of double-stranded breaks to later recombination intermediates and in crossover control; catalyzes the unwinding of Holliday junctions; has ssDNA and dsDNA stimulated ATPase activity	Ortholog(s) have DNA helicase activity, MutLbeta complex binding, heteroduplex DNA loop binding activity
57	CAGL0H04807g	1.79239	0.00492045	TRM9	YML014W	tRNA methyltransferase, catalyzes esterification of modified uridine nucleotides in tRNA(Arg3) and tRNA(Glu), likely as part of a complex with Trm112p; deletion confers resistance to zymocin	Ortholog(s) have tRNA (uracil) methyltransferase activity and role in cellular response to drug, chronological cell aging, regulation of translational elongation, tRNA methylation, tRNA wobble uridine modification
58	CAGL0H08107g	1.77673	0.00589994	HMS1	YOR032C	Basic helix-loop-helix (bHLH) protein with similarity to myc-family transcription factors; overexpression confers hyperfilamentous growth and suppresses the pseudohyphal filamentation defect of a diploid mep1 mep2 homozygous null mutant	Ortholog(s) have DNA-binding transcription factor activity, double-stranded DNA binding activity
59	CAGL0J10912g	1.77396	0.00920589	RRP3	YHR065C	Protein involved in rRNA processing; required for maturation of the 35S primary transcript of pre-rRNA and for cleavage leading to mature 18S rRNA; homologous to eIF-4a, which is a DEAD box RNA-dependent ATPase with helicase activity	Has domain(s) with predicted ATP binding, ATP-dependent helicase activity, helicase activity, nucleic acid binding activity
60	CAGL0M03905g	1.7645	0.00387439	KRI1	YNL308C	Essential nucleolar protein required for 40S ribosome biogenesis; physically and functionally interacts with Krr1p	Ortholog(s) have role in endonucleolytic cleavage in ITS1 to separate SSU-rRNA from 5.8S rRNA and LSU-rRNA from tricistronic rRNA transcript (SSU-rRNA, 5.8S rRNA, LSU-rRNA) and 90S preribosome, nucleolus localization
61	CAGL0L04026g	1.76227	0.024693	NCS2	YNL119W	Protein required for thiolation of the uridine at the wobble position of Lys(UUU) and Glu(UUC) tRNAs; has a role in urmylation and in invasive and pseudohyphal growth; inhibits replication of Brome mosaic virus in S. cerevisiae	Ortholog(s) have role in invasive growth in response to glucose limitation, protein urmylation, pseudohyphal growth, tRNA wobble position uridine thiolation and cytosolic tRNA wobble base thiouridylase complex localization
62	CAGL0J01023g	1.75661	0.00751647	TAD2	YJL035C	Subunit of tRNA-specific adenosine-34 deaminase, forms a heterodimer with Tad3p that converts adenosine to inosine at the wobble position of several tRNAs	Ortholog(s) have tRNA-specific adenosine deaminase activity and role in tRNA modification
63	CAGL0L10890g	1.75529	0.00402994	YTM1	YOR272W	Constituent of 66S pre-ribosomal particles, forms a complex with Nop7p and Erb1p that is required for maturation of the large ribosomal subunit; has seven C-terminal WD repeats	Ortholog(s) have role in cellular response to biotic stimulus, cellular response to starvation and chromosome organization, more
64	CAGL0H07161g	1.7495	0.0258784	HIM1	YDR317W	Protein of unknown function involved in DNA repair	Ortholog(s) have role in DNA repair
65	CAGL0E02343g	1.74393	0.0044271	RCL1	YOL010W	Subunit of U3-containing 90S preribosome processome complex involved in 18S rRNA biogenesis and small ribosomal subunit assembly; stimulates Bms1p GTPase and U3 binding activity; similar to RNA cyclase-like proteins but no activity detected	Ortholog(s) have endoribonuclease activity, enzyme activator activity
66	CAGL0F04521g	1.74086	0.00600779	ECM13	YBL043W	Non-essential protein of unknown function; induced by treatment with 8-methoxypsoralen and UVA irradiation	Ortholog of S. cerevisiae : ECM13 and Saccharomyces cerevisiae S288C : YBL043W
67	CAGL0H04455g	1.73328	0.015963	INP2	YMR163C	Peroxisome-specific receptor important for peroxisome inheritance; co-fractionates with peroxisome membranes and co-localizes with peroxisomes in vivo; physically interacts with the myosin V motor Myo2p; INP2 is not an essential gene	Has domain(s) with predicted myosin binding activity, role in peroxisome inheritance and integral component of peroxisomal membrane localization
68	CAGL0I06006g	1.72578	0.00546947	RPA34	YJL148W	RNA polymerase I subunit A34.5	Ortholog(s) have RNA polymerase I activity, role in nucleolar large rRNA transcription by RNA polymerase I, transcription elongation from RNA polymerase I promoter and RNA polymerase I complex localization
69	CAGL0H06545g	1.7234	0.00406348	ATG32	YIL146C	Mitochondrial-anchored transmembrane receptor that interacts with the autophagy adaptor protein, Atg11p, and is essential for mitophagy, the selective vacuolar degradation of mitochondria in response to starvation	Ortholog(s) have role in autophagy of mitochondrion and integral component of mitochondrial outer membrane localization
70	CAGL0H05863g	1.7216	0.00444875	ELP4	YPL101W	Subunit of Elongator complex, which is required for modification of wobble nucleosides in tRNA; required for Elongator structural integrity	Ortholog(s) have ATPase activity, tRNA binding activity and role in regulation of cytoplasmic translational fidelity, regulation of transcription by RNA polymerase II, tRNA wobble base 5-methoxycarbonylmethyl-2-thiouridinylation
71	CAGL0H01243g	1.71454	0.0116983	HRQ1	YDR291W	Putative RecQ helicase; belongs to the widely conserved RecQ family of proteins which are involved in maintaining genomic integrity; similar to the human RecQ4p implicated in Rothmund-Thomson syndrome(RTS)	Ortholog(s) have ATP-dependent 3'-5' DNA helicase activity, bubble DNA binding activity
72	CAGL0H09812g	1.70239	0.00453005	SOK1	YDR006C	Protein whose overexpression suppresses the growth defect of mutants lacking protein kinase A activity; involved in cAMP-mediated signaling; localized to the nucleus; similar to the mouse testis-specific protein PBS13	Ortholog(s) have role in cAMP-mediated signaling and nucleus localization
73	CAGL0H04389g	1.69516	0.00502021	GEP4	YHR100C	Mitochondrial phosphatidylglycerophosphatase (PGP phosphatase), dephosphorylates phosphatidylglycerolphosphate to generate phosphatidylglycerol, an essential step during cardiolipin biosynthesis; null mutant is sensitive to tunicamycin, DTT	Protein of unknown function
74	CAGL0C03223g	1.69515	0.0046816	SDH2	YLL041C	Iron-sulfur protein subunit of succinate dehydrogenase (Sdh1p, Sdh2p, Sdh3p, Sdh4p), which couples the oxidation of succinate to the transfer of electrons to ubiquinone as part of the TCA cycle and the mitochondrial respiratory chain	Putative iron-sulfur protein subunit of succinate dehydrogenase; gene is downregulated in azole-resistant strain
75	CAGL0H08217g	1.69049	0.0232579	BUB3	YOR026W	Kinetochore checkpoint WD40 repeat protein that localizes to kinetochores during prophase and metaphase, delays anaphase in the presence of unattached kinetochores; forms complexes with Mad1p-Bub1p and with Cdc20p, binds Mad2p and Mad3p	Ortholog(s) have ubiquitin binding activity, role in mitotic DNA integrity checkpoint, positive regulation of protein autoubiquitination and condensed nuclear chromosome kinetochore, mitotic checkpoint complex localization
76	CAGL0H06963g	1.68886	0.0108845	YML096W	YML096W	Putative protein of unknown function with similarity to asparagine synthetases; green fluorescent protein (GFP)-fusion protein localizes to the cytoplasm; YML096W is not an essential gene and partially overlaps the verified gene RAD10	Has domain(s) with predicted asparagine synthase (glutamine-hydrolyzing) activity and role in asparagine biosynthetic process, metabolic process
77	CAGL0G00264g	1.67132	0.00575151	PXR1	YGR280C	Essential protein involved in rRNA and snoRNA maturation; competes with TLC1 RNA for binding to Est2p, suggesting a role in negative regulation of telomerase; human homolog inhibits telomerase; contains a G-patch RNA interacting domain	Ortholog(s) have enzyme activator activity, telomerase inhibitor activity, role in box C/D snoRNA 3'-end processing, negative regulation of telomere maintenance via telomerase and nucleolus, nucleoplasm localization
78	CAGL0H05137g	1.65004	0.019305	ALD6	YPL061W	Cytosolic aldehyde dehydrogenase, activated by Mg2+ and utilizes NADP+ as the preferred coenzyme; required for conversion of acetaldehyde to acetate; constitutively expressed; locates to the mitochondrial outer surface upon oxidative stress	Ortholog(s) have aldehyde dehydrogenase [NAD(P)+] activity, role in NADPH regeneration, acetate biosynthetic process, response to salt stress and cytosol, mitochondrion localization
79	CAGL0H06237g	1.64294	0.0157212	LDS1	YAL018C	Putative protein of unknown function	Ortholog(s) have role in ascospore wall assembly and ascospore wall, prospore membrane localization
80	CAGL0H07205g	1.63292	0.0106493	RRP4	YHR069C	Exosome non-catalytic core component; involved in 3'-5' RNA processing and degradation in both the nucleus and the cytoplasm; predicted to contain RNA binding domains; has similarity to human hRrp4p (EXOSC2)	Ortholog(s) have exosome (RNase complex), nuclear chromatin localization
81	CAGL0H00704g	1.628	0.0155771	ATG41	YPL250C	Protein of unknown function; mobilized into polysomes upon a shift from a fermentable to nonfermentable carbon source; potential Cdc28p substrate	Ortholog(s) have role in autophagosome assembly, autophagy of mitochondrion, protein localization by the Cvt pathway
82	CAGL0D00220g	1.61963	0.0144748	ECM1	YAL059W	Pre-ribosomal factor involved in 60S ribosomal protein subunit export; associates with the pre-60S particle; shuttles between the nucleus and cytoplasm	Ortholog(s) have role in ribosomal large subunit export from nucleus and nucleolus, preribosome, large subunit precursor localization
83	CAGL0I01826g	1.61611	0.00797632	IMP3	YHR148W	Component of the SSU processome, which is required for pre-18S rRNA processing, essential protein that interacts with Mpp10p and mediates interactions of Imp4p and Mpp10p with U3 snoRNA	Ortholog(s) have snoRNA binding activity, role in rRNA processing, ribosomal small subunit biogenesis and Mpp10 complex, small-subunit processome localization
84	CAGL0H01683g	1.61311	0.0142219	URC2	YDR520C	Putative Zn(II)2Cys6 motif containing transcription factor; non-essential gene identified in a screen for mutants with increased levels of rDNA transcription; similar to S. kluyveri Urc2p involved in uracil catabolism	Has domain(s) with predicted DNA-binding transcription factor activity, RNA polymerase II-specific, zinc ion binding activity, role in regulation of transcription, DNA-templated and nucleus localization
85	CAGL0H07865g	1.61159	0.00952332	MTO1	YGL236C	Mitochondrial protein, forms a heterodimer complex with Mss1p that performs the 5-carboxymethylaminomethyl modification of the wobble uridine base in mitochondrial tRNAs; required for respiration in paromomycin-resistant 15S rRNA mutants	Ortholog(s) have role in mitochondrial tRNA wobble uridine modification and mitochondrion localization
86	CAGL0I03608g	1.60907	0.00974457	SAS10	YDL153C	Essential subunit of U3-containing Small Subunit (SSU) processome complex involved in production of 18S rRNA and assembly of small ribosomal subunit; disrupts silencing when overproduced; mutant has increased aneuploidy tolerance	Ortholog(s) have role in cellular response to drug, endonucleolytic cleavage in 5'-ETS of tricistronic rRNA transcript (SSU-rRNA, 5.8S rRNA and LSU-rRNA), more
87	CAGL0L13392g	1.60731	0.0260622				Protein of unknown function
88	CAGL0M04587g	1.60571	0.0295356	RMP1	YLR145W	Subunit of RNase MRP, which processes pre-rRNA and has a role in cell cycle-regulated degradation of daughter cell-specific mRNAs; unlike most subunits, not shared between RNase MRP and nuclear RNase P	Ortholog(s) have rRNA primary transcript binding activity
89	CAGL0H00132g	1.60292	0.0100365				Putative adhesin-like protein with 4 tandem repeats; appears artificially broken into fragments due to sequencing errors
90	CAGL0D04884g	1.59682	0.0137833	RRP9	YPR137W	Protein involved in pre-rRNA processing, associated with U3 snRNP; component of small ribosomal subunit (SSU) processosome; ortholog of the human U3-55k protein	Ortholog(s) have snoRNA binding activity, role in cellular response to drug and box C/D snoRNP complex, small-subunit processome localization
91	CAGL0M07227g	1.59626	0.0210523	UTP9	YHR196W	Nucleolar protein, component of the small subunit (SSU) processome containing the U3 snoRNA that is involved in processing of pre-18S rRNA	Ortholog(s) have snoRNA binding activity and role in maturation of SSU-rRNA from tricistronic rRNA transcript (SSU-rRNA, 5.8S rRNA, LSU-rRNA), positive regulation of transcription by RNA polymerase I
92	CAGL0L00341g	1.58251	0.00813668	EBP2	YKL172W	Required for 25S rRNA maturation and 60S ribosomal subunit assembly; localizes to the nucleolus and in foci along nuclear periphery; constituent of 66S pre-ribosomal particles; cooperates with Rrs1p and Mps3p to mediate telomere clustering by binding Sir4p, but is not involved in telomere tethering	Ortholog(s) have role in nuclear division, rRNA processing, ribosomal large subunit biogenesis and mitotic spindle pole body, nuclear periphery, nucleolus, preribosome, large subunit precursor localization
93	CAGL0H06787g	1.57705	0.0212648	POT1	YIL160C	3-ketoacyl-CoA thiolase with broad chain length specificity, cleaves 3-ketoacyl-CoA into acyl-CoA and acetyl-CoA during beta-oxidation of fatty acids	Ortholog(s) have acetyl-CoA C-acyltransferase activity, mRNA binding activity, role in fatty acid beta-oxidation and glyoxysome, mitochondrial intermembrane space, peroxisomal matrix localization
94	CAGL0H05841g	1.57578	0.0116104	ATG21	YPL100W	Phosphoinositide binding protein required for vesicle formation in the cytoplasm-to-vacuole targeting (Cvt) pathway; binds both phosphatidylinositol (3,5)-bisphosphate and phosphatidylinositol 3-phosphate; WD-40 repeat protein	Ortholog(s) have phosphatidylinositol-3,5-bisphosphate binding, phosphatidylinositol-3-phosphate binding, phosphatidylinositol-4-phosphate binding activity
95	CAGL0J01045g	1.57002	0.0116113	HCA4	YJL033W	Putative nucleolar DEAD box RNA helicase; high-copy number suppression of a U14 snoRNA processing mutant suggests an involvement in 18S rRNA synthesis	Ortholog(s) have ATP-dependent RNA helicase activity, U3 snoRNA binding, box C/D snoRNA binding activity, role in rRNA processing and small-subunit processome localization
96	CAGL0I01606g	1.5643	0.0165657	URB2	YJR041C	Nucleolar protein required for normal metabolism of the rRNA primary transcript, proposed to be involved in ribosome biogenesis	Ortholog(s) have role in rRNA metabolic process, ribosome biogenesis and nucleolus localization
97	CAGL0H08690g	1.56199	0.0201808	THP3	YPR045C	Protein that forms a complex with Csn12p that is recruited to transcribed genes and may have a role in transcription elongation; possibly involved in splicing based on pre-mRNA accumulation defect for many intron-containing genes	Ortholog(s) have role in mRNA splicing, via spliceosome and transcriptionally active chromatin localization
98	CAGL0L07480g	1.55161	0.0096411	NRG2	YBR066C	Transcriptional repressor that mediates glucose repression and negatively regulates filamentous growth; has similarity to Nrg1p	Ortholog(s) have DNA-binding transcription factor activity, double-stranded DNA binding, sequence-specific DNA binding activity
99	CAGL0H02849g	1.54814	0.0125226	PSF2	YJL072C	Subunit of the GINS complex (Sld5p, Psf1p, Psf2p, Psf3p), which is localized to DNA replication origins and implicated in assembly of the DNA replication machinery	Ortholog(s) have role in double-strand break repair via break-induced replication, mitotic DNA replication and CMG complex, GINS complex, nuclear chromatin, replication fork protection complex localization
100	CAGL0J03344g	1.54681	0.022656	UTP7	YER082C	Nucleolar protein, component of the small subunit (SSU) processome containing the U3 snoRNA that is involved in processing of pre-18S rRNA	Ortholog(s) have role in endonucleolytic cleavage in 5'-ETS of tricistronic rRNA transcript (SSU-rRNA, 5.8S rRNA and LSU-rRNA), more
101	CAGL0H06039g	1.54514	0.0108355	FLR1	YBR008C	Plasma membrane multidrug transporter of the major facilitator superfamily, involved in efflux of fluconazole, diazaborine, benomyl, methotrexate, and other drugs; expression induced in cells treated with the mycotoxin patulin	Multidrug transporter of the major facilitator superfamily involved in 5-flucytosine resistance
102	CAGL0F01177g	1.54423	0.0242969	YOL036W	YOL036W	Protein of unknown function; potential Cdc28p substrate	Ortholog of S. cerevisiae : YOL036W and Saccharomyces cerevisiae S288C : YOL036W
103	CAGL0F07645g	1.5372	0.0403564	UTP11	YKL099C	Subunit of U3-containing Small Subunit (SSU) processome complex involved in production of 18S rRNA and assembly of small ribosomal subunit	Ortholog(s) have role in endonucleolytic cleavage in 5'-ETS of tricistronic rRNA transcript (SSU-rRNA, 5.8S rRNA and LSU-rRNA), more
104	CAGL0K01155g	1.53378	0.011537	YGR079W	YGR079W	Putative protein of unknown function; YGR079W is not an essential gene	Ortholog of S. cerevisiae : YGR079W and Saccharomyces cerevisiae S288C : YGR079W
105	CAGL0E03069g	1.53269	0.011235	ENP2	YGR145W	Essential nucleolar protein, required for biogenesis of the small ribosomal subunit; contains WD repeats, interacts with Mpp10p and Bfr2p, and has homology to Spb1p	Ortholog(s) have role in cellular response to drug, maturation of SSU-rRNA from tricistronic rRNA transcript (SSU-rRNA, 5.8S rRNA, LSU-rRNA) and nucleolus, small-subunit processome localization
106	CAGL0B04169g	1.52875	0.0104704	MRD1	YPR112C	Essential conserved protein that is part of the 90S preribosome; required for production of 18S rRNA and small ribosomal subunit; contains five consensus RNA-binding domains	Ortholog(s) have rRNA primary transcript binding activity
107	CAGL0H04917g	1.52872	0.0428941	SLU7	YDR088C	RNA splicing factor, required for ATP-independent portion of 2nd catalytic step of spliceosomal RNA splicing; interacts with Prp18p; contains zinc knuckle domain	Protein of unknown function
108	CAGL0G04763g	1.5276	0.0216092	RGS2	YOR107W	Negative regulator of glucose-induced cAMP signaling; directly activates the GTPase activity of the heterotrimeric G protein alpha subunit Gpa2p	Has domain(s) with predicted role in termination of G-protein coupled receptor signaling pathway
109	CAGL0H08481g	1.52508	0.0109257	RXT2	YBR095C	Subunit of the histone deacetylase Rpd3L complex; possibly involved in cell fusion and invasive growth	Protein of unknown function
110	CAGL0H04609g	1.51952	0.0113842	TEL1	YBL088C	Protein kinase primarily involved in telomere length regulation; contributes to cell cycle checkpoint control in response to DNA damage; functionally redundant with Mec1p; homolog of human ataxia telangiectasia (ATM) gene	Ortholog(s) have protein serine/threonine kinase activity, telomeric DNA binding activity and role in DNA damage induced protein phosphorylation, double-strand break repair, histone phosphorylation, telomere maintenance
111	CAGL0K07337g	1.51947	0.019064	HSP30	YCR021C	Hydrophobic plasma membrane localized, stress-responsive protein that negatively regulates the H(+)-ATPase Pma1p; induced by heat shock, ethanol treatment, weak organic acid, glucose limitation, and entry into stationary phase	Has domain(s) with predicted ion channel activity, role in ion transport and membrane localization
112	CAGL0M07678g	1.51513	0.0171681	BUD22	YMR014W	Protein required for 18S rRNA maturation and small ribosomal subunit biogenesis; cosediments with pre-ribosomal particles; mutation decreases efficiency of +1 Ty1 frameshifting and transposition, and affects budding pattern	Ortholog(s) have role in maturation of SSU-rRNA and 90S preribosome, nucleus localization
113	CAGL0H06853g	1.51462	0.0323923	ADH6	YMR318C	NADPH-dependent medium chain alcohol dehydrogenase with broad substrate specificity; member of the cinnamyl family of alcohol dehydrogenases; may be involved in fusel alcohol synthesis or in aldehyde tolerance	Putative NADP-dependent alcohol dehydrogenase VI; protein abundance increased in ace2 mutant cells
114	CAGL0B00484g	1.51337	0.0117228	SPB1	YCL054W	AdoMet-dependent methyltransferase involved in rRNA processing and 60S ribosomal subunit maturation; methylates G2922 in the tRNA docking site of the large subunit rRNA and in the absence of snR52, U2921; suppressor of PAB1 mutants	Ortholog(s) have rRNA (guanine) methyltransferase activity, rRNA (uridine-2'-O-)-methyltransferase activity
115	CAGL0H10516g	1.51305	0.0152445	CYK3	YDL117W	SH3-domain protein located in the mother-bud neck and the cytokinetic actin ring; mutant phenotype and genetic interactions suggest a role in cytokinesis	Ortholog(s) have enzyme regulator activity and role in mitotic actomyosin contractile ring contraction, regulation of cell shape during vegetative growth phase, secondary cell septum biogenesis
116	CAGL0C01639g	1.50968	0.0168543	ENP1	YBR247C	Protein associated with U3 and U14 snoRNAs, required for pre-rRNA processing and 40S ribosomal subunit synthesis; localized in the nucleus and concentrated in the nucleolus	Ortholog(s) have snoRNA binding activity
117	CAGL0D00880g	1.50858	0.0114659	TSR1	YDL060W	Protein required for processing of 20S pre-rRNA in the cytoplasm; associates with pre-40S ribosomal particles; inhibits the premature association of 60S subunits with assembling 40S subunits in the cytoplasm; similar to Bms1p	Ortholog(s) have ribonucleoprotein complex binding activity and role in endonucleolytic cleavage to generate mature 3'-end of SSU-rRNA from (SSU-rRNA, 5.8S rRNA, LSU-rRNA)
118	CAGL0H04587g	1.49948	0.0119569	AVT5	YBL089W	Putative transporter, member of a family of seven S. cerevisiae genes (AVT1-7) related to vesicular GABA-glycine transporters	Ortholog of S. cerevisiae : AVT5 and Saccharomyces cerevisiae S288C : YBL089W
119	CAGL0H09526g	1.49745	0.0170313	PRP22	YER013W	DEAH-box RNA-dependent ATPase/ATP-dependent RNA helicase, associates with lariat intermediates before the second catalytic step of splicing; mediates ATP-dependent mRNA release from the spliceosome and unwinds RNA duplexes	Ortholog(s) have ATP-dependent RNA helicase activity, second spliceosomal transesterification activity and role in generation of catalytic spliceosome for second transesterification step, spliceosomal complex disassembly
120	CAGL0H08393g	1.48813	0.0379852	BAP2	YBR068C	High-affinity leucine permease, functions as a branched-chain amino acid permease involved in the uptake of leucine, isoleucine and valine; contains 12 predicted transmembrane domains	Ortholog(s) have amino acid transmembrane transporter activity and role in amino acid transport, transmembrane transport
121	CAGL0H02299g	1.48345	0.0288579	YMR265C	YMR265C	Putative protein of unknown function	Ortholog of S. cerevisiae : YMR265C and Saccharomyces cerevisiae S288C : YMR265C
122	CAGL0H10384g	1.48134	0.0130338	RRP42	YDL111C	Exosome non-catalytic core component; involved in 3'-5' RNA processing and degradation in both the nucleus and the cytoplasm; has similarity to E. coli RNase PH and to human hRrp42p (EXOSC7)	Ortholog(s) have role in exonucleolytic trimming to generate mature 3'-end of 5.8S rRNA from tricistronic rRNA transcript (SSU-rRNA, 5.8S rRNA, LSU-rRNA), nuclear polyadenylation-dependent tRNA catabolic process, rRNA catabolic process
123	CAGL0B04455g	1.47444	0.0419254	AVT4	YNL101W	Vacuolar transporter, exports large neutral amino acids from the vacuole; member of a family of seven S. cerevisiae genes (AVT1-7) related to vesicular GABA-glycine transporters	Ortholog(s) have L-glutamine transmembrane transporter activity, L-isoleucine transmembrane transporter activity, L-tyrosine transmembrane transporter activity and role in amino acid transmembrane export from vacuole
124	CAGL0H04829g	1.47331	0.03862	TAF11	YML015C	TFIID subunit (40 kDa), involved in RNA polymerase II transcription initiation, similar to histone H3 with atypical histone fold motif of Spt3-like transcription factors	Ortholog(s) have chromatin binding activity, role in RNA polymerase II transcriptional preinitiation complex assembly and transcription factor TFIID complex localization
125	CAGL0J09944g	1.46912	0.0309348	AQR1	YNL065W	Plasma membrane multidrug transporter of the major facilitator superfamily, confers resistance to short-chain monocarboxylic acids and quinidine; involved in the excretion of excess amino acids	Plasma membrane drug:H+ antiporter involved in resistance to drugs and acetic acid
126	CAGL0K02387g	1.46898	0.0232817	ROK1	YGL171W	ATP-dependent RNA helicase of the DEAD box family; required for 18S rRNA synthesis	Has domain(s) with predicted ATP binding, ATP-dependent helicase activity, helicase activity, nucleic acid binding activity
127	CAGL0H02491g	1.46039	0.0158685	COX7	YMR256C	Subunit VII of cytochrome c oxidase, which is the terminal member of the mitochondrial inner membrane electron transport chain	Ortholog(s) have cytochrome-c oxidase activity, role in mitochondrial electron transport, cytochrome c to oxygen and mitochondrial respiratory chain complex IV, plasma membrane localization
128	CAGL0H05533g	1.45533	0.0196623	MOT1	YPL082C	Essential abundant protein involved in regulation of transcription, removes Spt15p (TBP) from DNA via its C-terminal ATPase activity, forms a complex with TBP that binds TATA DNA with high affinity but with altered specificity	Ortholog(s) have ATPase activity, DNA binding, TBP-class protein binding activity
129	CAGL0G08778g	1.45374	0.0261742	RRT14	YIL127C	Putative protein of unknown function; identified in a screen for mutants with decreased levels of rDNA transcription; green fluorescent protein (GFP)-fusion protein localizes to the nucleolus; predicted to be involved in ribosome biogenesis	Ortholog of S. cerevisiae : RRT14, C. albicans SC5314 : C3_01430W_A, C. dubliniensis CD36 : Cd36_81360, C. parapsilosis CDC317 : CPAR2_503790 and Candida tenuis NRRL Y-1498 : CANTEDRAFT_93825
130	CAGL0L05170g	1.45354	0.0148155	RRP14	YKL082C	Essential protein, constituent of 66S pre-ribosomal particles; interacts with proteins involved in ribosomal biogenesis and cell polarity; member of the SURF-6 family	Ortholog(s) have role in ribosomal large subunit biogenesis, ribosomal small subunit biogenesis and cytosolic large ribosomal subunit, nucleolus localization
131	CAGL0M02409g	1.45186	0.0182176	NOP53	YPL146C	Nucleolar protein; involved in biogenesis of the 60S subunit of the ribosome; interacts with rRNA processing factors Cbf5p and Nop2p; null mutant is viable but growth is severely impaired	Ortholog(s) have rRNA binding activity, role in maturation of LSU-rRNA from tricistronic rRNA transcript (SSU-rRNA, 5.8S rRNA, LSU-rRNA), ribosomal large subunit export from nucleus and nucleolus localization
132	CAGL0L03047g	1.44337	0.0159376	DBP7	YKR024C	Putative ATP-dependent RNA helicase of the DEAD-box family involved in ribosomal biogenesis; essential for growth under anaerobic conditions	Ortholog(s) have role in maturation of LSU-rRNA from tricistronic rRNA transcript (SSU-rRNA, 5.8S rRNA, LSU-rRNA) and nucleolus localization
133	CAGL0H01045g	1.43539	0.0221146	MRX10	YDR282C	Putative protein of unknown function	Ortholog(s) have role in cellular response to biotic stimulus, cellular response to starvation and filamentous growth of a population of unicellular organisms in response to biotic stimulus, more
134	CAGL0J00451g	1.43501	0.0477174	TDH3	YGR192C	Glyceraldehyde-3-phosphate dehydrogenase, isozyme 3, involved in glycolysis and gluconeogenesis; tetramer that catalyzes the reaction of glyceraldehyde-3-phosphate to 1,3 bis-phosphoglycerate; detected in the cytoplasm and cell wall	Putative glyceraldehyde-3-phosphate dehydrogenase; protein differentially expressed in azole resistant strain; expression downregulated in biofilm vs planktonic cell culture
135	CAGL0F01551g	1.43445	0.0356167	FYV7	YLR068W	Essential protein required for maturation of 18S rRNA; required for survival upon exposure to K1 killer toxin	Ortholog(s) have role in maturation of SSU-rRNA from tricistronic rRNA transcript (SSU-rRNA, 5.8S rRNA, LSU-rRNA)
136	CAGL0L02871g	1.43107	0.016961	NOC2	YOR206W	Protein that forms a nucleolar complex with Mak21p that binds to 90S and 66S pre-ribosomes, as well as a nuclear complex with Noc3p that binds to 66S pre-ribosomes; both complexes mediate intranuclear transport of ribosomal precursors	Ortholog(s) have role in cellular response to biotic stimulus, cellular response to drug and cellular response to starvation, more
137	CAGL0H03949g	1.43043	0.0178767	YCL001W-B	YCL001W-B	Putative protein of unknown function; YCL001W-B gene has similarity to DOM34 and is present in a region duplicated between chromosomes XIV and III	Has domain(s) with predicted role in RNA surveillance, nuclear-transcribed mRNA catabolic process, no-go decay, nuclear-transcribed mRNA catabolic process, non-stop decay
138	CAGL0K01551g	1.43035	0.016802	DBP10	YDL031W	Putative ATP-dependent RNA helicase of the DEAD-box protein family, constituent of 66S pre-ribosomal particles; essential protein involved in ribosome biogenesis	Ortholog(s) have role in assembly of large subunit precursor of preribosome, maturation of 5.8S rRNA from tricistronic rRNA transcript (SSU-rRNA, 5.8S rRNA and LSU-rRNA), more
139	CAGL0D02640g	1.42385	0.045722	HXT2	YMR011W	High-affinity glucose transporter of the major facilitator superfamily, expression is induced by low levels of glucose and repressed by high levels of glucose	Has domain(s) with predicted transmembrane transporter activity, role in transmembrane transport and integral component of membrane, membrane localization
140	CAGL0D02662g	1.42385	0.045722	HXT2	YMR011W	High-affinity glucose transporter of the major facilitator superfamily, expression is induced by low levels of glucose and repressed by high levels of glucose	Has domain(s) with predicted transmembrane transporter activity, role in transmembrane transport and integral component of membrane, membrane localization
141	CAGL0M13915g	1.42339	0.0254115	YMR310C	YMR310C	Putative protein of unknown function; predicted to be involved in ribosome biogenesis; green fluorescent protein (GFP)-fusion protein localizes to the nucleus; YMR310C is not an essential gene	Ortholog(s) have role in cell-abiotic substrate adhesion
142	CAGL0H01595g	1.41848	0.0172527	RBA50	YDR527W	Protein involved in transcription; interacts with RNA polymerase II subunits Rpb2p, Rpb3, and Rpb11p; has similarity to human RPAP1	Ortholog(s) have role in transcription by RNA polymerase II
143	CAGL0H05555g	1.41847	0.0424392	SEN54	YPL083C	Subunit of the tRNA splicing endonuclease, which is composed of Sen2p, Sen15p, Sen34p, and Sen54p	Ortholog(s) have tRNA-intron endonuclease activity, role in tRNA-type intron splice site recognition and cleavage and mitochondrial outer membrane, tRNA-intron endonuclease complex localization
144	CAGL0G00484g	1.4165	0.0299882	EFG1	YGR271C-A	Essential protein required for maturation of 18S rRNA; null mutant is sensitive to hydroxyurea and is delayed in recovering from alpha-factor arrest; green fluorescent protein (GFP)-fusion protein localizes to the nucleolus	Has domain(s) with predicted role in rRNA processing
145	CAGL0H05885g	1.41637	0.0174535	FMP30	YPL103C	Mitochondrial inner membrane protein with a role in maintaining mitochondrial morphology and normal cardiolipin levels; proposed to be involved in N-acylethanolamine metabolism; related to mammalian N-acylPE-specific phospholipase D	Ortholog(s) have role in N-acylethanolamine metabolic process, N-acylphosphatidylethanolamine metabolic process and integral component of mitochondrial inner membrane localization
146	CAGL0H02475g	1.40783	0.03639	PET111	YMR257C	Mitochondrial translational activator specific for the COX2 mRNA; located in the mitochondrial inner membrane	Ortholog(s) have translation regulator activity, role in mitochondrial respiratory chain complex IV biogenesis, positive regulation of mitochondrial translation and mitochondrial inner membrane localization
147	CAGL0I02354g	1.40687	0.0289737	DBP8	YHR169W	ATPase, putative RNA helicase of the DEAD-box family; component of 90S preribosome complex involved in production of 18S rRNA and assembly of 40S small ribosomal subunit; ATPase activity stimulated by association with Esf2p	Ortholog(s) have ATP-dependent RNA helicase activity
148	CAGL0H04873g	1.39937	0.0311837	STP3	YLR375W	Zinc-finger protein of unknown function, possibly involved in pre-tRNA splicing and in uptake of branched-chain amino acids	Ortholog(s) have sequence-specific DNA binding activity and role in filamentous growth
149	CAGL0H08624g	1.39907	0.0388574	MCM16	YPR046W	Protein involved in kinetochore-microtubule mediated chromosome segregation; binds to centromere DNA	Ortholog(s) have role in establishment of mitotic sister chromatid cohesion and condensed nuclear chromosome kinetochore localization
150	CAGL0J02376g	1.39797	0.0450461	FAF1	YIL019W	Protein required for pre-rRNA processing and 40S ribosomal subunit assembly	Ortholog(s) have role in maturation of SSU-rRNA from tricistronic rRNA transcript (SSU-rRNA, 5.8S rRNA, LSU-rRNA) and nucleolus localization
151	CAGL0M11154g	1.39731	0.0194969	MAK21	YDR060W	Constituent of 66S pre-ribosomal particles, required for large (60S) ribosomal subunit biogenesis; involved in nuclear export of pre-ribosomes; required for maintenance of dsRNA virus; homolog of human CAATT-binding protein	Protein of unknown function
152	CAGL0J09460g	1.38228	0.0425939	AIR1	YIL079C	Zinc knuckle protein, involved in nuclear RNA processing and degradation as a component of the TRAMP complex; stimulates the poly(A) polymerase activity of Pap2p in vitro; functionally redundant with Air2p	Ortholog(s) have polynucleotide adenylyltransferase activity
153	CAGL0H07029g	1.37404	0.0237808	MRPL35	YDR322W	mitochondrial ribosomal protein of the large subunit	Ortholog(s) have structural constituent of ribosome activity and mitochondrial large ribosomal subunit localization
154	CAGL0L04950g	1.37269	0.0226163	ERB1	YMR049C	Constituent of 66S pre-ribosomal particles, forms a complex with Nop7p and Ytm1p that is required for maturation of the large ribosomal subunit; required for maturation of the 25S and 5.8S ribosomal RNAs; homologous to mammalian Bop1	Ortholog(s) have nucleolus localization
155	CAGL0H10318g	1.37007	0.0216821	KIN28	YDL108W	Serine/threonine protein kinase, subunit of the transcription factor TFIIH; involved in transcription initiation at RNA polymerase II promoters	Ortholog(s) have RNA polymerase II CTD heptapeptide repeat kinase activity, cyclin-dependent protein kinase activating kinase activity, cyclin-dependent protein serine/threonine kinase activity
156	CAGL0G05742g	1.36962	0.0434107	NOP6	YDL213C	rRNA-binding protein required for 40S ribosomal subunit biogenesis; contains an RNA recognition motif (RRM) and has similarity to hydrophilins; NOP6 may be a fungal-specific gene as no homologs have been yet identified in higher eukaryotes	Ortholog(s) have rRNA binding, snoRNA binding activity, role in ribosomal small subunit biogenesis and 90S preribosome, nucleolus, preribosome, large subunit precursor, preribosome, small subunit precursor localization
157	CAGL0H02673g	1.35971	0.0434577	UTP30	YKR060W	Subunit of U3-containing 90S preribosome complex involved in production of 18S rRNA and assembly of small ribosomal subunit	Ortholog(s) have role in maturation of SSU-rRNA from tricistronic rRNA transcript (SSU-rRNA, 5.8S rRNA, LSU-rRNA) and 90S preribosome, nucleolus localization
158	CAGL0H09020g	1.35807	0.0255498	ITC1	YGL133W	Subunit of the ATP-dependent Isw2p-Itc1p chromatin remodeling complex, required for repression of a-specific genes, repression of early meiotic genes during mitotic growth, and repression of INO1; similar to mammalian Acf1p, the regulatory subunit of the mammalian ATP-utilizing chromatin assembly and modifying factor (ACF) complex	Ortholog(s) have role in chromatin silencing at telomere, negative regulation of transcription from RNA polymerase II promoter by pheromones and CHRAC localization
159	CAGL0H05907g	1.35665	0.0367296	MSD1	YPL104W	Mitochondrial aspartyl-tRNA synthetase, required for acylation of aspartyl-tRNA; yeast and bacterial aspartyl-, asparaginyl-, and lysyl-tRNA synthetases contain regions with high sequence similarity, suggesting a common ancestral gene	Ortholog(s) have aspartate-tRNA ligase activity, role in mitochondrial aspartyl-tRNA aminoacylation and mitochondrion localization
160	CAGL0H02233g	1.35521	0.0234085	PPA2	YMR267W	Mitochondrial inorganic pyrophosphatase, required for mitochondrial function and possibly involved in energy generation from inorganic pyrophosphate	Ortholog(s) have inorganic diphosphatase activity, role in aerobic respiration and mitochondrion localization
161	CAGL0H06765g	1.35039	0.0295877	BNR1	YIL159W	Formin, nucleates the formation of linear actin filaments, involved in cell processes such as budding and mitotic spindle orientation which require the formation of polarized actin cables, functionally redundant with BNI1	Ortholog(s) have profilin binding activity and role in barbed-end actin filament capping, formin-nucleated actin cable assembly, mitotic actomyosin contractile ring assembly, positive regulation of actin cytoskeleton reorganization
162	CAGL0H04213g	1.34634	0.0240254	TDA9	YML081W	DNA-binding protein, putative transcription factor; green fluorescent protein (GFP)-fusion protein localizes to the nucleus; null mutant is sensitive to expression of the top1-T722A allele; not an essential gene	Ortholog(s) have sequence-specific DNA binding activity and role in acetate biosynthetic process, regulation of transcription, DNA-templated
163	CAGL0H00440g	1.34101	0.0395162	YJR124C	YJR124C	Putative protein of unknown function; expression induced under calcium shortage	Has domain(s) with predicted role in transmembrane transport and integral component of membrane localization
164	CAGL0L11660g	1.34068	0.0252272	RPO31	YOR116C	RNA polymerase III largest subunit C160, part of core enzyme; similar to bacterial beta-prime subunit and to RPA190 and RPO21	Ortholog(s) have RNA polymerase III activity, role in tRNA transcription by RNA polymerase III and RNA polymerase III complex localization
165	CAGL0H06809g	1.33669	0.0273887	VPS51	YKR020W	Component of the GARP (Golgi-associated retrograde protein) complex, Vps51p-Vps52p-Vps53p-Vps54p, which is required for the recycling of proteins from endosomes to the late Golgi; links the (VFT/GARP) complex to the SNARE Tlg1p	Putative component of Golgi-associated retrograde protein complex; gene is upregulated in azole-resistant strain
166	CAGL0L11176g	1.33442	0.0347796	OGG1	YML060W	Mitochondrial glycosylase/lyase that specifically excises 7,8-dihydro-8-oxoguanine residues located opposite cytosine or thymine residues in DNA, repairs oxidative damage to mitochondrial DNA, contributes to UVA resistance	Ortholog(s) have oxidized purine nucleobase lesion DNA N-glycosylase activity and role in base-excision repair, AP site formation, error-free translesion synthesis, telomere maintenance via telomerase
167	CAGL0H08602g	1.33408	0.0381337	MSF1	YLR168C	Mitochondrial intermembrane space protein involved in regulation of mitochondrial cardiolipin and phosphatidylethanolamine levels; null has defects in mitochondrial morphology; similar to Ups1p, Ups3p and to human PRELI	Has domain(s) with predicted ATP binding, aminoacyl-tRNA ligase activity, magnesium ion binding, phenylalanine-tRNA ligase activity, tRNA binding activity and role in phenylalanyl-tRNA aminoacylation, tRNA aminoacylation, tRNA processing
168	CAGL0M00946g	1.32275	0.0362884	TSR2	YLR435W	Protein with a potential role in pre-rRNA processing	Ortholog(s) have role in maturation of SSU-rRNA from tricistronic rRNA transcript (SSU-rRNA, 5.8S rRNA, LSU-rRNA)
169	CAGL0L03872g	1.32202	0.0349337	RPC19	YNL113W	RNA polymerase subunit AC19, common to RNA polymerases I and III	Ortholog(s) have RNA polymerase I activity, RNA polymerase III activity, role in tRNA transcription by RNA polymerase III, transcription by RNA polymerase I and RNA polymerase I complex, RNA polymerase III complex localization
170	CAGL0H02167g	1.32002	0.0398336	SAM35	YHR083W	Essential component of the sorting and assembly machinery (SAM complex or TOB complex) of the mitochondrial outer membrane, which binds precursors of beta-barrel proteins and facilitates their insertion into the outer membrane	Ortholog(s) have role in mitochondrial outer membrane translocase complex assembly, protein import into mitochondrial outer membrane and mitochondrial sorting and assembly machinery complex localization
171	CAGL0A03652g	1.31581	0.0293846	MAK5	YBR142W	Essential nucleolar protein, putative DEAD-box RNA helicase required for maintenance of M1 dsRNA virus; involved in biogenesis of large (60S) ribosomal subunits	Ortholog(s) have role in maturation of 5.8S rRNA from tricistronic rRNA transcript (SSU-rRNA, 5.8S rRNA, LSU-rRNA), maturation of LSU-rRNA from tricistronic rRNA transcript (SSU-rRNA, 5.8S rRNA, LSU-rRNA) and nucleolus localization
172	CAGL0H06171g	1.31254	0.0279197	ATS1	YAL020C	Protein required, with Elongator complex, Kti11p, and Kti12p, for modification of wobble nucleosides in tRNA; has a potential role in regulatory interactions between microtubules and the cell cycle	Ortholog(s) have role in budding cell bud growth, microtubule cytoskeleton organization, tRNA wobble uridine modification and cytoplasm localization
173	CAGL0B00352g	1.30836	0.0293237	KRR1	YCL059C	Essential nucleolar protein required for the synthesis of 18S rRNA and for the assembly of 40S ribosomal subunit	Ortholog(s) have role in endonucleolytic cleavage in ITS1 to separate SSU-rRNA from 5.8S rRNA and LSU-rRNA from tricistronic rRNA transcript (SSU-rRNA, 5.8S rRNA, LSU-rRNA) and nucleolus, small-subunit processome localization
174	CAGL0H10472g	1.30457	0.0283074	IWR1	YDL115C	RNA polymerase II transport factor, conserved from yeast to humans; involved in both basal and regulated transcription from RNA polymerase II (RNAP II) promoters, but not itself a transcription factor; interacts with most of the RNAP II subunits; nucleo-cytoplasmic shuttling protein; deletion causes hypersensitivity to K1 killer toxin	Ortholog(s) have role in protein import into nucleus and RNA polymerase II, holoenzyme, cytoplasm localization
175	CAGL0H03619g	1.30347	0.0394761	YNL011C	YNL011C	Putative protein of unknown function; YNL011C is not an essential gene	Ortholog of S. cerevisiae : YNL011C, C. albicans SC5314 : C7_01230C_A, C. dubliniensis CD36 : Cd36_71090, C. parapsilosis CDC317 : CPAR2_300420 and Candida tenuis NRRL Y-1498 : CANTEDRAFT_111980
176	CAGL0E05478g	1.30223	0.0330015	RPA43	YOR340C	RNA polymerase I subunit A43	Ortholog(s) have RNA polymerase I activity, role in nucleolar large rRNA transcription by RNA polymerase I and RNA polymerase I complex localization
177	CAGL0I07975g	1.30041	0.0376531	BRX1	YOL077C	Nucleolar protein, constituent of 66S pre-ribosomal particles; depletion leads to defects in rRNA processing and a block in the assembly of large ribosomal subunits; possesses a sigma(70)-like RNA-binding motif	Ortholog(s) have 5S rRNA binding, rRNA primary transcript binding activity
178	CAGL0H08558g	1.29745	0.0327954	ATG11	YPR049C	Adapter protein for pexophagy and the cytoplasm-to-vacuole targeting (Cvt) pathway; directs receptor-bound cargo to the phagophore assembly site (PAS) for packaging into vesicles; required for recruiting other proteins to the (PAS)	Protein with a predicted role in pexophagy
179	CAGL0H00528g	1.29498	0.031165	JHD2	YJR119C	JmjC domain family histone demethylase specific for H3-K4 (histone H3 Lys4); removes methyl groups specifically added by Set1p methyltransferase; protein levels regulated by Not4p (E3 ubiquitin ligase) polyubiquitin-mediated degradation	Ortholog(s) have histone demethylase activity (H3-dimethyl-K4 specific), histone demethylase activity (H3-monomethyl-K4 specific), histone demethylase activity (H3-trimethyl-K4 specific) activity
180	CAGL0H06567g	1.29244	0.0375063	SLN1	YIL147C	Histidine kinase osmosensor that regulates a MAP kinase cascade; transmembrane protein with an intracellular kinase domain that signals to Ypd1p and Ssk1p, thereby forming a phosphorelay system similar to bacterial two-component regulators	Predicted histidine phosphotransfer kinase involved in a two-component signaling pathway
181	CAGL0M01056g	1.29101	0.0484391	FCF1	YDR339C	Putative PINc domain nuclease required for early cleavages of 35S pre-rRNA and maturation of 18S rRNA; component of the SSU (small subunit) processome involved in 40S ribosomal subunit biogenesis; copurifies with Faf1p	Ortholog(s) have role in endonucleolytic cleavage in 5'-ETS of tricistronic rRNA transcript (SSU-rRNA, 5.8S rRNA and LSU-rRNA), more
182	CAGL0H07711g	1.29028	0.0298937	RTF1	YGL244W	Subunit of the RNA polymerase II-associated Paf1 complex; directly or indirectly regulates DNA-binding properties of Spt15p and relative activities of different TATA elements; involved in telomere maintenance; involved in transcription elongation as demonstrated by the G-less-based run-on (GLRO) assay	Ortholog(s) have RNA binding, RNA polymerase II C-terminal domain phosphoserine binding activity
183	CAGL0H02497g	1.28739	0.0312584	GFD1	YMR255W	Coiled-coiled protein of unknown function, identified as a high-copy suppressor of a dbp5 mutation	Ortholog(s) have role in mRNA export from nucleus and cytoplasm, nuclear pore localization
184	CAGL0H05357g	1.28541	0.0311392	YTA6	YPL074W	Putative ATPase of the CDC48/PAS1/SEC18 (AAA) family, localized to the cortex of mother cells but not to daughter cells	Ortholog(s) have cell cortex localization
185	CAGL0A03674g	1.28293	0.0476435	BMT2	YBR141C	Putative S-adenosylmethionine-dependent methyltransferase; green fluorescent protein (GFP)-fusion protein localizes to the nucleolus; YBR141C is not an essential gene	Ortholog(s) have rRNA (adenine) methyltransferase activity and nucleolus localization
186	CAGL0H09460g	1.28099	0.0332192	FAA2	YER015W	Medium chain fatty acyl-CoA synthetase, activates imported fatty acids; accepts a wide range of fatty acid chain lengths with a preference for medium chains, C9:0-C13:0; localized to the peroxisome	Ortholog(s) have long-chain fatty acid-CoA ligase activity, medium-chain fatty acid-CoA ligase activity, very long-chain fatty acid-CoA ligase activity, role in long-chain fatty acid metabolic process and glyoxysome localization
187	CAGL0M13431g	1.27685	0.0328323	IKI1	YHR187W	Subunit of Elongator complex, which is required for modification of wobble nucleosides in tRNA; iki1 mutations confer resistance to the K. lactis toxin zymocin	Ortholog(s) have ATPase activity, tRNA binding activity, role in tRNA modification and Elongator holoenzyme complex, cytoplasm, nucleus localization
188	CAGL0H01639g	1.27521	0.0456841	SPS1	YDR523C	Putative protein serine/threonine kinase expressed at the end of meiosis and localized to the prospore membrane, required for correct localization of enzymes involved in spore wall synthesis	Ortholog(s) have role in ascospore wall assembly, ascospore-type prospore membrane assembly, regulation of protein localization to mitotic spindle pole body, septation initiation signaling
189	CAGL0H00847g	1.27315	0.0354954	HUT1	YPL244C	Protein with a role in UDP-galactose transport to the Golgi lumen, has similarity to human UDP-galactose transporter UGTrel1, exhibits a genetic interaction with S. cerevisiae ERO1	Ortholog(s) have UDP-galactose transmembrane transporter activity and role in UDP-galactose transmembrane transport, UDP-glucose transmembrane transport
190	CAGL0H08129g	1.27124	0.0432942	DFG16	YOR030W	Probable multiple transmembrane protein, involved in diploid invasive and pseudohyphal growth upon nitrogen starvation; required for accumulation of processed Rim101p	Ortholog(s) have role in cellular response to pH, filamentous growth of a population of unicellular organisms in response to pH, pathogenesis, protein processing, pseudohyphal growth, regulation of intracellular pH
191	CAGL0C01331g	1.26888	0.0333528	HPM1	YIL110W	AdoMet-dependent methyltransferase involved in a novel 3-methylhistidine modification of ribosomal protein Rpl3p; seven beta-strand MTase family member; null mutant exhibits a weak vacuolar protein sorting defect and caspofungin resistance	Ortholog(s) have protein-histidine N-methyltransferase activity and role in peptidyl-histidine methylation, to form tele-methylhistidine, positive regulation of translational fidelity, ribosomal large subunit assembly
192	CAGL0H07843g	1.26376	0.0338177	HAP2	YGL237C	Subunit of the heme-activated, glucose-repressed Hap2p/3p/4p/5p CCAAT-binding complex, a transcriptional activator and global regulator of respiratory gene expression; contains sequences sufficient for both complex assembly and DNA binding	Ortholog(s) have RNA polymerase II proximal promoter sequence-specific DNA binding, proximal promoter DNA-binding transcription activator activity, RNA polymerase II-specific activity
193	CAGL0H00935g	1.25939	0.0489301	YAR1	YPL239W	Cytoplasmic ankyrin-repeat containing protein of unknown function, proposed to link the processes of 40S ribosomal subunit biogenesis and adaptation to osmotic and oxidative stress; expression repressed by heat shock	Ortholog(s) have unfolded protein binding activity
194	CAGL0L08547g	1.25634	0.0359081				Protein of unknown function
195	CAGL0H07623g	1.25599	0.0354019	RMR1	YGL250W	Protein required for meiotic recombination and gene conversion; null mutant displays reduced PIS1 expression and growth defects on non-fermentable carbon sources and minimal media; GFP-fusion protein localizes to both cytoplasm and nucleus	Ortholog(s) have role in meiotic gene conversion, reciprocal meiotic recombination
196	CAGL0K03795g	1.25069	0.0378815	ECM16	YMR128W	Essential DEAH-box ATP-dependent RNA helicase specific to the U3 snoRNP, predominantly nucleolar in distribution, required for 18S rRNA synthesis	Ortholog(s) have RNA helicase activity, role in maturation of SSU-rRNA from tricistronic rRNA transcript (SSU-rRNA, 5.8S rRNA, LSU-rRNA) and nucleolus, small-subunit processome localization
197	CAGL0J10890g	1.24393	0.0361192	SSF2	YDR312W	Protein required for ribosomal large subunit maturation, functionally redundant with Ssf1p; member of the Brix family	Ortholog(s) have rRNA binding activity, role in conjugation with cellular fusion, ribosomal large subunit assembly and nucleolus localization
198	CAGL0H07337g	1.24319	0.0367485				Protein of unknown function
199	CAGL0H09262g	1.23983	0.0421664	MNT3	YIL014W	Alpha-1,3-mannosyltransferase, adds the fourth and fifth alpha-1,3-linked mannose residues to O-linked glycans during protein O-glycosylation	Has domain(s) with predicted transferase activity, transferring glycosyl groups activity and role in protein glycosylation
200	CAGL0K09922g	1.23976	0.0383433	VTS1	YOR359W	Post-transcriptional gene regulator, flap-structured DNA-binding and RNA-binding protein; shows genetic interactions with Vti1p, a v-SNARE involved in cis-Golgi membrane traffic; stimulates Dna2p endonuclease activity; contains a SAM domain	Ortholog(s) have RNA binding, flap-structured DNA binding activity, role in nuclear-transcribed mRNA poly(A) tail shortening, positive regulation of endodeoxyribonuclease activity and P-body, cytosol, nucleus localization
201	CAGL0H07491g	1.23403	0.0473739	AMN1	YBR158W	Protein required for daughter cell separation, multiple mitotic checkpoints, and chromosome stability; contains 12 degenerate leucine-rich repeat motifs; expression is induced by the Mitotic Exit Network (MEN)	Ortholog(s) have role in mitotic cell cycle checkpoint, negative regulation of exit from mitosis and cellular bud, cytoplasm, nucleus localization
202	CAGL0L03025g	1.23167	0.0445183	RPC37	YKR025W	RNA polymerase III subunit C37	Ortholog(s) have RNA polymerase III activity, role in tRNA transcription by RNA polymerase III and RNA polymerase III complex localization
203	CAGL0D03124g	1.23149	0.040518	DRS1	YLL008W	Nucleolar DEAD-box protein required for ribosome assembly and function, including synthesis of 60S ribosomal subunits; constituent of 66S pre-ribosomal particles	Has domain(s) with predicted ATP binding, ATP-dependent helicase activity, helicase activity, nucleic acid binding activity
204	CAGL0K09284g	1.22963	0.0436524	PWP2	YCR057C	Conserved 90S pre-ribosomal component essential for proper endonucleolytic cleavage of the 35 S rRNA precursor at A0, A1, and A2 sites; contains eight WD-repeats; PWP2 deletion leads to defects in cell cycle and bud morphogenesis	Ortholog(s) have snoRNA binding activity
205	CAGL0C03289g	1.22762	0.0385367	YBT1	YLL048C	Transporter of the ATP-binding cassette (ABC) family involved in bile acid transport; similar to mammalian bile transporters	Putative ABC transporter involved in bile acid transport; gene is upregulated in azole-resistant strain
206	CAGL0H05511g	1.22534	0.0393715	RPS9A	YPL081W	Protein component of the small (40S) ribosomal subunit; nearly identical to Rps9Bp and has similarity to E. coli S4 and rat S9 ribosomal proteins	Ortholog(s) have rRNA binding, structural constituent of ribosome activity and role in maturation of SSU-rRNA from tricistronic rRNA transcript (SSU-rRNA, 5.8S rRNA, LSU-rRNA)
207	CAGL0L08756g	1.22227	0.0471809	RRP12	YPL012W	Protein required for export of the ribosomal subunits; associates with the RNA components of the pre-ribosomes; has a role in nuclear import in association with Pse1p; contains HEAT-repeats	Ortholog(s) have nucleus localization
208	CAGL0L03806g	1.21365	0.0417806	NOP15	YNL110C	Constituent of 66S pre-ribosomal particles, involved in 60S ribosomal subunit biogenesis; localizes to both nucleolus and cytoplasm	Ortholog(s) have rRNA binding activity, role in actomyosin contractile ring assembly, ribosomal large subunit biogenesis and nucleolus, preribosome, large subunit precursor localization
209	CAGL0H05951g	1.21087	0.0412199	YPL107W	YPL107W	Putative protein of unknown function; green fluorescent protein (GFP)-fusion protein localizes to mitochondria; YPL107W is not an essential gene	Ortholog of S. cerevisiae : YPL107W, C. albicans SC5314 : C4_01930C_A, C. dubliniensis CD36 : Cd36_41820, C. parapsilosis CDC317 : CPAR2_400500 and Candida tenuis NRRL Y-1498 : CANTEDRAFT_115274
210	CAGL0B01397g	1.21039	0.0423823	NOP8	YOL144W	Nucleolar protein required for 60S ribosomal subunit biogenesis	Putative nucleolar protein required for ribosome biogenesis; gene is downregulated in azole-resistant strain
211	CAGL0H06303g	1.20774	0.0419371	NTG1	YAL015C	DNA N-glycosylase and apurinic/apyrimidinic (AP) lyase involved in base excision repair; acts in both nucleus and mitochondrion; creates a double-strand break at mtDNA origins that stimulates replication in response to oxidative stress	Ortholog(s) have DNA-(apurinic or apyrimidinic site) endonuclease activity, oxidized purine nucleobase lesion DNA N-glycosylase activity, oxidized pyrimidine nucleobase lesion DNA N-glycosylase activity
212	CAGL0H09988g	1.20709	0.041841	REB1	YBR049C	RNA polymerase I enhancer binding protein; DNA binding protein which binds to genes transcribed by both RNA polymerase I and RNA polymerase II; required for termination of RNA polymerase I transcription	Ortholog(s) have sequence-specific DNA binding activity and role in regulation of transcription by RNA polymerase II, termination of RNA polymerase II transcription, transcriptional start site selection at RNA polymerase II promoter
213	CAGL0H05775g	1.20574	0.0484409	MSY1	YPL097W	Mitochondrial tyrosyl-tRNA synthetase	Ortholog(s) have misfolded RNA binding, tyrosine-tRNA ligase activity, role in Group I intron splicing, RNA folding, mitochondrial tyrosyl-tRNA aminoacylation and mitochondrion localization
214	CAGL0G06248g	1.20158	0.0434141	MAK16	YAL025C	Essential nuclear protein, constituent of 66S pre-ribosomal particles; required for maturation of 25S and 5.8S rRNAs; required for maintenance of M1 satellite double-stranded RNA of the L-A virus	Ortholog(s) have role in maturation of 5.8S rRNA from tricistronic rRNA transcript (SSU-rRNA, 5.8S rRNA, LSU-rRNA), maturation of LSU-rRNA from tricistronic rRNA transcript (SSU-rRNA, 5.8S rRNA, LSU-rRNA)
215	CAGL0H10560g	1.20116	0.0469105	YDL121C	YDL121C	Putative protein of unknown function; green fluorescent protein (GFP)-fusion protein localizes to the endoplasmic reticulum; YDL121C is not an essential protein	Ortholog(s) have endoplasmic reticulum localization
216	CAGL0J09020g	1.19549	0.0443446	SNF3	YDL194W	Plasma membrane low glucose sensor that regulates glucose transport; contains 12 predicted transmembrane segments and a long C-terminal tail required for induction of hexose transporters; also senses fructose and mannose; similar to Rgt2p	Putative plasma membrane high affinity glucose sensor, required for growth under glucose-limiting conditions
217	CAGL0I05654g	1.19486	0.0465254	URK1	YNR012W	Uridine/cytidine kinase, component of the pyrimidine ribonucleotide salvage pathway that converts uridine into UMP and cytidine into CMP; involved in the pyrimidine deoxyribonucleotide salvage pathway, converting deoxycytidine into dCMP	Ortholog(s) have uridine kinase activity and role in pyrimidine-containing compound salvage
218	CAGL0H09218g	1.18462	0.0474627	SDT1	YGL224C	Pyrimidine nucleotidase; overexpression suppresses the 6-AU sensitivity of transcription elongation factor S-II, as well as resistance to other pyrimidine derivatives	Ortholog(s) have nucleotidase activity and role in pyrimidine nucleobase metabolic process
219	CAGL0E00517g	1.16843	0.0491897	YCR087C-A	YCR087C-A	Putative protein of unknown function; green fluorescent protein (GFP)-fusion protein localizes to the nucleolus; YCR087C-A is not an essential gene	Ortholog of S. cerevisiae : YCR087C-A, C. albicans SC5314 : CR_10750C_A, C. dubliniensis CD36 : Cd36_35524, C. parapsilosis CDC317 : CPAR2_200040 and Candida tenuis NRRL Y-1498 : CANTEDRAFT_114381
220	CAGL0B04433g	1.16816	0.0488555	FUR4	YBR021W	Uracil permease, localized to the plasma membrane; expression is tightly regulated by uracil levels and environmental cues	Has domain(s) with predicted nucleobase transmembrane transporter activity, role in nucleobase transport, transmembrane transport and membrane localization
221	CAGL0H05621g	1.1667	0.0491255	RLM1	YPL089C	MADS-box transcription factor, component of the protein kinase C-mediated MAP kinase pathway involved in the maintenance of cell integrity; phosphorylated and activated by the MAP-kinase Slt2p	Putative transcription factor with a predicted role in cell wall integrity
Down regulated genes [82 genes]
Sl no.	Systematic Name	log2_Fold Change	p-value	Common name	SGD ORF	Functional Description (SGD; Saccharomyces Genome Database)	Functional Description (CGD; Candida Genome Database)
1	CAGL0M06677g	-12.6678	7.69e-29	HHF2	YNL030W	Histone H4, core histone protein required for chromatin assembly and chromosome function; one of two identical histone proteins (see also HHF1); contributes to telomeric silencing; N-terminal domain involved in maintaining genomic integrity	Ortholog(s) have role in histone H3-K79 methylation, sexual sporulation resulting in formation of a cellular spore, transfer RNA gene-mediated silencing and replication fork protection complex localization
2	CAGL0C04136g	-7.75721	9.52e-18	HHF1	YBR009C	Histone H4, core histone protein required for chromatin assembly and chromosome function; one of two identical histone proteins (see also HHF2); contributes to telomeric silencing; N-terminal domain involved in maintaining genomic integrity	Ortholog(s) have role in histone H3-K79 methylation, sexual sporulation resulting in formation of a cellular spore, transfer RNA gene-mediated silencing and replication fork protection complex localization
3	CAGL0I04444g	-3.63074	6.79e-07	ADE1	YAR015W	N-succinyl-5-aminoimidazole-4-carboxamide ribotide (SAICAR) synthetase, required for 'de novo' purine nucleotide biosynthesis; red pigment accumulates in mutant cells deprived of adenine	Ortholog(s) have phosphoribosylaminoimidazolesuccinocarboxamide synthase activity and role in 'de novo' IMP biosynthetic process, adenine biosynthetic process, fumarate metabolic process
4	CAGL0F01749g	-3.60812	3.55e-06	SHM2	YLR058C	Cytosolic serine hydroxymethyltransferase, converts serine to glycine plus 5,10 methylenetetrahydrofolate; major isoform involved in generating precursors for purine, pyrimidine, amino acid, and lipid biosynthesis	Putative serine hydroxymethyltransferase; protein differentially expressed in azole resistant strain
5	CAGL0L06094g	-3.33074	1.95e-07	STR3	YGL184C	Peroxisomal cystathionine beta-lyase, converts cystathionine into homocysteine; may be redox regulated by Gto1p	Putative cystathionine beta-lyase; gene is upregulated in azole-resistant strain
6	CAGL0C01243g	-2.91936	6.43e-06	HIS5	YIL116W	Histidinol-phosphate aminotransferase, catalyzes the seventh step in histidine biosynthesis; responsive to general control of amino acid biosynthesis; mutations cause histidine auxotrophy and sensitivity to Cu, Co, and Ni salts	Ortholog(s) have histidinol-phosphate transaminase activity and role in histidine biosynthetic process, response to nickel cation
7	CAGL0B00902g	-2.89996	8.31e-05	HIS4	YCL030C	Multifunctional enzyme containing phosphoribosyl-ATP pyrophosphatase, phosphoribosyl-AMP cyclohydrolase, and histidinol dehydrogenase activities; catalyzes the second, third, ninth and tenth steps in histidine biosynthesis	Phosphoribosyl-AMP cyclohydrolase; phosphoribosyl-ATP pyrophosphatase; histidinol dehydrogenase
8	CAGL0I09009g	-2.5797	3.5e-05	HIS2	YFR025C	Histidinolphosphatase, catalyzes the eighth step in histidine biosynthesis; mutations cause histidine auxotrophy and sensitivity to Cu, Co, and Ni salts; transcription is regulated by general amino acid control	Ortholog(s) have histidinol-phosphatase activity and role in histidine biosynthetic process
9	CAGL0L02937g	-2.54667	4.2e-05	HIS3	YOR202W	Imidazoleglycerol-phosphate dehydratase, catalyzes the sixth step in histidine biosynthesis; mutations cause histidine auxotrophy and sensitivity to Cu, Co, and Ni salts; transcription is regulated by general amino acid control via Gcn4p	Putative imidazoleglycerol-phosphate dehydratase
10	CAGL0K04499g	-2.53487	0.00068774	ADE6	YGR061C	Formylglycinamidine-ribonucleotide (FGAM)-synthetase, catalyzes a step in the 'de novo' purine nucleotide biosynthetic pathway	Ortholog(s) have phosphoribosylformylglycinamidine synthase activity and role in purine nucleotide biosynthetic process
11	CAGL0L06138g	-2.5123	0.000802653	TPN1	YGL186C	Plasma membrane pyridoxine (vitamin B6) transporter; member of the purine-cytosine permease subfamily within the major facilitator superfamily; proton symporter with similarity to Fcy21p, Fcy2p, and Fcy22p	Ortholog(s) have vitamin transmembrane transporter activity, role in vitamin transport and plasma membrane localization
12	CAGL0C05621g	-2.5051	0.000692574				Protein of unknown function
13	CAGL0I09284g	-2.48103	0.000582939	SHM1	YBR263W	Mitochondrial serine hydroxymethyltransferase, converts serine to glycine plus 5,10 methylenetetrahydrofolate; involved in generating precursors for purine, pyrimidine, amino acid, and lipid biosynthesis; reverse reaction generates serine	Ortholog(s) have glycine hydroxymethyltransferase activity, role in one-carbon metabolic process, serine family amino acid biosynthetic process and mitochondrion localization
14	CAGL0B00990g	-2.45613	0.00103257	FRM2	YCL026C-A	Protein of unknown function, involved in the integration of lipid signaling pathways with cellular homeostasis; expression induced in cells treated with the mycotoxin patulin; has similarity to bacterial nitroreductases	Ortholog(s) have oxidoreductase activity, acting on NAD(P)H, nitrogenous group as acceptor activity and role in cellular response to oxidative stress, negative regulation of fatty acid metabolic process
15	CAGL0M12188g	-2.34239	0.00143296	GCV3	YAL044C	H subunit of the mitochondrial glycine decarboxylase complex, required for the catabolism of glycine to 5,10-methylene-THF; also required for all protein lipoylation; expression is regulated by levels of 5,10-methylene-THF	Ortholog(s) have glycine dehydrogenase (decarboxylating) activity, role in glycine catabolic process, one-carbon metabolic process, protein lipoylation and mitochondrion localization
16	CAGL0L00759g	-2.33118	0.00116423	HIS1	YER055C	ATP phosphoribosyltransferase, a hexameric enzyme, catalyzes the first step in histidine biosynthesis; mutations cause histidine auxotrophy and sensitivity to Cu, Co, and Ni salts; transcription is regulated by general amino acid control	ATP phosphoribosyltransferase; protein abundance increased in ace2 mutant cells
17	CAGL0B02794g	-2.32908	0.00158718	ADE13	YLR359W	Adenylosuccinate lyase, catalyzes two steps in the 'de novo' purine nucleotide biosynthetic pathway; expression is repressed by adenine and activated by Bas1p and Pho2p; mutations in human ortholog ADSL cause adenylosuccinase deficiency	Ortholog(s) have (S)-2-(5-amino-1-(5-phospho-D-ribosyl)imidazole-4-carboxamido)succinate AMP-lyase (fumarate-forming) activity, N6-(1,2-dicarboxyethyl)AMP AMP-lyase (fumarate-forming) activity
18	CAGL0K10340g	-2.18499	0.00110619	ADE2	YOR128C	Phosphoribosylaminoimidazole carboxylase, catalyzes a step in the 'de novo' purine nucleotide biosynthetic pathway; red pigment accumulates in mutant cells deprived of adenine	Putative phosphoribosylaminoimidazole carboxylase; aminoimidazole ribonucleotide (AIR) carboxylase
19	CAGL0L00429g	-2.11411	0.00202392	GCV2	YMR189W	P subunit of the mitochondrial glycine decarboxylase complex, required for the catabolism of glycine to 5,10-methylene-THF; expression is regulated by levels of 5,10-methylene-THF in the cytoplasm	Ortholog(s) have glycine dehydrogenase (decarboxylating) activity and role in glycine decarboxylation via glycine cleavage system, one-carbon metabolic process
20	CAGL0K01771g	-2.11156	0.000508276	YAT1	YAR035W	Outer mitochondrial carnitine acetyltransferase, minor ethanol-inducible enzyme involved in transport of activated acyl groups from the cytoplasm into the mitochondrial matrix; phosphorylated	Has domain(s) with predicted transferase activity, transferring acyl groups activity
21	CAGL0J09240g	-2.09457	0.00148032	LYS21	YDL131W	Homocitrate synthase isozyme, catalyzes the condensation of acetyl-CoA and alpha-ketoglutarate to form homocitrate, which is the first step in the lysine biosynthesis pathway; highly similar to the other isozyme, Lys20p	Homocitrate synthase; protein abundance increased in ace2 mutant cells
22	CAGL0C01595g	-2.02755	0.00154823	HIS7	YBR248C	Imidazole glycerol phosphate synthase (glutamine amidotransferase:cyclase), catalyzes the fifth and sixth steps of histidine biosynthesis and also produces 5-aminoimidazole-4-carboxamide ribotide (AICAR), a purine precursor	Ortholog(s) have glutaminase activity, imidazoleglycerol-phosphate synthase activity and role in histidine biosynthetic process
23	CAGL0M13717g	-2.02591	0.00390286	ADE4	YMR300C	Phosphoribosylpyrophosphate amidotransferase (PRPPAT; amidophosphoribosyltransferase), catalyzes first step of the 'de novo' purine nucleotide biosynthetic pathway	Ortholog(s) have amidophosphoribosyltransferase activity and role in 'de novo' IMP biosynthetic process, adenine metabolic process
24	CAGL0I01276g	-2.01032	0.00100051	YHR112C	YHR112C	Protein of unknown function; localizes to the cytoplasm and nucleus; overexpression affects protein trafficking through the endocytic pathway	Ortholog(s) have cytoplasm, nucleus localization
25	CAGL0D04356g	-1.96576	0.00628373	GCV1	YDR019C	T subunit of the mitochondrial glycine decarboxylase complex, required for the catabolism of glycine to 5,10-methylene-THF; expression is regulated by levels of levels of 5,10-methylene-THF in the cytoplasm	Ortholog(s) have glycine dehydrogenase (decarboxylating) activity and role in glycine metabolic process, one-carbon metabolic process
26	CAGL0I09108g	-1.90123	0.00713498	ESBP6	YNL125C	Protein with similarity to monocarboxylate permeases, appears not to be involved in transport of monocarboxylates such as lactate, pyruvate or acetate across the plasma membrane	Has domain(s) with predicted role in transmembrane transport and integral component of membrane localization
27	CAGL0F02761g	-1.87407	0.00219268	ADE8	YDR408C	Phosphoribosyl-glycinamide transformylase, catalyzes a step in the 'de novo' purine nucleotide biosynthetic pathway	Ortholog(s) have phosphoribosylglycinamide formyltransferase activity, role in 'de novo' IMP biosynthetic process, adenine biosynthetic process and fungal biofilm matrix localization
28	CAGL0G06006g	-1.86209	0.0080644	YHR138C	YHR138C	Putative protein of unknown function; has similarity to Pbi2p; double null mutant lacking Pbi2p and Yhr138p exhibits highly fragmented vacuoles	Ortholog(s) have endopeptidase inhibitor activity and role in vacuole fusion, non-autophagic
29	CAGL0G05610g	-1.78261	0.00508753	DTD1	YDL219W	D-Tyr-tRNA(Tyr) deacylase, functions in protein translation, may affect nonsense suppression via alteration of the protein synthesis machinery; ubiquitous among eukaryotes	Ortholog(s) have D-leucyl-tRNA(Leu) deacylase activity, D-tyrosyl-tRNA(Tyr) deacylase activity and role in D-leucine catabolic process, D-tyrosine catabolic process, tRNA metabolic process
30	CAGL0D06402g	-1.78003	0.0148201	MET17	YLR303W	Methionine and cysteine synthase (O-acetyl homoserine-O-acetyl serine sulfhydrylase), required for sulfur amino acid synthesis	O-acetyl homoserine sulfhydrylase (OAHSH), ortholog of S. cerevisiae MET17; required for utilization of inorganic sulfate as sulfur source; able to utilize cystine as a sulfur source while S. cerevisiae met15 mutants are unable to do so
31	CAGL0K03459g	-1.75348	0.00521819	SPG4	YMR107W	Protein required for survival at high temperature during stationary phase; not required for growth on nonfermentable carbon sources	Ortholog of S. cerevisiae : SPG4 and Saccharomyces cerevisiae S288C : YMR107W
32	CAGL0K03465g	-1.74793	0.0121097	ILV2	YMR108W	Acetolactate synthase, catalyses the first common step in isoleucine and valine biosynthesis and is the target of several classes of inhibitors, localizes to the mitochondria; expression of the gene is under general amino acid control	Ortholog(s) have acetolactate synthase activity, flavin adenine dinucleotide binding activity, role in isoleucine biosynthetic process, valine biosynthetic process and acetolactate synthase complex, mitochondrion localization
33	CAGL0I00264g	-1.7473	0.00653713	HYR1	YIR037W	Thiol peroxidase that functions as a hydroperoxide receptor to sense intracellular hydroperoxide levels and transduce a redox signal to the Yap1p transcription factor	Has domain(s) with predicted glutathione peroxidase activity and role in oxidation-reduction process, response to oxidative stress; mass spectrometry data support an N-terminal extension of this ORF
34	CAGL0J08316g	-1.73927	0.0170203	MET2	YNL277W	L-homoserine-O-acetyltransferase, catalyzes the conversion of homoserine to O-acetyl homoserine which is the first step of the methionine biosynthetic pathway	Ortholog(s) have homoserine O-acetyltransferase activity and role in homoserine metabolic process, methionine biosynthetic process, regulation of DNA methylation
35	CAGL0K00913g	-1.73164	0.0137598	ADE3	YGR204W	Cytoplasmic trifunctional enzyme C1-tetrahydrofolate synthase, involved in single carbon metabolism and required for biosynthesis of purines, thymidylate, methionine, and histidine; null mutation causes auxotrophy for adenine and histidine	Ortholog(s) have formate-tetrahydrofolate ligase activity, methenyltetrahydrofolate cyclohydrolase activity, methylenetetrahydrofolate dehydrogenase (NADP+) activity, single-stranded DNA binding activity
36	CAGL0A03366g	-1.71996	0.0187639	ADE16	YLR028C	Enzyme of 'de novo' purine biosynthesis containing both 5-aminoimidazole-4-carboxamide ribonucleotide transformylase and inosine monophosphate cyclohydrolase activities, isozyme of Ade17p; ade16 ade17 mutants require adenine and histidine	Ortholog(s) have IMP cyclohydrolase activity, phosphoribosylaminoimidazolecarboxamide formyltransferase activity, role in 'de novo' IMP biosynthetic process and cytosol localization
37	CAGL0F07117g	-1.71118	0.0116417	GPG1	YGL121C	Proposed gamma subunit of the heterotrimeric G protein that interacts with the receptor Gpr1p; involved in regulation of pseudohyphal growth; requires Gpb1p or Gpb2p to interact with Gpa2p; overproduction causes prion curing	Putative subunit of the heterotrimeric G protein; gene is upregulated in azole-resistant strain
38	CAGL0K08668g	-1.70085	0.0157188	MET28	YIR017C	Basic leucine zipper (bZIP) transcriptional activator in the Cbf1p-Met4p-Met28p complex, participates in the regulation of sulfur metabolism	bZIP domain-containing protein
39	CAGL0A02574g	-1.7005	0.0170499	TRP4	YDR354W	Anthranilate phosphoribosyl transferase of the tryptophan biosynthetic pathway, catalyzes the phosphoribosylation of anthranilate, subject to the general control system of amino acid biosynthesis	Ortholog(s) have role in cleistothecium development, tryptophan biosynthetic process
40	CAGL0I04994g	-1.6968	0.0177854	MET6	YER091C	Cobalamin-independent methionine synthase, involved in methionine biosynthesis and regeneration; requires a minimum of two glutamates on the methyltetrahydrofolate substrate, similar to bacterial metE homologs	5-methyltetrahydropteroyltriglutamate homocysteine methyltransferase; protein abundance increased in ace2 mutant cells
41	CAGL0L09229g	-1.69073	0.00501519	AIM45	YPR004C	Putative ortholog of mammalian electron transfer flavoprotein complex subunit ETF-alpha; interacts with frataxin, Yfh1p; null mutant displays elevated frequency of mitochondrial genome loss; may have a role in oxidative stress response	Ortholog(s) have mitochondrion localization
42	CAGL0A01716g	-1.67062	0.00752594	PNC1	YGL037C	Nicotinamidase that converts nicotinamide to nicotinic acid as part of the NAD(+) salvage pathway, required for life span extension by calorie restriction; PNC1 expression responds to all known stimuli that extend replicative life span	Ortholog(s) have nicotinamidase activity, role in chromatin silencing at rDNA, chromatin silencing at telomere, negative regulation of DNA amplification, replicative cell aging and fungal biofilm matrix, nucleus, peroxisome localization
43	CAGL0J07084g	-1.66735	0.0054424	YPL113C	YPL113C	Glyoxylate reductase; acts on glyoxylate and hydroxypyruvate substrates; YPL113C is not an essential gene	Ortholog(s) have oxidoreductase activity, acting on the CH-OH group of donors, NAD or NADP as acceptor activity
44	CAGL0M11704g	-1.66542	0.0210985	AHP1	YLR109W	Thiol-specific peroxiredoxin, reduces hydroperoxides to protect against oxidative damage; function in vivo requires covalent conjugation to Urm1p	Putative thiol-specific peroxiredoxin; alkyl hydroperoxide reductase; protein differentially expressed in azole resistant strain; expression upregulated in biofilm vs planktonic cell culture; protein abundance decreased in ace2 mutant cells
45	CAGL0E01133g	-1.63021	0.0241443	HOM2	YDR158W	Aspartic beta semi-aldehyde dehydrogenase, catalyzes the second step in the common pathway for methionine and threonine biosynthesis; expression regulated by Gcn4p and the general control of amino acid synthesis	Ortholog(s) have aspartate-semialdehyde dehydrogenase activity and role in homoserine biosynthetic process, methionine biosynthetic process, threonine biosynthetic process
46	CAGL0G08019g	-1.62064	0.00681072	YDR090C	YDR090C	Putative protein of unknown function	Ortholog(s) have role in cellular response to biotic stimulus, cellular response to starvation and filamentous growth of a population of unicellular organisms in response to biotic stimulus, more
47	CAGL0F01485g	-1.6167	0.00766212	TIR4	YOR009W	Cell wall mannoprotein of the Srp1p/Tip1p family of serine-alanine-rich proteins; expressed under anaerobic conditions and required for anaerobic growth; transcription is also induced by cold shock	Putative GPI-linked cell wall mannoprotein of the Srp1p/Tip1p family
48	CAGL0H02431g	-1.59981	0.0127864	TRM732	YMR259C	Putative protein of unknown function; green fluorescent protein (GFP)-fusion protein localizes to the cytoplasm; YMR259C is not an essential gene	Ortholog(s) have role in tRNA methylation
49	CAGL0G06732g	-1.57522	0.0307332	LEU9	YOR108W	Alpha-isopropylmalate synthase II (2-isopropylmalate synthase), catalyzes the first step in the leucine biosynthesis pathway; the minor isozyme, responsible for the residual alpha-IPMS activity detected in a leu4 null mutant	Ortholog(s) have 2-isopropylmalate synthase activity, role in leucine biosynthetic process and mitochondrion localization
50	CAGL0D01562g	-1.5672	0.0217046	FCY1	YPR062W	Cytosine deaminase, zinc metalloenzyme that catalyzes the hydrolytic deamination of cytosine to uracil; of biomedical interest because it also catalyzes the deamination of 5-fluorocytosine (5FC) to form anticancer drug 5-fluorouracil (5FU)	Ortholog(s) have cytosine deaminase activity and role in cytidine metabolic process, cytosine metabolic process, pyrimidine-containing compound salvage
51	CAGL0M06963g	-1.5555	0.0190376	SOL2	YCR073W-A	Protein with a possible role in tRNA export; shows similarity to 6-phosphogluconolactonase non-catalytic domains but does not exhibit this enzymatic activity; homologous to Sol1p, Sol3p, and Sol4p	Ortholog(s) have role in tRNA export from nucleus and cytosol localization
52	CAGL0D05148g	-1.54295	0.00985967				Protein of unknown function
53	CAGL0B02838g	-1.50004	0.025398	MUP1	YGR055W	High affinity methionine permease, integral membrane protein with 13 putative membrane-spanning regions; also involved in cysteine uptake	Protein of unknown function
54	CAGL0K06105g	-1.49839	0.0162173	BOP2	YLR267W	Protein of unknown function	Ortholog of S. cerevisiae : BOP2 and Saccharomyces cerevisiae S288C : YLR267W
55	CAGL0M12837g	-1.46178	0.0443988	SER33	YIL074C	3-phosphoglycerate dehydrogenase, catalyzes the first step in serine and glycine biosynthesis; isozyme of Ser3p	Ortholog(s) have alpha-ketoglutarate reductase activity, phosphoglycerate dehydrogenase activity and role in serine family amino acid biosynthetic process
56	CAGL0I00462g	-1.46061	0.0159392	HRI1	YLR301W	Protein of unknown function that interacts with Sec72p and Hrr25p	Ortholog(s) have role in cotranslational protein targeting to membrane and endoplasmic reticulum membrane localization
57	CAGL0J00561g	-1.4597	0.0299742	YHI9	YHR029C	Protein of unknown function; null mutant is defective in unfolded protein response; possibly involved in a membrane regulation metabolic pathway; member of the PhzF superfamily, though most likely not involved in phenazine production	Ortholog(s) have role in endoplasmic reticulum unfolded protein response
58	CAGL0G05093g	-1.4448	0.0156485	YDR061W	YDR061W	Protein with similarity to ATP-binding cassette (ABC) transporter family members; lacks predicted membrane-spanning regions; transcriptionally activated by Yrm1p along with genes involved in multidrug resistance	Ortholog(s) have mitochondrion localization
59	CAGL0G09691g	-1.43848	0.0307559	SER1	YOR184W	3-phosphoserine aminotransferase, catalyzes the formation of phosphoserine from 3-phosphohydroxypyruvate, required for serine and glycine biosynthesis; regulated by the general control of amino acid biosynthesis mediated by Gcn4p	Ortholog(s) have O-phospho-L-serine:2-oxoglutarate aminotransferase activity, role in L-serine biosynthetic process, purine nucleobase biosynthetic process and intracellular localization
60	CAGL0J01331g	-1.4202	0.0286085	YMR090W	YMR090W	Putative protein of unknown function with similarity to DTDP-glucose 4,6-dehydratases; GFP-fusion protein localizes to the cytoplasm; up-regulated in response to the fungicide mancozeb; not essential for viability	Ortholog of S. cerevisiae : YMR090W, C. albicans SC5314 : CR_00090C_A, C. dubliniensis CD36 : Cd36_25110, C. parapsilosis CDC317 : CPAR2_800610 and Debaryomyces hansenii CBS767 : DEHA2D18898g
61	CAGL0L02079g	-1.41798	0.0257662	CTP1	YBR291C	Mitochondrial inner membrane citrate transporter, member of the mitochondrial carrier family	Ortholog(s) have tricarboxylate secondary active transmembrane transporter activity, role in mitochondrial citrate transmembrane transport and plasma membrane localization
62	CAGL0G01210g	-1.41518	0.0180657	NIT3	YLR351C	Nit protein, one of two proteins in S. cerevisiae with similarity to the Nit domain of NitFhit from fly and worm and to the mouse and human Nit protein which interacts with the Fhit tumor suppressor; nitrilase superfamily member	Putative nitrilase; protein abundance increased in ace2 mutant cells
63	CAGL0B01100g	-1.41165	0.03262	TFS1	YLR178C	Protein that interacts with and inhibits carboxypeptidase Y and Ira2p; phosphatidylethanolamine-binding protein (PEBP) family member; targets to vacuolar membranes during stationary phase; acetylated by NatB N-terminal acetyltransferase	Phosphatidylethanolamine-binding protein
64	CAGL0H07887g	-1.39377	0.0431715	ADE5,7	YGL234W	Bifunctional enzyme of the 'de novo' purine nucleotide biosynthetic pathway, contains aminoimidazole ribotide synthetase and glycinamide ribotide synthetase activities	Ortholog(s) have phosphoribosylamine-glycine ligase activity, phosphoribosylformylglycinamidine cyclo-ligase activity
65	CAGL0M09471g	-1.3914	0.0386204	ATG16	YMR159C	Conserved protein that interacts with Atg12p-Atg5p conjugates to form Atg12p-Atg5p-Atg16p multimers, which localize to the pre-autophagosomal structure and are required for autophagy	Ortholog(s) have Atg8 ligase activity, protein binding, bridging activity
66	CAGL0B02475g	-1.38042	0.02256	PHO84	YML123C	High-affinity inorganic phosphate (Pi) transporter and low-affinity manganese transporter; regulated by Pho4p and Spt7p; mutation confers resistance to arsenate; exit from the ER during maturation requires Pho86p	Ortholog(s) have inorganic phosphate transmembrane transporter activity, manganese ion transmembrane transporter activity, phosphate:proton symporter activity, selenite:proton symporter activity
67	CAGL0L08426g	-1.37166	0.0235454	SUE1	YPR151C	Mitochondrial protein required for degradation of unstable forms of cytochrome c	Ortholog(s) have role in protein catabolic process and mitochondrial envelope localization
68	CAGL0I10923g	-1.36595	0.0286874	LIP5	YOR196C	Protein involved in biosynthesis of the coenzyme lipoic acid, has similarity to E. coli lipoic acid synthase	Ortholog(s) have role in protein lipoylation
69	CAGL0A03102g	-1.36115	0.0256971	ARO10	YDR380W	Phenylpyruvate decarboxylase, catalyzes decarboxylation of phenylpyruvate to phenylacetaldehyde, which is the first specific step in the Ehrlich pathway	Ortholog(s) have phenylpyruvate decarboxylase activity
70	CAGL0G01254g	-1.35256	0.043052	ARO8	YGL202W	Aromatic aminotransferase I, expression is regulated by general control of amino acid biosynthesis	Putative aromatic aminotransferase I
71	CAGL0D00770g	-1.336	0.0435427	IDP1	YDL066W	Mitochondrial NADP-specific isocitrate dehydrogenase, catalyzes the oxidation of isocitrate to alpha-ketoglutarate; not required for mitochondrial respiration and may function to divert alpha-ketoglutarate to biosynthetic processes	Ortholog(s) have isocitrate dehydrogenase (NADP+) activity, role in glutamate biosynthetic process and extracellular region, mitochondrial nucleoid, peroxisome localization
72	CAGL0K00825g	-1.33524	0.0399038	SER2	YGR208W	Phosphoserine phosphatase of the phosphoglycerate pathway, involved in serine and glycine biosynthesis, expression is regulated by the available nitrogen source	Has domain(s) with predicted phosphatase activity, phosphoserine phosphatase activity and role in L-serine biosynthetic process, metabolic process
73	CAGL0K06677g	-1.32471	0.0397365	MET8	YBR213W	Bifunctional dehydrogenase and ferrochelatase, involved in the biosynthesis of siroheme, a prosthetic group used by sulfite reductase; required for sulfate assimilation and methionine biosynthesis	Putative bifunctional dehydrogenase and ferrochelatase; gene is upregulated in azole-resistant strain
74	CAGL0M04675g	-1.28968	0.0330977	RDL1	YOR285W	Protein of unknown function containing a rhodanese-like domain; localized to the mitochondrial outer membrane	Ortholog(s) have thiosulfate sulfurtransferase activity
75	CAGL0J10846g	-1.27085	0.0329672	PCL5	YHR071W	Cyclin, interacts with and phosphorylated by Pho85p cyclin-dependent kinase (Cdk), induced by Gcn4p at level of transcription, specifically required for Gcn4p degradation, may be sensor of cellular protein biosynthetic capacity	Ortholog(s) have cyclin-dependent protein serine/threonine kinase regulator activity
76	CAGL0K11616g	-1.25634	0.0499357	OAC1	YKL120W	Mitochondrial inner membrane transporter, transports oxaloacetate, sulfate, thiosulfate, and isopropylmalate; member of the mitochondrial carrier family	Putative mitochondrial inner membrane transporter; gene is upregulated in azole-resistant strain
77	CAGL0K10846g	-1.25607	0.034572	PCD1	YLR151C	Peroxisomal nudix pyrophosphatase with specificity for coenzyme A and CoA derivatives, may function to remove potentially toxic oxidized CoA disulfide from peroxisomes to maintain the capacity for beta-oxidation of fatty acids	Ortholog(s) have 8-oxo-7,8-dihydroguanosine triphosphate pyrophosphatase activity, role in DNA repair and peroxisome localization
78	CAGL0I03784g	-1.24107	0.0413162	CRD1	YDL142C	Cardiolipin synthase; produces cardiolipin, which is a phospholipid of the mitochondrial inner membrane that is required for normal mitochondrial membrane potential and function; also required for normal vacuolar ion homeostasis	Ortholog(s) have cardiolipin synthase activity
79	CAGL0D01606g	-1.23182	0.0400999	YMC1	YPR058W	Mitochondrial protein, putative inner membrane transporter with a role in oleate metabolism and glutamate biosynthesis; member of the mitochondrial carrier (MCF) family; has similarity with Ymc2p	Ortholog(s) have glycine transmembrane transporter activity, role in glycine import into mitochondrion, heme biosynthetic process and fungal-type vacuole, mitochondrion localization
80	CAGL0I09262g	-1.20844	0.0417013	MIC12	YBR262C	Protein of unknown function; the authentic, non-tagged protein is detected in purified mitochondria in high-throughput studies; null mutant displays elevated frequency of mitochondrial genome loss	Ortholog(s) have role in cellular protein-containing complex assembly, cristae formation and MICOS complex, mitochondrial crista junction localization
81	CAGL0I09856g	-1.18028	0.0463826	SFG1	YOR315W	Nuclear protein, putative transcription factor required for growth of superficial pseudohyphae (which do not invade the agar substrate) but not for invasive pseudohyphal growth; may act together with Phd1p; potential Cdc28p substrate	Ortholog(s) have role in mitotic cell cycle, pseudohyphal growth and nucleus localization
82	CAGL0I00220g	-1.161	0.0499831	FLO1	YAR050W	Lectin-like protein involved in flocculation, cell wall protein that binds to mannose chains on the surface of other cells, confers floc-forming ability that is chymotrypsin sensitive and heat resistant; similar to Flo5p	Predicted GPI-linked adhesin-like protein; belongs to adhesin cluster I

## Sheet: S2_FungiFun_h1del2del
		Table S2: GO-BP enrichment analysis of differentially expressed genes (DEGs) in the Cghhf1Δhhf2Δ mutant.
		FungiFun analysis
		Upregulated DEGs in the Cghhf1Δhhf2Δ mutant
		GO ID	GO name	Adjusted p-value
		GO:0000447	endonucleolytic cleavage in ITS1 to separate SSU-rRNA from 5.8S rRNA and LSU-rRNA from tricistronic rRNA transcript (SSU-rRNA, 5.8S rRNA, LSU-rRNA)	5.899285e-11
		GO:0000480	endonucleolytic cleavage in 5'-ETS of tricistronic rRNA transcript (SSU-rRNA, 5.8S rRNA, LSU-rRNA)	1.930341e-9
		GO:0000472	endonucleolytic cleavage to generate mature 5'-end of SSU-rRNA from (SSU-rRNA, 5.8S rRNA, LSU-rRNA)	3.809777e-9
		GO:0000463	maturation of LSU-rRNA from tricistronic rRNA transcript (SSU-rRNA, 5.8S rRNA, LSU-rRNA)	1.426e-06
		GO:0000462	maturation of SSU-rRNA from tricistronic rRNA transcript (SSU-rRNA, 5.8S rRNA, LSU-rRNA)	0.000134627
		GO:0042274	ribosomal small subunit biogenesis	0.000198815
		GO:0006364	rRNA processing	0.000566071
		GO:0042273	ribosomal large subunit biogenesis	0.00294336
		GO:0000466	maturation of 5.8S rRNA from tricistronic rRNA transcript (SSU-rRNA, 5.8S rRNA, LSU-rRNA)	0.00492408
		Downregulated DEGs in the Cghhf1Δhhf2Δ mutant
		GO ID	GO name	Adjusted p-value
		GO:0006189	'de novo' IMP biosynthetic process	4.449468e-13
		GO:0000105	histidine biosynthetic process	3.261044e-8
		GO:0006730	one-carbon metabolic process	2.596387e-7
		GO:0009113	purine nucleobase biosynthetic process	3.55886e-05
		GO:0006544	glycine metabolic process	0.000121308
		GO:0046084	adenine biosynthetic process	0.000420028
		GO:0070814	hydrogen sulfide biosynthetic process	0.000923396
		GO:0071585	detoxification of cadmium ion	0.00284677
		GO:0044030	regulation of DNA methylation	0.00325988
		GO:0019464	glycine decarboxylation via glycine cleavage system	0.00325988
		GO:0006546	glycine catabolic process	0.00325988
		GO:0006564	L-serine biosynthetic process	0.00325988
		GO:0009070	serine family amino acid biosynthetic process	0.00325988
		GO:0071266	'de novo' L-methionine biosynthetic process	0.00325988
		GO:0006563	L-serine metabolic process	0.00325988
		GO:0055114	oxidation-reduction process	0.00503239
		GO:0009086	methionine biosynthetic process	0.0103862
		GO:0006106	fumarate metabolic process	0.0138124
		GO:0009249	protein lipoylation	0.0138124
		GO:0009097	isoleucine biosynthetic process	0.0211102
		GO:0046938	phytochelatin biosynthetic process	0.0211102
		GO:0034729	histone H3-K79 methylation	0.0282248
		GO:0006352	DNA-templated transcription, initiation	0.0282248
		GO:0043935	sexual sporulation resulting in formation of a cellular spore	0.0381406
		GO:0009089	lysine biosynthetic process via diaminopimelate	0.0381406
		GO:0006552	leucine catabolic process	0.0381406
		GO:0015729	oxaloacetate transport	0.0381406
		GO:0006399	tRNA metabolic process	0.0381406
		GO:0006531	aspartate metabolic process	0.0381406
		GO:0042883	cysteine transport	0.0381406
		GO:0034659	isopropylmalate transport	0.0381406
		GO:0010045	response to nickel cation	0.0381406
		GO:0006613	cotranslational protein targeting to membrane	0.0381406
		GO:0046087	cytidine metabolic process	0.0381406
		GO:0046083	adenine metabolic process	0.0381406
		GO:0019558	histidine catabolic process to 2-oxoglutarate	0.0381406
		GO:0097080	plasma membrane selenite transport	0.0381406
		GO:0000951	methionine catabolic process to 3-methylthiopropanol	0.0381406
		GO:0071269	L-homocysteine biosynthetic process	0.0381406
		GO:0009257	10-formyltetrahydrofolate biosynthetic process	0.0381406
		GO:0000950	branched-chain amino acid catabolic process to alcohol via Ehrlich pathway	0.0381406
		GO:0019858	cytosine metabolic process	0.0381406
		GO:1900829	D-tyrosine catabolic process	0.0381406
		GO:1900832	D-leucine catabolic process	0.0381406
		GO:0046578	regulation of Ras protein signal transduction	0.0381406
		GO:0046148	pigment biosynthetic process	0.0381406
		GO:0051180	vitamin transport	0.0381406

## Sheet: S3_subtelomeric(h4-1del2del)
		Table S3: List of differentially expressed subtelomeric genes in the Cghhf1Δhhf2Δ mutant.
		Genes present within the 40 kb regions of chromosome ends			Subtelomeric genes upregulated in the Cghhf1D2D mutant Genes present within the 40 kb regions of chromosome ends			Subtelomeric genes downregulated in the Cghhf1D2D mutant
		Sl No.	CAGL ID		Sl No.	CAGL ID		Sl No.	CAGL ID
		1	CAGL0A00105g		1	CAGL0B00352g		1	CAGL0C05621g
		2	CAGL0A00110g		2	CAGL0B00484g		2	CAGL0I00264g
		3	CAGL0A00116g		3	CAGL0D00220g		3	CAGL0I00220g
		4	CAGL0A00132g		4	CAGL0F00110g		4	CAGL0I00462g
		5	CAGL0A00154g		5	CAGL0G00264g		5	CAGL0I10923g
		6	CAGL0A00165g		6	CAGL0H00110g
		7	CAGL0A00187g		7	CAGL0H00132g
		8	CAGL0A00209g		8	CAGL0H10384g
		9	CAGL0A00231g		9	CAGL0H10406g
		10	CAGL0A00253g		10	CAGL0H10472g
		11	CAGL0A00275g		11	CAGL0H10516g
		12	CAGL0A00297g		12	CAGL0H10560g
		13	CAGL0A00319g		13	CAGL0J00451g
		14	CAGL0A00341g		14	CAGL0J11990g
		15	CAGL0A00363g		15	CAGL0K00170g
		16	CAGL0A04565g		16	CAGL0L00341g
		17	CAGL0A04587g		17	CAGL0L13392g
		18	CAGL0A04631g		18	CAGL0M13915g
		19	CAGL0A04653g
		20	CAGL0A04675g
		21	CAGL0A04697g
		22	CAGL0A04719g
		23	CAGL0A04741g
		24	CAGL0A04785g
		25	CAGL0A04807g
		26	CAGL0A04829g
		27	CAGL0A04873g
		28	CAGL0B00105g
		29	CAGL0B00110g
		30	CAGL0B00116g
		31	CAGL0B00220g
		32	CAGL0B00242g
		33	CAGL0B00264g
		34	CAGL0B00286g
		35	CAGL0B00308g
		36	CAGL0B00330g
		37	CAGL0B00352g
		38	CAGL0B00374g
		39	CAGL0B00396g
		40	CAGL0B00418g
		41	CAGL0B00440g
		42	CAGL0B00462g
		43	CAGL0B00484g
		44	CAGL0B04807g
		45	CAGL0B04829g
		46	CAGL0B04851g
		47	CAGL0B04873g
		48	CAGL0B04895g
		49	CAGL0B04917g
		50	CAGL0B04939g
		51	CAGL0B04961g
		52	CAGL0B04983g
		53	CAGL0B05049g
		54	CAGL0B05093g
		55	CAGL0B05126g
		56	CAGL0B05137g
		57	CAGL0B05148g
		58	CAGL0C00110g
		59	CAGL0C00209g
		60	CAGL0C00231g
		61	CAGL0C00253g
		62	CAGL0C00275g
		63	CAGL0C00297g
		64	CAGL0C00319g
		65	CAGL0C00341g
		66	CAGL0C00363g
		67	CAGL0C00385g
		68	CAGL0C05461g
		69	CAGL0C05467g
		70	CAGL0C05489g
		71	CAGL0C05511g
		72	CAGL0C05533g
		73	CAGL0C05555g
		74	CAGL0C05577g
		75	CAGL0C05599g
		76	CAGL0C05621g
		77	CAGL0C05643g
		78	CAGL0D00105g
		79	CAGL0D00110g
		80	CAGL0D00116g
		81	CAGL0D00154g
		82	CAGL0D00176g
		83	CAGL0D00198g
		84	CAGL0D00220g
		85	CAGL0D00242g
		86	CAGL0D00264g
		87	CAGL0D00286g
		88	CAGL0D06468g
		89	CAGL0D06490g
		90	CAGL0D06512g
		91	CAGL0D06534g
		92	CAGL0D06556g
		93	CAGL0D06578g
		94	CAGL0D06600g
		95	CAGL0D06622g
		96	CAGL0D06644g
		97	CAGL0D06666g
		98	CAGL0D06688g
		99	CAGL0D06710g
		100	CAGL0D06732g
		101	CAGL0E00105g
		102	CAGL0E00110g
		103	CAGL0E00116g
		104	CAGL0E00132g
		105	CAGL0E00187g
		106	CAGL0E00231g
		107	CAGL0E00275g
		108	CAGL0E00341g
		109	CAGL0E00363g
		110	CAGL0E00385g
		111	CAGL0E00407g
		112	CAGL0E00429g
		113	CAGL0E06468g
		114	CAGL0E06490g
		115	CAGL0E06512g
		116	CAGL0E06534g
		117	CAGL0E06556g
		118	CAGL0E06600g
		119	CAGL0E06644g
		120	CAGL0E06666g
		121	CAGL0E06688g
		122	CAGL0F00105g
		123	CAGL0F00110g
		124	CAGL0F00116g
		125	CAGL0F00132g
		126	CAGL0F00176g
		127	CAGL0F00187g
		128	CAGL0F00209g
		129	CAGL0F00231g
		130	CAGL0F00253g
		131	CAGL0F00275g
		132	CAGL0F00297g
		133	CAGL0F00319g
		134	CAGL0F00341g
		135	CAGL0F00363g
		136	CAGL0F09053g
		137	CAGL0F09075g
		138	CAGL0F09097g
		139	CAGL0F09119g
		140	CAGL0F09141g
		141	CAGL0F09163g
		142	CAGL0F09185g
		143	CAGL0F09207g
		144	CAGL0F09229g
		145	CAGL0F09273g
		146	CAGL0G00105g
		147	CAGL0G00110g
		148	CAGL0G00121g
		149	CAGL0G00154g
		150	CAGL0G00176g
		151	CAGL0G00220g
		152	CAGL0G00242g
		153	CAGL0G00264g
		154	CAGL0G00286g
		155	CAGL0G00297g
		156	CAGL0G00308g
		157	CAGL0G00330g
		158	CAGL0G00352g
		159	CAGL0G00374g
		160	CAGL0G09999g
		161	CAGL0G10021g
		162	CAGL0G10043g
		163	CAGL0G10065g
		164	CAGL0G10087g
		165	CAGL0G10109g
		166	CAGL0G10131g
		167	CAGL0G10153g
		168	CAGL0G10175g
		169	CAGL0G10197g
		170	CAGL0G10219g
		171	CAGL0H00110g
		172	CAGL0H00121g
		173	CAGL0H00132g
		174	CAGL0H00143g
		175	CAGL0H00220g
		176	CAGL0H00242g
		177	CAGL0H00264g
		178	CAGL0H00286g
		179	CAGL0H00308g
		180	CAGL0H00330g
		181	CAGL0H00352g
		182	CAGL0H00374g
		183	CAGL0H00396g
		184	CAGL0H10384g
		185	CAGL0H10406g
		186	CAGL0H10428g
		187	CAGL0H10450g
		188	CAGL0H10472g
		189	CAGL0H10494g
		190	CAGL0H10516g
		191	CAGL0H10538g
		192	CAGL0H10560g
		193	CAGL0H10582g
		194	CAGL0H10604g
		195	CAGL0H10626g
		196	CAGL0I00105g
		197	CAGL0I00110g
		198	CAGL0I00116g
		199	CAGL0I00121g
		200	CAGL0I00143g
		201	CAGL0I00220g
		202	CAGL0I00242g
		203	CAGL0I00264g
		204	CAGL0I00286g
		205	CAGL0I00308g
		206	CAGL0I00330g
		207	CAGL0I00352g
		208	CAGL0I00374g
		209	CAGL0I00396g
		210	CAGL0I00418g
		211	CAGL0I00440g
		212	CAGL0I00462g
		213	CAGL0I00484g
		214	CAGL0I00506g
		215	CAGL0I10747g
		216	CAGL0I10769g
		217	CAGL0I10791g
		218	CAGL0I10813g
		219	CAGL0I10835g
		220	CAGL0I10879g
		221	CAGL0I10901g
		222	CAGL0I10923g
		223	CAGL0I10945g
		224	CAGL0I10967g
		225	CAGL0I10989g
		226	CAGL0I11011g
		227	CAGL0J00105g
		228	CAGL0J00110g
		229	CAGL0J00116g
		230	CAGL0J00165g
		231	CAGL0J00187g
		232	CAGL0J00209g
		233	CAGL0J00253g
		234	CAGL0J00275g
		235	CAGL0J00297g
		236	CAGL0J00319g
		237	CAGL0J00341g
		238	CAGL0J00363g
		239	CAGL0J00385g
		240	CAGL0J00407g
		241	CAGL0J00429g
		242	CAGL0J00451g
		243	CAGL0J11858g
		244	CAGL0J11880g
		245	CAGL0J11891g
		246	CAGL0J11946g
		247	CAGL0J11968g
		248	CAGL0J11979g
		249	CAGL0J11990g
		250	CAGL0J12012g
		251	CAGL0J12034g
		252	CAGL0K00110g
		253	CAGL0K00121g
		254	CAGL0K00170g
		255	CAGL0K00231g
		256	CAGL0K00253g
		257	CAGL0K00275g
		258	CAGL0K00297g
		259	CAGL0K00319g
		260	CAGL0K00341g
		261	CAGL0K12738g
		262	CAGL0K12760g
		263	CAGL0K12782g
		264	CAGL0K12804g
		265	CAGL0K12826g
		266	CAGL0K12848g
		267	CAGL0K12870g
		268	CAGL0K12892g
		269	CAGL0K12914g
		270	CAGL0K12936g
		271	CAGL0K12958g
		272	CAGL0K12980g
		273	CAGL0K13002g
		274	CAGL0K13013g
		275	CAGL0K13024g
		276	CAGL0L00157g
		277	CAGL0L00205g
		278	CAGL0L00227g
		279	CAGL0L00297g
		280	CAGL0L00319g
		281	CAGL0L00341g
		282	CAGL0L13244g
		283	CAGL0L13266g
		284	CAGL0L13288g
		285	CAGL0L13299g
		286	CAGL0L13332g
		287	CAGL0L13354g
		288	CAGL0L13376g
		289	CAGL0L13392g
		290	CAGL0L13431g
		291	CAGL0M00110g
		292	CAGL0M00132g
		293	CAGL0M00154g
		294	CAGL0M00176g
		295	CAGL0M00198g
		296	CAGL0M00220g
		297	CAGL0M00242g
		298	CAGL0M00264g
		299	CAGL0M00286g
		300	CAGL0M00308g
		301	CAGL0M13827g
		302	CAGL0M13849g
		303	CAGL0M13871g
		304	CAGL0M13893g
		305	CAGL0M13915g
		306	CAGL0M13937g
		307	CAGL0M13959g
		308	CAGL0M13981g
		309	CAGL0M14003g
		310	CAGL0M14025g
		311	CAGL0M14047g
		312	CAGL0M14069g
		313	CAGL0M14091g
		314	CAGL0M14113g

## Sheet: S4_MMS(wt)
Table S4: List of differentially expressed genes in MMS-treated wild-type cells.
Up regulated genes [135 genes]
Sl no.	Systematic Name	log2_Fold Change	p-value	Common name	SGD ORF	Functional Description (SGD; Saccharomyces Genome Database)	Functional Description (CGD; Candida Genome Database)
1	CAGL0J06402g	9.64343	5.65e-06	LYS20	YDL182W	Homocitrate synthase isozyme, catalyzes the condensation of acetyl-CoA and alpha-ketoglutarate to form homocitrate, which is the first step in the lysine biosynthesis pathway; highly similar to the other isozyme, Lys21p	Ortholog(s) have homocitrate synthase activity, role in DNA repair, histone displacement, lysine biosynthetic process via aminoadipic acid and nucleus localization
2	CAGL0E05456g	6.44013	1.69e-10	YOR338W	YOR338W	Putative protein of unknown function; YOR338W transcription is regulated by Azf1p and its transcript is a specific target of the G protein effector Scp160p; identified as being required for sporulation in a high-throughput mutant screen	Ortholog of S. cerevisiae : YOR338W, C. albicans SC5314 : C2_09880C_A, C. dubliniensis CD36 : Cd36_23960, C. parapsilosis CDC317 : CPAR2_407140 and Candida tenuis NRRL Y-1498 : CANTEDRAFT_115655
3	CAGL0F02167g	5.44917	1.02e-07	MSH4	YFL003C	Protein involved in meiotic recombination, required for normal levels of crossing over, colocalizes with Zip2p to discrete foci on meiotic chromosomes, has homology to bacterial MutS protein	Ortholog(s) have DNA binding activity, role in reciprocal meiotic recombination and nuclear chromosome localization
4	CAGL0G05269g	4.97005	5.43e-08	FMP16	YDR070C	Putative protein of unknown function; proposed to be involved in responding to conditions of stress; the authentic, non-tagged protein is detected in highly purified mitochondria in high-throughput studies	Putative mitochondrial protein; gene is downregulated in azole-resistant strain
5	CAGL0F06875g	4.34953	0.00522122	LYS1	YIR034C	Saccharopine dehydrogenase (NAD+, L-lysine-forming), catalyzes the conversion of saccharopine to L-lysine, which is the final step in the lysine biosynthesis pathway; also has mRNA binding activity	Ortholog(s) have mRNA binding, saccharopine dehydrogenase (NAD+, L-lysine-forming) activity and role in lysine biosynthetic process via aminoadipic acid
6	CAGL0I09724g	4.28593	9.26e-06	MCH5			Has domain(s) with predicted role in transmembrane transport and integral component of membrane localization
7	CAGL0M02915g	4.1467	7.35e-07	ATG36	YJL185C	Putative protein of unknown function; mRNA is weakly cell cycle regulated, peaking in G2 phase; YJL185C is a non-essential gene	Ortholog(s) have role in autophagy of peroxisome and peroxisome localization
8	CAGL0G02563g	4.06911	2.75e-06	UBP11	YKR098C	Ubiquitin-specific protease that cleaves ubiquitin from ubiquitinated proteins	Has domain(s) with predicted thiol-dependent ubiquitinyl hydrolase activity and role in protein deubiquitination, ubiquitin-dependent protein catabolic process
9	CAGL0K04565g	4.04833	4.43e-05	VHT1	YGR065C	High-affinity plasma membrane H+-biotin (vitamin H) symporter; mutation results in fatty acid auxotrophy; 12 transmembrane domain containing major facilitator subfamily member; mRNA levels negatively regulated by iron deprivation and biotin	Ortholog(s) have biotin transmembrane transporter activity, role in biotin transport and plasma membrane localization
10	CAGL0B00836g	3.63113	0.0203264	MXR2	YCL033C	Methionine-R-sulfoxide reductase, involved in the response to oxidative stress; protects iron-sulfur clusters from oxidative inactivation along with MXR1; involved in the regulation of lifespan	Ortholog(s) have peptide-methionine (R)-S-oxide reductase activity, role in cellular response to oxidative stress and mitochondrion localization
11	CAGL0I02024g	3.57585	0.000100958	OYE2	YHR179W	Conserved NADPH oxidoreductase containing flavin mononucleotide (FMN), homologous to Oye3p with different ligand binding and catalytic properties; may be involved in sterol metabolism, oxidative stress response, and programmed cell death	Putative NADPH dehydrogenase; protein abundance increased in ace2 mutant cells
12	CAGL0I03300g	3.54549	0.000735859	BUD16	YEL029C	Putative pyridoxal kinase, a key enzyme involved in pyridoxal 5'-phosphate synthesis, the active form of vitamin B6; required for genome integrity; involved in bud-site selection; similarity to yeast BUD17 and human pyridoxal kinase (PDXK)	Ortholog(s) have role in pyridoxal phosphate biosynthetic process
13	CAGL0A01155g	3.49284	2.58e-05	KAR9	YPL269W	Karyogamy protein required for correct positioning of the mitotic spindle and for orienting cytoplasmic microtubules, localizes at the shmoo tip in mating cells and at the tip of the growing bud in small-budded cells through anaphase	Ortholog(s) have role in establishment of spindle localization, mitotic spindle orientation checkpoint, nuclear migration along microtubule
14	CAGL0B01595g	3.47458	1.78e-05				Protein of unknown function
15	CAGL0F07293g	3.37958	0.00873557	YGL114W	YGL114W	Putative protein of unknown function; predicted member of the oligopeptide transporter (OPT) family of membrane transporters	Has domain(s) with predicted role in transmembrane transport
16	CAGL0M10153g	3.3782	0.000231756	STE20	YHL007C	Cdc42p-activated signal transducing kinase of the PAK (p21-activated kinase) family; involved in pheromone response, pseudohyphal/invasive growth, vacuole inheritance, down-regulation of sterol uptake; GBB motif binds Ste4p	Ortholog(s) have protein serine/threonine kinase activity
17	CAGL0M01716g	3.37764	4.41e-05	TEC1	YBR083W	Transcription factor required for full Ty1 expression, Ty1-mediated gene activation, and haploid invasive and diploid pseudohyphal growth; TEA/ATTS DNA-binding domain family member	Ortholog(s) have RNA polymerase II proximal promoter sequence-specific DNA binding and RNA polymerase II transcription regulator recruiting activity, more
18	CAGL0K07337g	3.2573	8.09e-05	HSP30	YCR021C	Hydrophobic plasma membrane localized, stress-responsive protein that negatively regulates the H(+)-ATPase Pma1p; induced by heat shock, ethanol treatment, weak organic acid, glucose limitation, and entry into stationary phase	Has domain(s) with predicted ion channel activity, role in ion transport and membrane localization
19	CAGL0K03157g	3.18576	6.9e-05	DUR3	YHL016C	Plasma membrane transporter for both urea and polyamines, expression is highly sensitive to nitrogen catabolite repression and induced by allophanate, the last intermediate of the allantoin degradative pathway	Putative plasma membrane polyamine transporter
20	CAGL0K06677g	3.09331	0.00142779	MET8	YBR213W	Bifunctional dehydrogenase and ferrochelatase, involved in the biosynthesis of siroheme, a prosthetic group used by sulfite reductase; required for sulfate assimilation and methionine biosynthesis	Putative bifunctional dehydrogenase and ferrochelatase; gene is upregulated in azole-resistant strain
21	CAGL0I05390g	3.07399	0.00500106	SKS1	YPL026C	Putative serine/threonine protein kinase; involved in the adaptation to low concentrations of glucose independent of the SNF3 regulated pathway	Ortholog(s) have protein serine/threonine kinase activity
22	CAGL0B02343g	3.01458	0.00034214	ATR1	YML116W	Multidrug efflux pump of the major facilitator superfamily, required for resistance to aminotriazole and 4-nitroquinoline-N-oxide	Putative multidrug efflux pump of major facilitator superfamily; gene is downregulated in azole-resistant strain
23	CAGL0H03311g	2.98593	0.000665989	YGL081W	YGL081W	Putative protein of unknown function; non-essential gene; interacts genetically with CHS5, a gene involved in chitin biosynthesis	Ortholog of S. cerevisiae : YGL081W and Saccharomyces cerevisiae S288C : YGL081W
24	CAGL0A02002g	2.95505	0.000700999	YOL024W	YOL024W	Putative protein of unknown function; predicted to have thiol-disulfide oxidoreductase active site	Ortholog of S. cerevisiae : YOL024W and Saccharomyces cerevisiae S288C : YOL024W
25	CAGL0K06215g	2.93796	0.00291635	UTP6	YDR449C	Nucleolar protein, component of the small subunit (SSU) processome containing the U3 snoRNA that is involved in processing of pre-18S rRNA	Ortholog(s) have snoRNA binding activity
26	CAGL0L02079g	2.88662	0.00289675	CTP1	YBR291C	Mitochondrial inner membrane citrate transporter, member of the mitochondrial carrier family	Ortholog(s) have tricarboxylate secondary active transmembrane transporter activity, role in mitochondrial citrate transmembrane transport and plasma membrane localization
27	CAGL0G09042g	2.85208	0.00045599	AFT2	YPL202C	Iron-regulated transcriptional activator; activates genes involved in intracellular iron use and required for iron homeostasis and resistance to oxidative stress; similar to Aft1p	Ortholog(s) have RNA polymerase II proximal promoter sequence-specific DNA binding, transcription factor activity, RNA polymerase II proximal promoter sequence-specific DNA binding activity
28	CAGL0H08580g	2.85134	0.000323126	TAH18	YPR048W	Conserved NAPDH-dependent diflavin reductase, component of an early step in the cytosolic Fe-S protein assembly (CIA) machinery; transfers electrons from NADPH to the Fe-S cluster of Dre2p; plays a pro-death role under oxidative stress	Has domain(s) with predicted FMN binding, iron ion binding, oxidoreductase activity and role in oxidation-reduction process
29	CAGL0H00704g	2.82581	0.0365232	ATG41	YPL250C	Protein of unknown function; mobilized into polysomes upon a shift from a fermentable to nonfermentable carbon source; potential Cdc28p substrate	Ortholog(s) have role in autophagosome assembly, autophagy of mitochondrion, protein localization by the Cvt pathway
30	CAGL0I01276g	2.67127	0.0198689	YHR112C	YHR112C	Protein of unknown function; localizes to the cytoplasm and nucleus; overexpression affects protein trafficking through the endocytic pathway	Ortholog(s) have cytoplasm, nucleus localization
31	CAGL0K02211g	2.63176	0.0015242	LCP5	YER127W	Essential protein involved in maturation of 18S rRNA; depletion leads to inhibited pre-rRNA processing and reduced polysome levels; localizes primarily to the nucleolus	Ortholog(s) have role in endonucleolytic cleavage in 5'-ETS of tricistronic rRNA transcript (SSU-rRNA, 5.8S rRNA and LSU-rRNA), more
32	CAGL0G08019g	2.61684	0.0311738	YDR090C	YDR090C	Putative protein of unknown function	Ortholog(s) have role in cellular response to biotic stimulus, cellular response to starvation and filamentous growth of a population of unicellular organisms in response to biotic stimulus, more
33	CAGL0M11682g	2.58291	0.00585864	YLR108C	YLR108C	Protein of unknown function; green fluorescent protein (GFP)-fusion protein localizes to the nucleus; YLR108C is not an esssential gene	Has domain(s) with predicted role in protein homooligomerization
34	CAGL0G06182g	2.57749	0.00117013	YHR131C	YHR131C	Putative protein of unknown function; GFP-fusion protein localizes to the cytoplasm; overexpression causes cell cycle delay or arrest; contains a PH domain and binds phosphatidylinositols and other lipids in a large-scale study	Ortholog of S. cerevisiae : YHR131C, C. albicans SC5314 : C5_03510C_A, C. dubliniensis CD36 : Cd36_53260, C. parapsilosis CDC317 : CPAR2_101770 and Candida tenuis NRRL Y-1498 : CANTEDRAFT_130262
35	CAGL0D02134g	2.57311	0.00280781	YKL133C	YKL133C	Putative protein of unknown function; has similarity to Mgr3p, but unlike MGR3, is not required for growth of cells lacking the mitochondrial genome (null mutation does not confer a petite-negative phenotype)	Ortholog of S. cerevisiae : YKL133C and Saccharomyces cerevisiae S288C : YKL133C
36	CAGL0F02431g	2.54421	0.0192502	ACO2	YJL200C	Putative mitochondrial aconitase isozyme; similarity to Aco1p, an aconitase required for the TCA cycle; expression induced during growth on glucose, by amino acid starvation via Gcn4p, and repressed on ethanol	Ortholog(s) have role in mitochondrial translation and mitochondrion, nucleus localization
37	CAGL0F04521g	2.52833	0.00117019	ECM13	YBL043W	Non-essential protein of unknown function; induced by treatment with 8-methoxypsoralen and UVA irradiation	Ortholog of S. cerevisiae : ECM13 and Saccharomyces cerevisiae S288C : YBL043W
38	CAGL0K05687g	2.49711	0.0175466	OYE2			Has domain(s) with predicted FMN binding, catalytic activity, oxidoreductase activity and role in oxidation-reduction process
39	CAGL0L05434g	2.48175	0.0354187	NCA3	YJL116C	Protein that functions with Nca2p to regulate mitochondrial expression of subunits 6 (Atp6p) and 8 (Atp8p ) of the Fo-F1 ATP synthase; member of the SUN family; expression induced in cells treated with the mycotoxin patulin	Ortholog(s) have role in fungal-type cell wall organization or biogenesis, mitochondrion organization and fungal-type cell wall localization
40	CAGL0M05995g	2.48157	0.0397433	PET10	YKR046C	Protein of unknown function that co-purifies with lipid particles; expression pattern suggests a role in respiratory growth; computational analysis of large-scale protein-protein interaction data suggests a role in ATP/ADP exchange	Ortholog(s) have lipid droplet localization
41	CAGL0C03289g	2.47318	0.0099096	YBT1	YLL048C	Transporter of the ATP-binding cassette (ABC) family involved in bile acid transport; similar to mammalian bile transporters	Putative ABC transporter involved in bile acid transport; gene is upregulated in azole-resistant strain
42	CAGL0L07766g	2.45343	0.0145159	ADY2	YCR010C	Acetate transporter required for normal sporulation; phosphorylated in mitochondria	Ortholog(s) have acetate transmembrane transporter activity, ammonium transmembrane transporter activity, role in ammonium transport, nitrogen utilization, plasma membrane acetate transport and plasma membrane localization
43	CAGL0G04741g	2.4521	0.0187693	LEU4	YNL104C	Alpha-isopropylmalate synthase (2-isopropylmalate synthase); the main isozyme responsible for the first step in the leucine biosynthesis pathway	Ortholog(s) have 2-isopropylmalate synthase activity, role in cellular response to drug, leucine biosynthetic process and mitochondrion localization
44	CAGL0G02739g	2.44665	0.0106354	XBP1	YIL101C	Transcriptional repressor that binds to promoter sequences of the cyclin genes, CYS3, and SMF2; expression is induced by stress or starvation during mitosis, and late in meiosis; member of the Swi4p/Mbp1p family; potential Cdc28p substrate	Ortholog(s) have DNA-binding transcription factor activity, RNA polymerase II-specific activity
45	CAGL0J04202g	2.43989	0.0284729	HSP12	YFL014W	Plasma membrane protein involved in maintaining membrane organization in stress conditions; induced by heat shock, oxidative stress, osmostress, stationary phase, glucose depletion, oleate and alcohol; regulated by HOG and Ras-Pka pathways	Heat shock protein; gene is upregulated in azole-resistant strain; expression upregulated in biofilm vs planktonic cell culture
46	CAGL0L04026g	2.38935	0.00806347	NCS2	YNL119W	Protein required for thiolation of the uridine at the wobble position of Lys(UUU) and Glu(UUC) tRNAs; has a role in urmylation and in invasive and pseudohyphal growth; inhibits replication of Brome mosaic virus in S. cerevisiae	Ortholog(s) have role in invasive growth in response to glucose limitation, protein urmylation, pseudohyphal growth, tRNA wobble position uridine thiolation and cytosolic tRNA wobble base thiouridylase complex localization
47	CAGL0F07953g	2.35706	0.00244243	SPG1	YGR236C	Protein required for survival at high temperature during stationary phase; not required for growth on nonfermentable carbon sources; the authentic, non-tagged protein is detected in highly purified mitochondria in high-throughput studies	Ortholog of S. cerevisiae : SPG1 and Saccharomyces cerevisiae S288C : YGR236C
48	CAGL0L04378g	2.34484	0.00818341	PNS1	YOR161C	Protein of unknown function; has similarity to Torpedo californica tCTL1p, which is postulated to be a choline transporter, neither null mutation nor overexpression affects choline transport	Ortholog of S. cerevisiae : PNS1, C. albicans SC5314 : C1_00310W_A, C. dubliniensis CD36 : Cd36_00250, C. parapsilosis CDC317 : CPAR2_109690 and Candida tenuis NRRL Y-1498 : CANTEDRAFT_131089
49	CAGL0J06336g	2.33821	0.00253041	PCL9	YDL179W	Cyclin, forms a functional kinase complex with Pho85p cyclin-dependent kinase (Cdk), expressed in late M/early G1 phase, activated by Swi5p	Ortholog(s) have cyclin-dependent protein serine/threonine kinase regulator activity and role in regulation of establishment or maintenance of cell polarity, regulation of transcription involved in G1/S transition of mitotic cell cycle
50	CAGL0F00649g	2.31537	0.00277359	RCK2	YLR248W	Protein kinase involved in the response to oxidative and osmotic stress; identified as suppressor of S. pombe cell cycle checkpoint mutations; similar to CaM (calmodulin) kinases	Has domain(s) with predicted ATP binding, protein kinase activity, protein tyrosine kinase activity and role in protein phosphorylation
51	CAGL0H07271g	2.26272	0.0221792	IPK1	YDR315C	Inositol 1,3,4,5,6-pentakisphosphate 2-kinase, nuclear protein required for synthesis of 1,2,3,4,5,6-hexakisphosphate (phytate), which is integral to cell function; has 2 motifs conserved in other fungi; ipk1 gle1 double mutant is inviable	Ortholog(s) have inositol pentakisphosphate 2-kinase activity, role in inositol phosphate biosynthetic process, nuclear-transcribed mRNA catabolic process, non-stop decay and nucleus localization
52	CAGL0C02673g	2.22175	0.00646948	ART10	YLR392C	Protein of unknown function that contains 2 PY motifs and is ubiquinated by Rsp5p; overexpression confers resistance to arsenite; green fluorescent protein (GFP)-fusion protein localizes it to the cytoplasm; non-essential gene	Ortholog of S. cerevisiae : ART10, C. albicans SC5314 : C7_02630W_A, C. dubliniensis CD36 : Cd36_72320, C. parapsilosis CDC317 : CPAR2_703080 and Candida tenuis NRRL Y-1498 : CANTEDRAFT_118185
53	CAGL0L07898g	2.21867	0.00559419	MAK32	YCR019W	Protein necessary for structural stability of L-A double-stranded RNA-containing particles	Ortholog(s) have role in interspecies interaction between organisms
54	CAGL0I07315g	2.21098	0.0151135	YOR131C	YOR131C	Putative protein of unknown function; non-essential gene; overexpression causes a cell cycle delay or arrest	Ortholog(s) have pyridoxal phosphatase activity
55	CAGL0K12254g	2.20996	0.0204759	VID24	YBR105C	Peripheral membrane protein located at Vid (vacuole import and degradation) vesicles; regulates fructose-1,6-bisphosphatase (FBPase) targeting to the vacuole; promotes proteasome-dependent catabolite degradation of FBPase	Ortholog(s) have role in negative regulation of gluconeogenesis, proteasome-mediated ubiquitin-dependent protein catabolic process, protein catabolic process in the vacuole, protein targeting to vacuole
56	CAGL0H09460g	2.18224	0.00854036	FAA2	YER015W	Medium chain fatty acyl-CoA synthetase, activates imported fatty acids; accepts a wide range of fatty acid chain lengths with a preference for medium chains, C9:0-C13:0; localized to the peroxisome	Ortholog(s) have long-chain fatty acid-CoA ligase activity, medium-chain fatty acid-CoA ligase activity, very long-chain fatty acid-CoA ligase activity, role in long-chain fatty acid metabolic process and glyoxysome localization
57	CAGL0M14091g	2.1727	0.0119281				Putative quinone reductase/NADPH dehydrogenase; gene is upregulated in azole-resistant strain
58	CAGL0H02079g	2.16813	0.00643901	RPF1	YHR088W	Nucleolar protein involved in the assembly and export of the large ribosomal subunit; constituent of 66S pre-ribosomal particles; contains a sigma(70)-like motif, which is thought to bind RNA	Ortholog(s) have rRNA primary transcript binding activity
59	CAGL0C01397g	2.15741	0.0078112	PFK26	YIL107C	6-phosphofructo-2-kinase, inhibited by phosphoenolpyruvate and sn-glycerol 3-phosphate; has negligible fructose-2,6-bisphosphatase activity; transcriptional regulation involves protein kinase A	Ortholog(s) have 6-phosphofructo-2-kinase activity and role in fructose 2,6-bisphosphate metabolic process
60	CAGL0M01056g	2.15191	0.00512616	FCF1	YDR339C	Putative PINc domain nuclease required for early cleavages of 35S pre-rRNA and maturation of 18S rRNA; component of the SSU (small subunit) processome involved in 40S ribosomal subunit biogenesis; copurifies with Faf1p	Ortholog(s) have role in endonucleolytic cleavage in 5'-ETS of tricistronic rRNA transcript (SSU-rRNA, 5.8S rRNA and LSU-rRNA), more
61	CAGL0F07645g	2.11792	0.0144287	UTP11	YKL099C	Subunit of U3-containing Small Subunit (SSU) processome complex involved in production of 18S rRNA and assembly of small ribosomal subunit	Ortholog(s) have role in endonucleolytic cleavage in 5'-ETS of tricistronic rRNA transcript (SSU-rRNA, 5.8S rRNA and LSU-rRNA), more
62	CAGL0G01947g	2.11387	0.0167786	DRE2	YKR071C	Conserved component of an early step in the cytosolic Fe-S protein assembly (CIA) machinery; contains an Fe-S cluster that receives electrons from NADPH via the action of Tah18p; ortholog of human Ciapin1	Ortholog(s) have 2 iron, 2 sulfur cluster binding, 4 iron, 4 sulfur cluster binding, electron transfer activity
63	CAGL0M03971g	2.09813	0.00732608	SKP2	YNL311C	F-box protein of unknown function predicted to be part of an SCF ubiquitin protease complex; involved in regulating protein levels of sulfur metabolism enzymes; may interact with ribosomes, based on co-purification experiments	Ortholog(s) have role in cellular protein catabolic process, regulation of sulfur amino acid metabolic process and SCF ubiquitin ligase complex localization
64	CAGL0G01210g	2.06583	0.0444815	NIT3	YLR351C	Nit protein, one of two proteins in S. cerevisiae with similarity to the Nit domain of NitFhit from fly and worm and to the mouse and human Nit protein which interacts with the Fhit tumor suppressor; nitrilase superfamily member	Putative nitrilase; protein abundance increased in ace2 mutant cells
65	CAGL0L06072g	2.06465	0.00867465	COM2	YER130C	Protein of unknown function; transcription is regulated by Haa1p, Sok2p and Zap1p transcriptional activators; the C. Albicans homolog (MNL1) plays a role in adaptation to stress	Has domain(s) with predicted nucleic acid binding activity
66	CAGL0J00715g	2.05747	0.00970905	YHR022C	YHR022C	Putative protein of unknown function; YHR022C is not an essential gene	Has domain(s) with predicted GTP binding, GTPase activity, role in protein transport, signal transduction, small GTPase mediated signal transduction and intracellular, membrane localization
67	CAGL0H05973g	2.03582	0.0126231	YPL108W	YPL108W	Cytoplasmic protein of unknown function; non-essential gene that is induced in a GDH1 deleted strain with altered redox metabolism; GFP-fusion protein is induced in response to the DNA-damaging agent MMS	Ortholog of S. cerevisiae : YPL108W and Saccharomyces cerevisiae S288C : YPL108W
68	CAGL0H07469g	2.02729	0.0467974	ICS2	YBR157C	Protein of unknown function; null mutation does not confer any obvious defects in growth, spore germination, viability, or carbohydrate utilization	Putative adhesin-like protein
69	CAGL0H05225g	2.02543	0.0116884	YPL067C	YPL067C	Putative protein of unknown function; green fluorescent protein (GFP)-fusion protein localizes to the cytoplasm; YPL067C is not an essential gene	Ortholog(s) have role in N-acetylglucosamine metabolic process and cytoplasm localization
70	CAGL0J03344g	1.99914	0.0122092	UTP7	YER082C	Nucleolar protein, component of the small subunit (SSU) processome containing the U3 snoRNA that is involved in processing of pre-18S rRNA	Ortholog(s) have role in endonucleolytic cleavage in 5'-ETS of tricistronic rRNA transcript (SSU-rRNA, 5.8S rRNA and LSU-rRNA), more
71	CAGL0A01826g	1.99558	0.00920996	HXT3	YDR345C	Low affinity glucose transporter of the major facilitator superfamily, expression is induced in low or high glucose conditions	Ortholog(s) have glucose transmembrane transporter activity, role in glucose transmembrane transport and plasma membrane localization
72	CAGL0G02585g	1.99141	0.0283741	LYS12	YIL094C	Homo-isocitrate dehydrogenase, an NAD-linked mitochondrial enzyme required for the fourth step in the biosynthesis of lysine, in which homo-isocitrate is oxidatively decarboxylated to alpha-ketoadipate	Homo-isocitrate dehydrogenase
73	CAGL0M08426g	1.98857	0.0303056	YJL163C	YJL163C	Putative protein of unknown function	Putative protein; contains an ARS in its promoter; gene is upregulated in azole-resistant strain
74	CAGL0L10043g	1.96374	0.0481388	STD1	YOR047C	Protein involved in control of glucose-regulated gene expression; interacts with kinase Snf1p, glucose sensors Snf3p and Rgt2p, TATA-binding Spt15p; regulator of transcription factor Rgt1p; interactions with Pma1p appear to propagate [GAR+]	Ortholog(s) have protein kinase activator activity
75	CAGL0I09702g	1.95879	0.021958	MCH5	YOR306C	Plasma membrane riboflavin transporter; facilitates the uptake of vitamin B2; required for FAD-dependent processes; sequence similarity to mammalian monocarboxylate permeases, however mutants are not deficient in monocarboxylate transport	Ortholog(s) have riboflavin transmembrane transporter activity, role in riboflavin transport and plasma membrane localization
76	CAGL0L04708g	1.94907	0.0228484	YGR111W	YGR111W	Putative protein of unknown function; green fluorescent protein (GFP)-fusion protein localizes to both the cytoplasm and the nucleus	Ortholog of S. cerevisiae : YGR111W, C. albicans SC5314 : C4_05850C_A, C. dubliniensis CD36 : Cd36_45340, C. parapsilosis CDC317 : CPAR2_500680 and Candida tenuis NRRL Y-1498 : CANTEDRAFT_105103
77	CAGL0J11242g	1.93871	0.0162824	RHO5	YNL180C	Non-essential small GTPase of the Rho/Rac subfamily of Ras-like proteins, likely involved in protein kinase C (Pkc1p)-dependent signal transduction pathway that controls cell integrity	Ortholog(s) have GTP binding, GTPase activity and role in filamentous growth of a population of unicellular organisms, fungal-type cell wall organization
78	CAGL0I02794g	1.93382	0.0167909	YOR114W	YOR114W	Putative protein of unknown function; null mutant is viable	Ortholog of S. cerevisiae : YOR114W and Saccharomyces cerevisiae S288C : YOR114W
79	CAGL0G05566g	1.9222	0.0266011	FMP45	YDL222C	Integral membrane protein localized to mitochondria (untagged protein); required for sporulation and maintaining sphingolipid content; has sequence similarity to SUR7 and YNL194C	Ortholog(s) have role in ascospore formation, cellular response to drug, fungal-type cell wall organization and cell cortex, cellular bud membrane, endosome, fungal-type vacuole, membrane raft, perinuclear region of cytoplasm localization
80	CAGL0J10252g	1.92068	0.013468	IMP4	YNL075W	Component of the SSU processome, which is required for pre-18S rRNA processing; interacts with Mpp10p; member of a superfamily of proteins that contain a sigma(70)-like motif and associate with RNAs	Ortholog(s) have rRNA primary transcript binding, single-stranded telomeric DNA binding, snoRNA binding activity, role in rRNA processing, ribosomal small subunit biogenesis and Mpp10 complex, small-subunit processome localization
81	CAGL0L06864g	1.92025	0.0172089	SIP5	YMR140W	Protein of unknown function; interacts with both the Reg1p/Glc7p phosphatase and the Snf1p kinase	Putative protein related to ECM3; gene is downregulated in azole-resistant strain
82	CAGL0L02761g	1.90386	0.0193729	STE4	YOR212W	G protein beta subunit, forms a dimer with Ste18p to activate the mating signaling pathway, forms a heterotrimer with Gpa1p and Ste18p to dampen signaling; may recruit Rho1p to the polarized growth site during mating; contains WD40 repeats	Ortholog(s) have G-protein alpha-subunit binding, G-protein gamma-subunit binding, GTP-Rho binding, protein kinase binding, scaffold protein binding activity
83	CAGL0G01122g	1.87326	0.021354	CIS1	YDR022C	Autophagy-specific protein required for autophagosome formation; may form a complex with Atg17p and Atg29p that localizes other proteins to the pre-autophagosomal structure; high-copy suppressor of CIK1 deletion	Putative protein; gene is upregulated in azole-resistant strain
84	CAGL0J10912g	1.87201	0.0208217	RRP3	YHR065C	Protein involved in rRNA processing; required for maturation of the 35S primary transcript of pre-rRNA and for cleavage leading to mature 18S rRNA; homologous to eIF-4a, which is a DEAD box RNA-dependent ATPase with helicase activity	Has domain(s) with predicted ATP binding, ATP-dependent helicase activity, helicase activity, nucleic acid binding activity
85	CAGL0I04048g	1.84813	0.039683	FBP1	YLR377C	Fructose-1,6-bisphosphatase, key regulatory enzyme in the gluconeogenesis pathway, required for glucose metabolism; undergoes either proteasome-mediated or autophagy-mediated degradation depending on growth conditions; interacts with Vid30p	Ortholog(s) have fructose 1,6-bisphosphate 1-phosphatase activity, role in carbon utilization, cellular response to glucose starvation and intracellular localization
86	CAGL0J02398g	1.83474	0.0158963	HIS6	YIL020C	Phosphoribosyl-5-amino-1-phosphoribosyl-4-imidazolecarboxiamide isomerase, catalyzes the fourth step in histidine biosynthesis; mutations cause histidine auxotrophy and sensitivity to Cu, Co, and Ni salts	Ortholog(s) have 1-(5-phosphoribosyl)-5-[(5-phosphoribosylamino)methylideneamino]imidazole-4-carboxamide isomerase activity and role in histidine biosynthetic process
87	CAGL0M04059g	1.83069	0.0161546	PHA2	YNL316C	Prephenate dehydratase, catalyzes the conversion of prephanate to phenylpyruvate, which is a step in the phenylalanine biosynthesis pathway	Ortholog(s) have prephenate dehydratase activity and role in L-phenylalanine biosynthetic process
88	CAGL0M00550g	1.82985	0.024631	STR2	YJR130C	Cystathionine gamma-synthase, converts cysteine into cystathionine	Ortholog(s) have cystathionine gamma-synthase activity and role in transsulfuration
89	CAGL0M01078g	1.79482	0.0438387	YDR338C	YDR338C	Putative protein of unknown function, member of the multi-drug and toxin extrusion (MATE) family of the multidrug/oligosaccharidyl-lipid/polysaccharide (MOP) exporter superfamily	Has domain(s) with predicted antiporter activity, drug transmembrane transporter activity, role in drug transmembrane transport and membrane localization
90	CAGL0H03201g	1.79458	0.0175595	LCL3	YGL085W	Putative protein of unknown function; mutant has long chronological lifespan; has homology to Staphylococcus aureus nuclease; GFP-fusion protein localizes to mitochondria; is induced in response to the DNA-damaging agent MMS	Has domain(s) with predicted nucleic acid binding activity
91	CAGL0H04235g	1.78884	0.0232151	DUS1	YML080W	Dihydrouridine synthase, member of a widespread family of conserved proteins including Smm1p, Dus3p, and Dus4p; modifies pre-tRNA(Phe) at U17	Ortholog(s) have tRNA dihydrouridine synthase activity and role in tRNA modification
92	CAGL0J09020g	1.77237	0.0327869	SNF3	YDL194W	Plasma membrane low glucose sensor that regulates glucose transport; contains 12 predicted transmembrane segments and a long C-terminal tail required for induction of hexose transporters; also senses fructose and mannose; similar to Rgt2p	Putative plasma membrane high affinity glucose sensor, required for growth under glucose-limiting conditions
93	CAGL0I06809g	1.76196	0.0310454	MAG1	YER142C	3-methyl-adenine DNA glycosylase involved in protecting DNA against alkylating agents; initiates base excision repair by removing damaged bases to create abasic sites that are subsequently repaired	Ortholog(s) have DNA-3-methyladenine glycosylase activity, damaged DNA binding activity, role in DNA dealkylation involved in DNA repair, base-excision repair, AP site formation and cytoplasm, nucleus localization
94	CAGL0J02376g	1.75247	0.0323238	FAF1	YIL019W	Protein required for pre-rRNA processing and 40S ribosomal subunit assembly	Ortholog(s) have role in maturation of SSU-rRNA from tricistronic rRNA transcript (SSU-rRNA, 5.8S rRNA, LSU-rRNA) and nucleolus localization
95	CAGL0D04246g	1.74853	0.0393322	VPS20	YMR077C	Myristoylated subunit of ESCRTIII, the endosomal sorting complex required for transport of transmembrane proteins into the multivesicular body pathway to the lysosomal/vacuolar lumen; cytoplasmic protein recruited to endosomal membranes	Ortholog(s) have role in protein transport to vacuole involved in ubiquitin-dependent protein catabolic process via the multivesicular body sorting pathway
96	CAGL0K12518g	1.74802	0.0351764	AGX1	YFL030W	Alanine:glyoxylate aminotransferase (AGT), catalyzes the synthesis of glycine from glyoxylate, which is one of three pathways for glycine biosynthesis in yeast; has similarity to mammalian and plant alanine:glyoxylate aminotransferases	Ortholog(s) have alanine-glyoxylate transaminase activity, role in glycine biosynthetic process, by transamination of glyoxylate and fungal biofilm matrix, mitochondrion localization
97	CAGL0J09944g	1.74602	0.0298736	AQR1	YNL065W	Plasma membrane multidrug transporter of the major facilitator superfamily, confers resistance to short-chain monocarboxylic acids and quinidine; involved in the excretion of excess amino acids	Plasma membrane drug:H+ antiporter involved in resistance to drugs and acetic acid
98	CAGL0L03982g	1.74216	0.0282487	MLS1	YNL117W	Malate synthase, enzyme of the glyoxylate cycle, involved in utilization of non-fermentable carbon sources; expression is subject to carbon catabolite repression; localizes in peroxisomes during growth in oleic acid medium	Ortholog(s) have malate synthase activity, role in acetate catabolic process, carbon utilization, fatty acid catabolic process, glyoxylate cycle and cytosol, glyoxysome, peroxisomal matrix localization
99	CAGL0K09218g	1.73515	0.0289357	YCR061W	YCR061W	Protein of unknown function; green fluorescent protein (GFP)-fusion protein localizes to the cytoplasm in a punctate pattern; induced by treatment with 8-methoxypsoralen and UVA irradiation	Ortholog of S. cerevisiae : YCR061W, C. albicans SC5314 : C1_10360C_A, C. dubliniensis CD36 : Cd36_09760, C. parapsilosis CDC317 : CPAR2_207300 and Candida tenuis NRRL Y-1498 : CANTEDRAFT_115616
100	CAGL0I01694g	1.72909	0.0269728	RAD26	YJR035W	Protein involved in transcription-coupled nucleotide excision repair of UV-induced DNA lesions; recruitment to DNA lesions is dependent on an elongating RNA polymerase II; homolog of human CSB protein	Ortholog(s) have DNA-dependent ATPase activity
101	CAGL0I08019g	1.72631	0.0353088	YOL075C	YOL075C	Putative ABC transporter	Ortholog(s) have role in cellular response to drug and extrinsic component of fungal-type vacuolar membrane, plasma membrane localization
102	CAGL0H01639g	1.72304	0.0231066	SPS1	YDR523C	Putative protein serine/threonine kinase expressed at the end of meiosis and localized to the prospore membrane, required for correct localization of enzymes involved in spore wall synthesis	Ortholog(s) have role in ascospore wall assembly, ascospore-type prospore membrane assembly, regulation of protein localization to mitotic spindle pole body, septation initiation signaling
103	CAGL0K02189g	1.71822	0.0251052	VFA1	YER128W	Protein that interacts with Vps4p and has a role in vacuolar sorting; localizes to endosomes in a Vps4-dependent manner; overexpression causes canavanine sensitivity and confers a partial class D vacuole morphology	Ortholog(s) have ATPase activator activity, role in positive regulation of ATPase activity, vacuolar transport and endosome localization
104	CAGL0H05995g	1.71757	0.0288087	AIM2	YAL049C	Cytoplasmic protein involved in mitochondrial function or organization; null mutant displays reduced frequency of mitochondrial genome loss; potential Hsp82p interactor	Has domain(s) with predicted hydrolase activity
105	CAGL0F02849g	1.71454	0.0367454	RRP17	YDR412W	Component of the pre-60S pre-ribosomal particle; required for cell viability under standard (aerobic) conditions but not under anaerobic conditions; exonuclease required for 5′ end processing of pre-60S ribosomal RNA	Ortholog(s) have role in rRNA processing and cytoplasm localization
106	CAGL0F07117g	1.71402	0.024528	GPG1	YGL121C	Proposed gamma subunit of the heterotrimeric G protein that interacts with the receptor Gpr1p; involved in regulation of pseudohyphal growth; requires Gpb1p or Gpb2p to interact with Gpa2p; overproduction causes prion curing	Putative subunit of the heterotrimeric G protein; gene is upregulated in azole-resistant strain
107	CAGL0K06105g	1.71065	0.0444802	BOP2	YLR267W	Protein of unknown function	Ortholog of S. cerevisiae : BOP2 and Saccharomyces cerevisiae S288C : YLR267W
108	CAGL0A04411g	1.70608	0.0236438	SKT5	YBL061C	Activator of Chs3p (chitin synthase III), recruits Chs3p to the bud neck via interaction with Bni4p; has similarity to Shc1p, which activates Chs3p during sporulation	Ortholog(s) have enzyme activator activity and role in cellular protein localization, division septum assembly, fungal-type cell wall chitin biosynthetic process, regulation of fungal-type cell wall beta-glucan biosynthetic process
109	CAGL0D04884g	1.70576	0.0271841	RRP9	YPR137W	Protein involved in pre-rRNA processing, associated with U3 snRNP; component of small ribosomal subunit (SSU) processosome; ortholog of the human U3-55k protein	Ortholog(s) have snoRNA binding activity, role in cellular response to drug and box C/D snoRNP complex, small-subunit processome localization
110	CAGL0J05962g	1.69158	0.0345977	CUZ1	YNL155W	Putative protein of unknown function; contains a DHHC domain and an AN1-type zinc finger; predicted to have thiol-disulfide oxidoreductase active site; transcriptionally regulated by Rpn4p along with proteasome subunit genes; putative ortholog of human AIRAP, which stimulates proteasome activity in response to arsenic	Ortholog(s) have proteasome binding activity and role in cellular response to arsenic-containing substance, proteasome-mediated ubiquitin-dependent protein catabolic process
111	CAGL0I01958g	1.68127	0.0286572	RTT107	YHR154W	Protein implicated in Mms22-dependent DNA repair during S phase; involved in recruiting the SMC5/6 complex to double-strand breaks; DNA damage induces phosphorylation by Mec1p at one or more SQ/TQ motifs; interacts with Mms22p and Slx4p; has four BRCT domains; has a role in regulation of Ty1 transposition	Ortholog(s) have role in DNA double-strand break attachment to nuclear envelope, cellular response to biotic stimulus, cellular response to starvation and double-strand break repair, more
112	CAGL0L03377g	1.67998	0.0272955	SIP4	YJL089W	C6 zinc cluster transcriptional activator that binds to the carbon source-responsive element (CSRE) of gluconeogenic genes; involved in the positive regulation of gluconeogenesis; regulated by Snf1p protein kinase; localized to the nucleus	Ortholog(s) have RNA polymerase II proximal promoter sequence-specific DNA binding, proximal promoter DNA-binding transcription activator activity, RNA polymerase II-specific activity
113	CAGL0G09493g	1.67053	0.0265107	ULS1	YOR191W	RING finger protein involved in proteolytic control of sumoylated substrates; interacts with SUMO (Smt3p); member of the SWI/SNF family of DNA-dependent ATPases; plays a role in antagonizing silencing during mating-type switching	Ortholog(s) have SUMO binding activity and role in chromatin assembly or disassembly, mating type switching, negative regulation of double-strand break repair via nonhomologous end joining
114	CAGL0G03069g	1.66983	0.0451859	DRN1	YGR093W	Putative protein of unconfirmed function; green fluorescent protein (GFP)-fusion protein localizes to the nucleus	Ortholog(s) have RNA lariat debranching enzyme activator activity, role in mRNA splicing, via spliceosome and cytosol, nucleus localization
115	CAGL0G07175g	1.66723	0.0494504	YGR109W-B	YGR109W-B	Retrotransposon TYA Gag and TYB Pol genes; transcribed/translated as one unit; polyprotein is processed to make a nucleocapsid-like protein (Gag), reverse transcriptase (RT), protease (PR), and integrase (IN); similar to retroviral genes	Has domain(s) with predicted RNA binding, RNA-directed DNA polymerase activity and role in DNA integration, RNA-dependent DNA biosynthetic process
116	CAGL0E03762g	1.64466	0.0400196	RIM101	YHL027W	Transcriptional repressor involved in response to pH and in cell wall construction; required for alkaline pH-stimulated haploid invasive growth and sporulation; activated by proteolytic processing; similar to A. nidulans PacC	Ortholog(s) have DNA binding, proximal promoter DNA-binding transcription repressor activity, RNA polymerase II-specific activity
117	CAGL0I01870g	1.6187	0.0321397	PEX28	YHR150W	Peroxisomal integral membrane peroxin, involved in the regulation of peroxisomal size, number and distribution; genetic interactions suggest that Pex28p and Pex29p act at steps upstream of those mediated by Pex30p, Pex31p, and Pex32p	Ortholog(s) have role in peroxisome organization and peroxisomal membrane localization
118	CAGL0I01254g	1.61318	0.0333641	UBA4	YHR111W	Protein that activates Urm1p before its conjugation to proteins (urmylation); also acts in thiolation of the wobble base of cytoplasmic tRNAs by adenylating and then thiolating Urm1p; receives sulfur from Tum1p	Ortholog(s) have URM1 activating enzyme activity, nitrate reductase (NADPH) activity, protein adenylyltransferase activity, thiosulfate sulfurtransferase activity
119	CAGL0K11374g	1.60827	0.0336072	PCF11	YDR228C	mRNA 3' end processing factor, essential component of cleavage and polyadenylation factor IA (CF IA), involved in pre-mRNA 3' end processing and in transcription termination; binds C-terminal domain of largest subunit of RNA pol II (Rpo21p); required for gene looping	Ortholog(s) have RNA polymerase II C-terminal domain binding, mRNA binding activity
120	CAGL0K09922g	1.60661	0.0413553	VTS1	YOR359W	Post-transcriptional gene regulator, flap-structured DNA-binding and RNA-binding protein; shows genetic interactions with Vti1p, a v-SNARE involved in cis-Golgi membrane traffic; stimulates Dna2p endonuclease activity; contains a SAM domain	Ortholog(s) have RNA binding, flap-structured DNA binding activity, role in nuclear-transcribed mRNA poly(A) tail shortening, positive regulation of endodeoxyribonuclease activity and P-body, cytosol, nucleus localization
121	CAGL0A03652g	1.60339	0.0367132	MAK5	YBR142W	Essential nucleolar protein, putative DEAD-box RNA helicase required for maintenance of M1 dsRNA virus; involved in biogenesis of large (60S) ribosomal subunits	Ortholog(s) have role in maturation of 5.8S rRNA from tricistronic rRNA transcript (SSU-rRNA, 5.8S rRNA, LSU-rRNA), maturation of LSU-rRNA from tricistronic rRNA transcript (SSU-rRNA, 5.8S rRNA, LSU-rRNA) and nucleolus localization
122	CAGL0D05588g	1.60117	0.0382244	SOF1	YLL011W	Essential protein required for biogenesis of 40S (small) ribosomal subunit; has similarity to the beta subunit of trimeric G-proteins and the splicing factor Prp4p	Ortholog(s) have role in maturation of SSU-rRNA from tricistronic rRNA transcript (SSU-rRNA, 5.8S rRNA, LSU-rRNA) and nucleolus, small-subunit processome localization
123	CAGL0I03652g	1.59901	0.0334565	ATG9	YDL149W	Transmembrane protein involved in forming Cvt and autophagic vesicles; cycles between the phagophore assembly site (PAS) and other cytosolic punctate structures, not found in autophagosomes; may be involved in membrane delivery to the PAS	Ortholog(s) have role in autophagy of mitochondrion, late nucleophagy, piecemeal microautophagy of the nucleus, protein homooligomerization and protein localization by the Cvt pathway, more
124	CAGL0J06138g	1.59	0.0422817	YNL165W	YNL165W	Putative protein of unknown function; YNL165W is not an essential gene	Ortholog of S. cerevisiae : YNL165W and Saccharomyces cerevisiae S288C : YNL165W
125	CAGL0G06314g	1.58624	0.0414445	FRT2	YAL028W	Tail-anchored ER membrane protein, interacts with homolog Frt1p; promotes growth in conditions of high Na+, alkaline pH, or cell wall stress, possibly via a role in posttranslational translocation; potential Cdc28p substrate	Ortholog(s) have role in cellular response to alkaline pH, cellular response to salt stress and endoplasmic reticulum localization
126	CAGL0G04169g	1.57819	0.0379272	YDR306C	YDR306C	F-box protein of unknown function; interacts with Sgt1p via a Leucine-Rich Repeat (LRR) domain	Ortholog(s) have SCF ubiquitin ligase complex localization
127	CAGL0G05632g	1.56022	0.0461532	YDL218W	YDL218W	Putative protein of unknown function; YDL218W transcription is regulated by Azf1p and induced by starvation and aerobic conditions; expression also induced in cells treated with the mycotoxin patulin	Ortholog of S. cerevisiae : YDL218W, C. albicans SC5314 : C5_04190W_A/MRV2, C. dubliniensis CD36 : Cd36_53890, C. parapsilosis CDC317 : CPAR2_502460 and Candida tenuis NRRL Y-1498 : CANTEDRAFT_116959
128	CAGL0M02585g	1.54728	0.0463349	SPP1	YPL138C	Subunit of COMPASS (Set1C), a complex which methylates histone H3 on lysine 4 and is required in telomeric transcriptional silencing; interacts with Orc2p; PHD finger domain protein similar to human CGBP, an unmethylated CpG binding protein	Ortholog(s) have chromatin binding, histone methyltransferase activity (H3-K4 specific), methylated histone binding activity
129	CAGL0L07326g	1.54031	0.0412241	DUN1	YDL101C	Cell-cycle checkpoint serine-threonine kinase required for DNA damage-induced transcription of certain target genes, phosphorylation of Rad55p and Sml1p, and transient G2/M arrest after DNA damage; also regulates postreplicative DNA repair	Ortholog(s) have protein serine/threonine kinase activity and role in DNA damage checkpoint, peptidyl-serine phosphorylation, peptidyl-threonine phosphorylation, regulation of circadian rhythm, replication fork protection
130	CAGL0M13915g	1.52746	0.0446101	YMR310C	YMR310C	Putative protein of unknown function; predicted to be involved in ribosome biogenesis; green fluorescent protein (GFP)-fusion protein localizes to the nucleus; YMR310C is not an essential gene	Ortholog(s) have role in cell-abiotic substrate adhesion
131	CAGL0I10582g	1.51933	0.044945	YGR127W	YGR127W	Putative protein of unknown function; expression is regulated by Msn2p/Msn4p, indicating a possible role in stress response	Ortholog(s) have role in filamentous growth and intracellular localization
132	CAGL0M02409g	1.51133	0.043839	NOP53	YPL146C	Nucleolar protein; involved in biogenesis of the 60S subunit of the ribosome; interacts with rRNA processing factors Cbf5p and Nop2p; null mutant is viable but growth is severely impaired	Ortholog(s) have rRNA binding activity, role in maturation of LSU-rRNA from tricistronic rRNA transcript (SSU-rRNA, 5.8S rRNA, LSU-rRNA), ribosomal large subunit export from nucleus and nucleolus localization
133	CAGL0B01837g	1.51115	0.0471581	TMA64	YDR117C	Protein of unknown function that associates with ribosomes; has a putative RNA binding domain; in mammals the corresponding protein, eIF2D, has been shown to possess translation initiation factor activity	Ortholog(s) have RNA binding activity, role in rRNA processing and ribosome localization
134	CAGL0K07700g	1.50554	0.0475693	BUD27	YFL023W	Unconventional prefoldin protein involved in translation initiation; mutants have inappropriate expression of nutrient sensitive genes due to translational derepression of Gcn4p transcription factor; diploid mutants show random budding	Ortholog(s) have role in RNA polymerase I assembly, RNA polymerase II core complex assembly, RNA polymerase III assembly and formation of translation preinitiation complex, more
135	CAGL0I01826g	1.49234	0.0469532	IMP3	YHR148W	Component of the SSU processome, which is required for pre-18S rRNA processing, essential protein that interacts with Mpp10p and mediates interactions of Imp4p and Mpp10p with U3 snoRNA	Ortholog(s) have snoRNA binding activity, role in rRNA processing, ribosomal small subunit biogenesis and Mpp10 complex, small-subunit processome localization
Down regulated genes [117 genes]
Sl no.	Systematic Name	log2_Fold Change	p-value	Common name	SGD ORF	Functional Description (SGD; Saccharomyces Genome Database)	Functional Description (CGD; Candida Genome Database)
1	CAGL0A03905g	-6.2871	9.92e-06	HMX1	YLR205C	ER localized heme oxygenase, involved in heme degradation during iron starvation and in the oxidative stress response; expression is regulated by AFT1 and oxidative stress; relocates to the perinuclear region in the presence of oxidants	Ortholog(s) have heme oxygenase (decyclizing) activity and role in cellular iron ion homeostasis, heme catabolic process, response to carbon monoxide, response to oxidative stress
2	CAGL0D00528g	-4.77263	0.0121131	FAS1	YKL182W	Beta subunit of fatty acid synthetase, which catalyzes the synthesis of long-chain saturated fatty acids; contains acetyltransacylase, dehydratase, enoyl reductase, malonyl transacylase, and palmitoyl transacylase activities	Ortholog(s) have 3-hydroxyacyl-[acyl-carrier-protein] dehydratase activity, [acyl-carrier-protein] S-acetyltransferase activity and [acyl-carrier-protein] S-malonyltransferase activity, more
3	CAGL0L10780g	-4.3865	0.0213695	HFA1	YMR207C	Mitochondrial acetyl-coenzyme A carboxylase, catalyzes the production of malonyl-CoA in mitochondrial fatty acid biosynthesis	Ortholog(s) have acetyl-CoA carboxylase activity, role in fatty acid biosynthetic process and mitochondrion localization
4	CAGL0E06138g	-4.3432	0.0127878	FAS2	YPL231W	Alpha subunit of fatty acid synthetase, which catalyzes the synthesis of long-chain saturated fatty acids; contains the acyl-carrier protein domain and beta-ketoacyl reductase, beta-ketoacyl synthase and self-pantetheinylation activities	Ortholog(s) have fatty acid synthase activity, role in palmitic acid biosynthetic process, response to pH and fatty acid synthase complex, glyoxysome localization
5	CAGL0F01485g	-3.92595	1.89e-06	TIR4	YOR009W	Cell wall mannoprotein of the Srp1p/Tip1p family of serine-alanine-rich proteins; expressed under anaerobic conditions and required for anaerobic growth; transcription is also induced by cold shock	Putative GPI-linked cell wall mannoprotein of the Srp1p/Tip1p family
6	CAGL0I01408g	-3.91354	4.85e-05	CYC1	YJR048W	Cytochrome c, isoform 1; electron carrier of the mitochondrial intermembrane space that transfers electrons from ubiquinone-cytochrome c oxidoreductase to cytochrome c oxidase during cellular respiration	Ortholog(s) have electron transfer activity, role in mitochondrial electron transport, cytochrome c to oxygen, mitochondrial electron transport, ubiquinol to cytochrome c and mitochondrial intermembrane space localization
7	CAGL0B01875g	-3.76476	0.000752719	COX26	YDR119W-A	Putative protein of unknown function; may interact with respiratory chain complexes III (ubiquinol-cytochrome c reductase) or IV (cytochrome c oxidase)	Ortholog(s) have mitochondrial respiratory chain complex IV, mitochondrial respiratory chain supercomplex localization
8	CAGL0J01463g	-3.64602	9.76e-06	CWP1	YKL096W	Cell wall mannoprotein that localizes specifically to birth scars of daughter cells, linked to a beta-1,3- and beta-1,6-glucan heteropolymer through a phosphodiester bond; required for propionic acid resistance	Putative GPI-linked cell wall protein
9	CAGL0E00116g	-3.36663	0.0015763				Protein of unknown function
10	CAGL0M07656g	-3.27328	0.0419662	ERG5	YMR015C	C-22 sterol desaturase, a cytochrome P450 enzyme that catalyzes the formation of the C-22(23) double bond in the sterol side chain in ergosterol biosynthesis; may be a target of azole antifungal drugs	Putative C22 sterol desaturase
11	CAGL0C02783g	-3.21143	0.000790008	SPO11	YHL022C	Meiosis-specific protein that initiates meiotic recombination by catalyzing the formation of double-strand breaks in DNA via a transesterification reaction; required for homologous chromosome pairing and synaptonemal complex formation	Ortholog(s) have DNA end binding, chromatin binding, endodeoxyribonuclease activity, producing 3'-phosphomonoesters activity
12	CAGL0D05940g	-3.18536	0.0452925	ERG1	YGR175C	Squalene epoxidase, catalyzes the epoxidation of squalene to 2,3-oxidosqualene; plays an essential role in the ergosterol-biosynthesis pathway and is the specific target of the antifungal drug terbinafine	Squalene epoxidase with a role in ergosterol synthesis; involved in growth under conditions of low oxygen tension
13	CAGL0J05390g	-2.98624	0.000327392				Protein of unknown function
14	CAGL0M06655g	-2.98044	0.00671969	HHT2	YNL031C	Histone H3, core histone protein required for chromatin assembly, part of heterochromatin-mediated telomeric and HM silencing; one of two identical histone H3 proteins (see HHT1); regulated by acetylation, methylation, and phosphorylation	Ortholog(s) have role in DNA methylation, global genome nucleotide-excision repair, rRNA transcription, regulation of DNA methylation and regulation of extent of heterochromatin assembly, more
15	CAGL0L10406g	-2.92733	0.00373757	CYT1	YOR065W	Cytochrome c1, component of the mitochondrial respiratory chain; expression is regulated by the heme-activated, glucose-repressed Hap2p/3p/4p/5p CCAAT-binding complex	Ortholog(s) have electron transporter, transferring electrons within CoQH2-cytochrome c reductase complex activity and role in mitochondrial electron transport, ubiquinol to cytochrome c
16	CAGL0L03828g	-2.88093	0.000244454	CYB5	YNL111C	Cytochrome b5, involved in the sterol and lipid biosynthesis pathways; acts as an electron donor to support sterol C5-6 desaturation	Ortholog(s) have electron transfer activity, role in ergosterol biosynthetic process and endoplasmic reticulum membrane localization
17	CAGL0H04983g	-2.85884	0.00116219	PSA1	YDL055C	GDP-mannose pyrophosphorylase (mannose-1-phosphate guanyltransferase), synthesizes GDP-mannose from GTP and mannose-1-phosphate in cell wall biosynthesis; required for normal cell wall structure	Putative mannose-1-phosphate guanyltransferase
18	CAGL0D01562g	-2.82703	0.0107466	FCY1	YPR062W	Cytosine deaminase, zinc metalloenzyme that catalyzes the hydrolytic deamination of cytosine to uracil; of biomedical interest because it also catalyzes the deamination of 5-fluorocytosine (5FC) to form anticancer drug 5-fluorouracil (5FU)	Ortholog(s) have cytosine deaminase activity and role in cytidine metabolic process, cytosine metabolic process, pyrimidine-containing compound salvage
19	CAGL0L06666g	-2.78316	0.00520039	YHB1	YGR234W	Nitric oxide oxidoreductase, flavohemoglobin involved in nitric oxide detoxification; plays a role in the oxidative and nitrosative stress responses	Putative flavohemoglobin, involved in nitric oxide detoxification
20	CAGL0L09581g	-2.75803	0.000559011	DUT1	YBR252W	deoxyuridine triphosphate diphosphatase (dUTPase); catalyzes hydrolysis of dUTP to dUMP and PPi, thereby preventing incorporation of uracil into DNA during replication; critical for the maintenance of genetic stability; also has diphosphatase activity on deoxyinosine triphosphate	Has domain(s) with predicted dUTP diphosphatase activity, hydrolase activity and role in dUTP metabolic process
21	CAGL0I01430g	-2.71763	0.0117763	ANB1	YJR047C	Translation elongation factor eIF-5A, previously thought to function in translation initiation; similar to and functionally redundant with Hyp2p; undergoes an essential hypusination modification; expressed under anaerobic conditions	Ortholog(s) have role in positive regulation of translational elongation, translational frameshifting
22	CAGL0G02871g	-2.70068	0.00389951				Protein of unknown function
23	CAGL0A03300g	-2.65206	0.00270955	IME4	YGL192W	Probable mRNA N6-adenosine methyltransferase required for entry into meiosis; transcribed in diploid cells; haploids repress IME4 transcription via production of antisense IME4 transcripts; antisense transcription is repressed in diploids	Ortholog(s) have mRNA (N6-adenosine)-methyltransferase activity, role in mRNA methylation, meiotic cell cycle, negative regulation of pseudohyphal growth and RNA N6-methyladenosine methyltransferase complex localization
24	CAGL0L08547g	-2.62555	0.00129531				Protein of unknown function
25	CAGL0A00429g	-2.61752	0.0339939	ERG4	YGL012W	C-24(28) sterol reductase, catalyzes the final step in ergosterol biosynthesis; mutants are viable, but lack ergosterol	Putative C24 sterol reductase
26	CAGL0I02508g	-2.58186	0.00747257	CTR2	YHR175W	Putative low-affinity copper transporter of the vacuolar membrane; mutation confers resistance to toxic copper concentrations, while overexpression confers resistance to copper starvation	Ortholog(s) have copper ion transmembrane transporter activity and role in cellular copper ion homeostasis, copper ion import, intracellular copper ion transport
27	CAGL0M06677g	-2.5709	0.0262201	HHF2	YNL030W	Histone H4, core histone protein required for chromatin assembly and chromosome function; one of two identical histone proteins (see also HHF1); contributes to telomeric silencing; N-terminal domain involved in maintaining genomic integrity	Ortholog(s) have role in histone H3-K79 methylation, sexual sporulation resulting in formation of a cellular spore, transfer RNA gene-mediated silencing and replication fork protection complex localization
28	CAGL0J01699g	-2.49173	0.0123776	YPR010C-A	YPR010C-A	Putative protein of unknown function; conserved among Saccharomyces sensu stricto species	Protein of unknown function
29	CAGL0G04499g	-2.44214	0.0015722	SET4	YJL105W	Protein of unknown function, contains a SET domain	Ortholog of S. cerevisiae : SET4 and Saccharomyces cerevisiae S288C : YJL105W
30	CAGL0D05192g	-2.39778	0.00518234	QCR6	YFR033C	Subunit 6 of the ubiquinol cytochrome-c reductase complex, which is a component of the mitochondrial inner membrane electron transport chain; highly acidic protein; required for maturation of cytochrome c1	Ortholog(s) have ubiquinol-cytochrome-c reductase activity and role in aerobic respiration, mitochondrial electron transport, ubiquinol to cytochrome c
31	CAGL0H02491g	-2.39568	0.00186891	COX7	YMR256C	Subunit VII of cytochrome c oxidase, which is the terminal member of the mitochondrial inner membrane electron transport chain	Ortholog(s) have cytochrome-c oxidase activity, role in mitochondrial electron transport, cytochrome c to oxygen and mitochondrial respiratory chain complex IV, plasma membrane localization
32	CAGL0H06127g	-2.39398	0.00534448	TIM9	YEL020W-A	Essential protein of the mitochondrial intermembrane space, forms a complex with Tim10p (TIM10 complex) that delivers hydrophobic proteins to the TIM22 complex for insertion into the inner membrane	Ortholog(s) have protein transporter activity, role in protein import into mitochondrial outer membrane, regulation of growth rate and mitochondrial intermembrane space protein transporter complex localization
33	CAGL0L06160g	-2.37877	0.0310681	COX4	YGL187C	Subunit IV of cytochrome c oxidase, the terminal member of the mitochondrial inner membrane electron transport chain; precursor N-terminal 25 residues are cleaved during mitochondrial import; phosphorylated; spermidine enhances translation	Ortholog(s) have cytochrome-c oxidase activity, zinc ion binding activity and role in mitochondrial electron transport, cytochrome c to oxygen
34	CAGL0M12727g	-2.34931	0.0191386	MAM33	YIL070C	Acidic protein of the mitochondrial matrix involved in oxidative phosphorylation; related to the human complement receptor gC1q-R	Ortholog(s) have translation activator activity, role in aerobic respiration, penicillin biosynthetic process, positive regulation of mitochondrial translation and mitochondrial matrix localization
35	CAGL0G10153g	-2.34464	0.00664105	QCR7	YDR529C	Subunit 7 of the ubiquinol cytochrome-c reductase complex, which is a component of the mitochondrial inner membrane electron transport chain; oriented facing the mitochondrial matrix; N-terminus appears to play a role in complex assembly	Ortholog(s) have mitochondrion localization
36	CAGL0L10015g	-2.33954	0.0128408	TOM6	YOR045W	Component of the TOM (translocase of outer membrane) complex responsible for recognition and initial import steps for all mitochondrially directed proteins; promotes assembly and stability of the TOM complex	Ortholog(s) have protein transmembrane transporter activity, role in mitochondrial outer membrane translocase complex assembly, protein import into mitochondrial matrix and mitochondrial outer membrane translocase complex localization
37	CAGL0F03553g	-2.32857	0.00917295	DAP1	YPL170W	Heme-binding protein involved in regulation of cytochrome P450 protein Erg11p; damage response protein, related to mammalian membrane progesterone receptors; mutations lead to defects in telomeres, mitochondria, and sterol synthesis	Putative heme-binding protein involved in regulation of cytochrome P450, Erg11p; required for growth under iron starvation
38	CAGL0L08184g	-2.3227	0.0257452	ELO2	YCR034W	Fatty acid elongase, involved in sphingolipid biosynthesis; acts on fatty acids of up to 24 carbons in length; mutations have regulatory effects on 1,3-beta-glucan synthase, vacuolar ATPase, and the secretory pathway	Predicted fatty acid elongase with role in sphingolipid biosynthetic process; mutants show reduced sensitivity to caspofungin and increased sensitivity to micafungin
39	CAGL0H07337g	-2.29292	0.00283881				Protein of unknown function
40	CAGL0A04191g	-2.27606	0.024839	SBH2	YER019C-A	Ssh1p-Sss1p-Sbh2p complex component, involved in protein translocation into the endoplasmic reticulum; homologous to Sbh1p	Ortholog(s) have ARF guanyl-nucleotide exchange factor activity, role in SRP-dependent cotranslational protein targeting to membrane and Ssh1 translocon complex localization
41	CAGL0B02904g	-2.26563	0.00764637				Beta mannosyltransferase
42	CAGL0G01012g	-2.25983	0.00757026	SPO77	YLR341W	Meiosis-specific protein of unknown function, required for spore wall formation during sporulation; dispensable for both nuclear divisions during meiosis	Ortholog(s) have role in ascospore wall assembly, ascospore-type prospore membrane assembly and intracellular localization
43	CAGL0K02475g	-2.25148	0.0156294	DSS4	YPR017C	Guanine nucleotide dissociation stimulator for Sec4p, functions in the post-Golgi secretory pathway; binds zinc, found both on membranes and in the cytosol	GDP/GTP exchange factor for Sec4p; protein abundance decreased in ace2 mutant cells
44	CAGL0J10179g	-2.24005	0.0276697	TOM7	YNL070W	Component of the TOM (translocase of outer membrane) complex responsible for recognition and initial import steps for all mitochondrially directed proteins; promotes assembly and stability of the TOM complex	Ortholog(s) have protein transmembrane transporter activity, role in protein import into mitochondrial matrix, protein import into mitochondrial outer membrane and mitochondrial outer membrane translocase complex localization
45	CAGL0G07881g	-2.2227	0.00368881	VMA21	YGR105W	Integral membrane protein that is required for vacuolar H+-ATPase (V-ATPase) function, although not an actual component of the V-ATPase complex; functions in the assembly of the V-ATPase; localized to the yeast endoplasmic reticulum (ER)	Ortholog(s) have role in vacuolar proton-transporting V-type ATPase complex assembly and endoplasmic reticulum membrane localization
46	CAGL0A03051g	-2.21779	0.0100697	LSM6	YDR378C	Lsm (Like Sm) protein; part of heteroheptameric complexes (Lsm2p-7p and either Lsm1p or 8p): cytoplasmic Lsm1p complex involved in mRNA decay; nuclear Lsm8p complex part of U6 snRNP and possibly involved in processing tRNA, snoRNA, and rRNA	Ortholog(s) have RNA binding activity and role in mRNA splicing, via spliceosome, maturation of SSU-rRNA
47	CAGL0H09966g	-2.21407	0.0166573	FMP23	YBR047W	Putative protein of unknown function; proposed to be involved in iron or copper homeostasis; the authentic, non-tagged protein is detected in highly purified mitochondria in high-throughput studies	Ortholog of S. cerevisiae : FMP23 and Saccharomyces cerevisiae S288C : YBR047W
48	CAGL0M02761g	-2.21192	0.00397432	TBF1	YPL128C	Telobox-containing general regulatory factor; binds TTAGGG repeats within subtelomeric anti-silencing regions (STARs), blocking silent chromatin propagation; binds majority of snoRNA gene promoters, required for full snoRNA expression	Telomere repeat-binding factor
49	CAGL0D00748g	-2.20207	0.0391378	COX9	YDL067C	Subunit VIIa of cytochrome c oxidase, which is the terminal member of the mitochondrial inner membrane electron transport chain	Ortholog(s) have cytochrome-c oxidase activity, role in mitochondrial electron transport, cytochrome c to oxygen and mitochondrial respiratory chain complex IV, plasma membrane localization
50	CAGL0J09174g	-2.19098	0.0086423	YDL186W	YDL186W	Putative protein of unknown function; YDL186W is not an essential gene	Protein of unknown function
51	CAGL0K00671g	-2.17157	0.0221122	RPS14B	YJL191W	Ribosomal protein 59 of the small subunit, required for ribosome assembly and 20S pre-rRNA processing; mutations confer cryptopleurine resistance; nearly identical to Rps14Ap and similar to E. coli S11 and rat S14 ribosomal proteins	Ortholog(s) have small ribosomal subunit rRNA binding activity and role in maturation of SSU-rRNA from tricistronic rRNA transcript (SSU-rRNA, 5.8S rRNA, LSU-rRNA), ribosomal small subunit assembly
52	CAGL0L06204g	-2.13949	0.0351086	COX13	YGL191W	Subunit VIa of cytochrome c oxidase, which is the terminal member of the mitochondrial inner membrane electron transport chain; not essential for cytochrome c oxidase activity but may modulate activity in response to ATP	Ortholog(s) have cytochrome-c oxidase activity, enzyme regulator activity, role in aerobic respiration, mitochondrial respiratory chain supercomplex assembly and mitochondrial respiratory chain complex IV, plasma membrane localization
53	CAGL0I03190g	-2.13842	0.0218334	RIP1	YDR192C	Subunit of the nuclear pore complex (NPC) that localizes exclusively to the cytoplasmic side; involved in RNA export, most likely at a terminal step; interacts with Gle1p	Putative ubiquinol-Cytochrome c reductase iron-sulfur protein
54	CAGL0E01331g	-2.13283	0.0218165	SWI5	YDR146C	Transcription factor that activates transcription of genes expressed at the M/G1 phase boundary and in G1 phase; localization to the nucleus occurs during G1 and appears to be regulated by phosphorylation by Cdc28p kinase	Transcription factor; mutants display increased fungal burdens in mouse lungs and brain
55	CAGL0K04587g	-2.1237	0.0197715	RPS22A	YJL190C	Protein component of the small (40S) ribosomal subunit; nearly identical to Rps22Bp and has similarity to E. coli S8 and rat S15a ribosomal proteins	Has domain(s) with predicted structural constituent of ribosome activity, role in translation and ribosome localization
56	CAGL0M09471g	-2.11451	0.0111874	ATG16	YMR159C	Conserved protein that interacts with Atg12p-Atg5p conjugates to form Atg12p-Atg5p-Atg16p multimers, which localize to the pre-autophagosomal structure and are required for autophagy	Ortholog(s) have Atg8 ligase activity, protein binding, bridging activity
57	CAGL0M00572g	-2.11313	0.01188	EFM3	YJR129C	Putative protein of unknown function; predicted S-adenosylmethionine-dependent methyltransferase of the seven beta-strand family; green fluorescent protein (GFP)-fusion protein localizes to the cytoplasm	Ortholog(s) have protein-lysine N-methyltransferase activity and role in peptidyl-lysine trimethylation
58	CAGL0H08283g	-2.11303	0.043232	HSP10	YOR020C	Mitochondrial matrix co-chaperonin that inhibits the ATPase activity of Hsp60p, a mitochondrial chaperonin; involved in protein folding and sorting in the mitochondria; 10 kD heat shock protein with similarity to E. coli groES	Ortholog(s) have chaperone binding, unfolded protein binding activity, role in chaperone-mediated protein complex assembly, protein import into mitochondrial intermembrane space, protein refolding and mitochondrial matrix localization
59	CAGL0K07381g	-2.10395	0.0292808	YMR244W	YMR244W	Putative protein of unknown function	Protein of unknown function
60	CAGL0H09614g	-2.09552	0.0178833	TIR1	YER011W	Cell wall mannoprotein of the Srp1p/Tip1p family of serine-alanine-rich proteins; expression is downregulated at acidic pH and induced by cold shock and anaerobiosis; abundance is increased in cells cultured without shaking	Putative GPI-linked cell wall protein
61	CAGL0C03652g	-2.09277	0.0214114	COQ2	YNR041C	Para hydroxybenzoate: polyprenyl transferase, catalyzes the second step in ubiquinone (coenzyme Q) biosynthesis	Ortholog(s) have 4-hydroxybenzoate octaprenyltransferase activity, role in ubiquinone biosynthetic process and integral component of mitochondrial membrane, mitochondrial inner membrane localization
62	CAGL0J10802g	-2.06865	0.0192646	NOP10	YHR072W-A	Constituent of small nucleolar ribonucleoprotein particles containing H/ACA-type snoRNAs, which are required for pseudouridylation and processing of pre-18S rRNA	Ortholog(s) have RNA binding activity, role in cleavage involved in rRNA processing, rRNA pseudouridine synthesis, snRNA pseudouridine synthesis and box H/ACA snoRNP complex localization
63	CAGL0D04834g	-2.05597	0.0214394	TOM5	YPR133W-A	Component of the TOM (translocase of outer membrane) complex responsible for recognition and initial import of all mitochondrially directed proteins; involved in transfer of precursors from the Tom70p and Tom20p receptors to the Tom40p pore	Ortholog(s) have protein transmembrane transporter activity and role in mitochondrial outer membrane translocase complex assembly, protein targeting to mitochondrion
64	CAGL0K06281g	-2.0557	0.0284804	GUK1	YDR454C	Guanylate kinase, converts GMP to GDP; required for growth and mannose outer chain elongation of cell wall N-linked glycoproteins	Ortholog(s) have guanylate kinase activity, role in GDP biosynthetic process, GMP metabolic process and fungal biofilm matrix localization
65	CAGL0F02563g	-2.05225	0.0466571	HPT1	YDR399W	Dimeric hypoxanthine-guanine phosphoribosyltransferase, catalyzes the formation of both inosine monophosphate and guanosine monophosphate; mutations in the human homolog HPRT1 can cause Lesch-Nyhan syndrome and Kelley-Seegmiller syndrome	Putative hypoxanthine guanine phosphoribosyl transferase
66	CAGL0C03630g	-2.03521	0.0266442	MVD1	YNR043W	Mevalonate pyrophosphate decarboxylase, essential enzyme involved in the biosynthesis of isoprenoids and sterols, including ergosterol; acts as a homodimer	Ortholog(s) have diphosphomevalonate decarboxylase activity and role in isopentenyl diphosphate biosynthetic process, mevalonate pathway, sterol biosynthetic process
67	CAGL0J06380g	-2.02989	0.00901034	INH1	YDL181W	Protein that inhibits ATP hydrolysis by the F1F0-ATP synthase; inhibitory function is enhanced by stabilizing proteins Stf1p and Stf2p; has similarity to Stf1p; has a calmodulin-binding motif and binds calmodulin in vitro	Ortholog(s) have ATPase inhibitor activity, role in negative regulation of ATPase activity and mitochondrion localization
68	CAGL0M10197g	-2.02636	0.0256583	MRT4	YKL009W	Protein involved in mRNA turnover and ribosome assembly, localizes to the nucleolus	Ortholog(s) have role in cellular response to drug, nuclear-transcribed mRNA catabolic process, rRNA processing, ribosomal large subunit assembly and nucleolus, nucleoplasm, preribosome, large subunit precursor localization
69	CAGL0G02013g	-2.02471	0.0212103	AIM29	YKR074W	Putative protein of unknown function; epitope-tagged protein localizes to the cytoplasm; YKR074W is not an essential gene; null mutant displays elevated frequency of mitochondrial genome loss	Ortholog of S. cerevisiae : AIM29, C. albicans SC5314 : C2_04960C_A, C. dubliniensis CD36 : Cd36_19480, C. parapsilosis CDC317 : CPAR2_210060 and Candida tenuis NRRL Y-1498 : CANTEDRAFT_113071
70	CAGL0I08547g	-2.0238	0.0394427	YER156C	YER156C	Putative protein of unknown function; interacts with Hsp82p and copurifies with Ipl1p; expression is copper responsive and downregulated in strains deleted for MAC1, a copper-responsive transcription factor; similarity to mammalian MYG1	Ortholog of S. cerevisiae : YER156C, C. albicans SC5314 : C1_01910W_A, C. dubliniensis CD36 : Cd36_01750, C. parapsilosis CDC317 : CPAR2_108260 and Candida tenuis NRRL Y-1498 : CANTEDRAFT_115475
71	CAGL0G05896g	-2.01868	0.0243949	DSE2	YHR143W	Daughter cell-specific secreted protein with similarity to glucanases, degrades cell wall from the daughter side causing daughter to separate from mother; expression is repressed by cAMP	Putative adhesin-like protein
72	CAGL0L02799g	-1.99962	0.00936245	RPB10	YOR210W	RNA polymerase subunit ABC10-beta, common to RNA polymerases I, II, and III	Ortholog(s) have RNA polymerase I activity, RNA polymerase II activity, RNA polymerase III activity, RNA-directed 5'-3' RNA polymerase activity, zinc ion binding activity
73	CAGL0L08426g	-1.96793	0.00956109	SUE1	YPR151C	Mitochondrial protein required for degradation of unstable forms of cytochrome c	Ortholog(s) have role in protein catabolic process and mitochondrial envelope localization
74	CAGL0J03894g	-1.96161	0.0135344	DFR1	YOR236W	Dihydrofolate reductase, part of the dTTP biosynthetic pathway, involved in folate metabolism, possibly required for mitochondrial function	Ortholog(s) have dihydrofolate reductase activity, drug binding, mRNA binding activity and role in dihydrofolate metabolic process, tetrahydrofolate biosynthetic process
75	CAGL0F06693g	-1.9592	0.0460887	TIM10	YHR005C-A	Essential protein of the mitochondrial intermembrane space, forms a complex with Tim9p (TIM10 complex) that delivers hydrophobic proteins to the TIM22 complex for insertion into the inner membrane	Ortholog(s) have protein transporter activity, unfolded protein binding activity and role in protein import into mitochondrial inner membrane, protein import into mitochondrial outer membrane
76	CAGL0D02761g	-1.95906	0.0248372				Protein of unknown function
77	CAGL0J10868g	-1.95503	0.0117975	HTD2	YHR067W	Mitochondrial 3-hydroxyacyl-thioester dehydratase involved in fatty acid biosynthesis, required for respiratory growth and for normal mitochondrial morphology	Has domain(s) with predicted 3-hydroxyacyl-[acyl-carrier-protein] dehydratase activity, role in fatty acid biosynthetic process and mitochondrion localization
78	CAGL0C03784g	-1.94499	0.0114489	URM1	YIL008W	Ubiquitin-like protein involved in thiolation of cytoplasmic tRNAs; receives sulfur from the E1-like enzyme Uba4p and transfers it to tRNA; also functions as a protein tag with roles in nutrient sensing and oxidative stress response	Has domain(s) with predicted role in tRNA thio-modification and cytoplasm localization
79	CAGL0H00594g	-1.93796	0.0147425	BBP1	YPL255W	Protein required for the spindle pole body (SPB) duplication, localized at the central plaque periphery; forms a complex with a nuclear envelope protein Mps2p and SPB components Spc29p and Kar1p; required for mitotic functions of Cdc5p	Ortholog(s) have structural molecule activity, role in protein localization to spindle pole body, spindle pole body duplication and central plaque of spindle pole body localization
80	CAGL0K02695g	-1.93348	0.019236	SHU1	YHL006C	Protein involved in a Rad51p-, Rad54p-dependent pathway for homologous recombination repair, important for error-free repair of spontaneous and induced DNA lesions to protect the genome from mutation; associates with Shu2p, Psy3p, and Csm2p	Ortholog(s) have role in DNA recombinase assembly, maintenance of rDNA and Shu complex, nucleolus, site of double-strand break localization
81	CAGL0M09779g	-1.92989	0.0456916	CTS1	YLR286C	Endochitinase, required for cell separation after mitosis; transcriptional activation during the G1 phase of the cell cycle is mediated by transcription factor Ace2p	Putative endochitinase with a predicted role in cell separation
82	CAGL0H01144g	-1.91131	0.0354353	ZIP1	YDR285W	Transverse filament protein of the synaptonemal complex; required for normal levels of meiotic recombination and pairing between homologous chromosome during meiosis; potential Cdc28p substrate	Ortholog(s) have SUMO polymer binding activity
83	CAGL0L00319g	-1.9098	0.0295762	ERG20	YJL167W	Farnesyl pyrophosphate synthetase, has both dimethylallyltranstransferase and geranyltranstransferase activities; catalyzes the formation of C15 farnesyl pyrophosphate units for isoprenoid and sterol biosynthesis	Putative farnesyl pyrophosphate synthetase
84	CAGL0D00440g	-1.90122	0.017227	MTR2	YKL186C	mRNA transport regulator, essential nuclear protein; Mex67p and Mtr2p form a mRNA export complex which binds to RNA	Ortholog(s) have role in poly(A)+ mRNA export from nucleus, ribosomal large subunit export from nucleus, ribosomal small subunit export from nucleus and nuclear RNA export factor complex, nuclear pore localization
85	CAGL0H09328g	-1.89649	0.0232145	QCR9	YGR183C	Subunit 9 of the ubiquinol cytochrome-c reductase complex, which is a component of the mitochondrial inner membrane electron transport chain; required for electron transfer at the ubiquinol oxidase site of the complex	Ortholog(s) have ubiquinol-cytochrome-c reductase activity and role in aerobic respiration, mitochondrial electron transport, ubiquinol to cytochrome c, mitochondrial respiratory chain complex III assembly
86	CAGL0J05038g	-1.87765	0.0306562	YJL055W	YJL055W	Putative protein of unknown function, proposed to be involved in the metabolism of purine and pyrimidine base analogues; deletion mutants are sensitive to HAP and AHA; overexpression confers resistance to 5-FOA and 5-FU	Ortholog(s) have role in response to purine-containing compound
87	CAGL0I01914g	-1.87265	0.0470271	SPO12	YHR152W	Nucleolar protein of unknown function, positive regulator of mitotic exit; involved in regulating release of Cdc14p from the nucleolus in early anaphase, may play similar role in meiosis	Ortholog(s) have role in meiosis I, mitotic cell cycle, positive regulation of exit from mitosis and nucleolus localization
88	CAGL0B02475g	-1.86695	0.0327774	PHO84	YML123C	High-affinity inorganic phosphate (Pi) transporter and low-affinity manganese transporter; regulated by Pho4p and Spt7p; mutation confers resistance to arsenate; exit from the ER during maturation requires Pho86p	Ortholog(s) have inorganic phosphate transmembrane transporter activity, manganese ion transmembrane transporter activity, phosphate:proton symporter activity, selenite:proton symporter activity
89	CAGL0J03245g	-1.8371	0.0152071	YOS1	YER074W-A	Integral membrane protein required for ER to Golgi transport; localized to the Golgi, the ER, and COPII vesicles; interacts with Yip1p and Yif1p	Ortholog(s) have role in ER to Golgi vesicle-mediated transport and COPII-coated ER to Golgi transport vesicle, endoplasmic reticulum membrane, integral component of Golgi membrane localization
90	CAGL0D04026g	-1.82945	0.0158012	UGA1	YGR019W	Gamma-aminobutyrate (GABA) transaminase (4-aminobutyrate aminotransferase) involved in the 4-aminobutyrate and glutamate degradation pathways; required for normal oxidative stress tolerance and nitrogen utilization	Ortholog(s) have 4-aminobutyrate transaminase activity, pyridoxal phosphate binding activity and role in cellular amide catabolic process, gamma-aminobutyric acid catabolic process, glutamate metabolic process
91	CAGL0I09592g	-1.82207	0.0220126	CPA1	YOR303W	Small subunit of carbamoyl phosphate synthetase, which catalyzes a step in the synthesis of citrulline, an arginine precursor; translationally regulated by an attenuator peptide encoded by YOR302W within the CPA1 mRNA 5'-leader	Ortholog(s) have carbamoyl-phosphate synthase (glutamine-hydrolyzing) activity, role in arginine biosynthetic process and carbamoyl-phosphate synthase complex, cytoplasmic stress granule localization
92	CAGL0H04147g	-1.80629	0.0427093				Protein of unknown function
93	CAGL0C02623g	-1.78049	0.037033	COX8	YLR395C	Subunit VIII of cytochrome c oxidase, which is the terminal member of the mitochondrial inner membrane electron transport chain	Ortholog(s) have cytochrome-c oxidase activity, role in mitochondrial electron transport, cytochrome c to oxygen and mitochondrial respiratory chain complex IV, plasma membrane localization
94	CAGL0J05247g	-1.77281	0.0189702	COA3	YJL062W-A	Mitochondrial inner membrane protein that participates in regulation of COX1 translation, Cox1p stabilization, and cytochrome oxidase assembly	Protein of unknown function
95	CAGL0G00682g	-1.76929	0.0420404	ERP1	YAR002C-A	Protein that forms a heterotrimeric complex with Erp2p, Emp24p, and Erv25p; member, along with Emp24p and Erv25p, of the p24 family involved in ER to Golgi transport and localized to COPII-coated vesicles	Ortholog(s) have role in ER to Golgi vesicle-mediated transport, protein retention in ER lumen and COPII-coated ER to Golgi transport vesicle localization
96	CAGL0G08734g	-1.76069	0.0298675	RPL9B	YNL067W	Protein component of the large (60S) ribosomal subunit, nearly identical to Rpl9Ap and has similarity to E. coli L6 and rat L9 ribosomal proteins	Has domain(s) with predicted rRNA binding, structural constituent of ribosome activity, role in translation and ribosome localization
97	CAGL0C02255g	-1.75153	0.0284978	YEN1	YER041W	Holliday junction resolvase; localization is cell-cycle dependent and regulated by Cdc28p phosphorylation; homolog of human GEN1 and has similarity to S. cerevisiae endonuclease Rth1p	Ortholog(s) have crossover junction endodeoxyribonuclease activity, role in DNA repair and cytoplasm, nucleus localization
98	CAGL0I09812g	-1.75132	0.0362556	DGK1	YOR311C	Diacylglycerol kinase, localized to the endoplasmic reticulum (ER); overproduction induces enlargement of ER-like membrane structures and suppresses a temperature-sensitive sly1 mutation; contains a CTP transferase domain	Ortholog(s) have diacylglycerol kinase activity, role in phosphatidic acid biosynthetic process and integral component of endoplasmic reticulum membrane localization
99	CAGL0M04367g	-1.73501	0.0238114	CKI1	YLR133W	Choline kinase, catalyzing the first step in phosphatidylcholine synthesis via the CDP-choline (Kennedy pathway); exhibits some ethanolamine kinase activity contributing to phosphatidylethanolamine synthesis via the CDP-ethanolamine pathway	Ortholog(s) have choline kinase activity, ethanolamine kinase activity and role in phosphatidylcholine biosynthetic process, phosphatidylethanolamine biosynthetic process
100	CAGL0K01529g	-1.69657	0.0483914	SLM3	YDL033C	tRNA-specific 2-thiouridylase, responsible for 2-thiolation of the wobble base of mitochondrial tRNAs; human ortholog is implicated in myoclonus epilepsy associated with ragged red fibers (MERRF)	Ortholog(s) have tRNA-5-taurinomethyluridine 2-sulfurtransferase activity, role in mitochondrial tRNA wobble position uridine thiolation and mitochondrion localization
101	CAGL0E06028g	-1.69505	0.0318176	ALG5	YPL227C	UDP-glucose:dolichyl-phosphate glucosyltransferase, involved in asparagine-linked glycosylation in the endoplasmic reticulum	Ortholog(s) have dolichyl-phosphate beta-glucosyltransferase activity and role in dolichol-linked oligosaccharide biosynthetic process
102	CAGL0H05797g	-1.68574	0.0495059	MGR2	YPL098C	Protein required for growth of cells lacking the mitochondrial genome	Ortholog(s) have role in protein import into mitochondrial inner membrane, protein import into mitochondrial matrix and TIM23 mitochondrial import inner membrane translocase complex, plasma membrane localization
103	CAGL0E01155g	-1.68252	0.0419272	RPA14	YDR156W	RNA polymerase I subunit A14	Ortholog(s) have RNA polymerase I activity, role in nucleolar large rRNA transcription by RNA polymerase I and RNA polymerase I complex localization
104	CAGL0K06523g	-1.67295	0.0388948	SDC1	YDR469W	Subunit of the COMPASS (Set1C) complex, which methylates lysine 4 of histone H3 and is required in chromatin silencing at telomeres; contains a Dpy-30 domain that mediates interaction with Bre2p; similar to C. elegans and human DPY-30	Ortholog(s) have histone methyltransferase activity (H3-K4 specific) activity, role in chromatin silencing at telomere, histone H3-K4 methylation and Set1C/COMPASS complex localization
105	CAGL0M08800g	-1.6701	0.0289259	YAP6	YDR259C	Putative basic leucine zipper (bZIP) transcription factor; physically interacts with the Tup1-Cyc8 complex and recruits Tup1p to its targets; overexpression increases sodium and lithium tolerance; computational analysis suggests a role in regulation of expression of genes involved in carbohydrate metabolism	bZIP domain-containing protein
106	CAGL0D01837g	-1.66933	0.0494078				Protein of unknown function
107	CAGL0E00495g	-1.66488	0.0338002	YCR090C	YCR090C	Putative protein of unknown function; green fluorescent protein (GFP)-fusion protein localizes to the cytoplasm and nucleus; YCR090C is not an essential gene	Ortholog(s) have fungal biofilm matrix localization
108	CAGL0J10076g	-1.64799	0.0429819	YNL058C	YNL058C	Putative protein of unknown function; green fluorescent protein (GFP)-fusion protein localizes to the vacuole; YNL058C is not an essential gene	Ortholog of S. cerevisiae : YNL058C and Saccharomyces cerevisiae S288C : YNL058C
109	CAGL0J11330g	-1.64617	0.0432949	MRPL19	YNL185C	mitochondrial ribosomal protein of the large subunit	Ortholog(s) have structural constituent of ribosome activity and mitochondrial large ribosomal subunit localization
110	CAGL0H09592g	-1.62037	0.031993	TIR1	YER011W	Cell wall mannoprotein of the Srp1p/Tip1p family of serine-alanine-rich proteins; expression is downregulated at acidic pH and induced by cold shock and anaerobiosis; abundance is increased in cells cultured without shaking	Putative GPI-linked cell wall protein
111	CAGL0A04279g	-1.61645	0.0345259	YBL055C	YBL055C	3'-->5' exonuclease and endonuclease with a possible role in apoptosis; has similarity to mammalian and C. elegans apoptotic nucleases	Ortholog(s) have 3'-5'-exodeoxyribonuclease activity, endonuclease activity and role in apoptotic DNA fragmentation, cellular response to oxidative stress
112	CAGL0M00874g	-1.60197	0.0474742	LSM3	YLR438C-A	Lsm (Like Sm) protein; part of heteroheptameric complexes (Lsm2p-7p and either Lsm1p or 8p): cytoplasmic Lsm1p complex involved in mRNA decay; nuclear Lsm8p complex part of U6 snRNP and possibly involved in processing tRNA, snoRNA, and rRNA	Ortholog(s) have chromatin binding, poly(U) RNA binding, telomerase RNA binding activity and role in mRNA splicing, via spliceosome
113	CAGL0H02541g	-1.59675	0.0342737	YMR252C	YMR252C	Putative protein of unknown function; green fluorescent protein (GFP)-fusion protein localizes to mitochondria; YMR252C is not an essential gene	Ortholog of S. cerevisiae : YMR252C and Saccharomyces cerevisiae S288C : YMR252C
114	CAGL0L13354g	-1.59179	0.0456263	THI7	YLR237W	Plasma membrane transporter responsible for the uptake of thiamine, member of the major facilitator superfamily of transporters; mutation of human ortholog causes thiamine-responsive megaloblastic anemia	Putative nicotinamide transporter; strongly induced under niacin-limiting conditions
115	CAGL0M10637g	-1.57801	0.0423803	MRPL50	YNR022C	Mitochondrial ribosomal protein of the large subunit, not essential for mitochondrial translation	Ortholog(s) have structural constituent of ribosome activity and mitochondrial large ribosomal subunit localization
116	CAGL0E02915g	-1.55862	0.0384337	SCW11	YGL028C	Cell wall protein with similarity to glucanases; may play a role in conjugation during mating based on its regulation by Ste12p	Putative adhesin-like protein
117	CAGL0I09372g	-1.50115	0.0470483	MRPL37	YBR268W	mitochondrial ribosomal protein of the large subunit	Ortholog(s) have structural constituent of ribosome activity and mitochondrial large ribosomal subunit localization

## Sheet: S5_MMS(h4-1del2del)
Table S5: List of differentially expressed genes in MMS-treated Cghhf1Δhhf2Δ cells.
Up regulated genes [173 genes]
Sl no.	Systematic Name	log2_Fold Change	p-value	Common name	SGD ORF	Functional Description (SGD; Saccharomyces Genome Database)	Functional Description (CGD; Candida Genome Database)
1	CAGL0J06402g	8.30117	2.37e-10	LYS20	YDL182W	Homocitrate synthase isozyme, catalyzes the condensation of acetyl-CoA and alpha-ketoglutarate to form homocitrate, which is the first step in the lysine biosynthesis pathway; highly similar to the other isozyme, Lys21p	Ortholog(s) have homocitrate synthase activity, role in DNA repair, histone displacement, lysine biosynthetic process via aminoadipic acid and nucleus localization
2	CAGL0F02167g	5.31652	4.87e-12	MSH4	YFL003C	Protein involved in meiotic recombination, required for normal levels of crossing over, colocalizes with Zip2p to discrete foci on meiotic chromosomes, has homology to bacterial MutS protein	Ortholog(s) have DNA binding activity, role in reciprocal meiotic recombination and nuclear chromosome localization
3	CAGL0G02563g	5.09942	2.02e-11	UBP11	YKR098C	Ubiquitin-specific protease that cleaves ubiquitin from ubiquitinated proteins	Has domain(s) with predicted thiol-dependent ubiquitinyl hydrolase activity and role in protein deubiquitination, ubiquitin-dependent protein catabolic process
4	CAGL0B00836g	4.97216	0.00183146	MXR2	YCL033C	Methionine-R-sulfoxide reductase, involved in the response to oxidative stress; protects iron-sulfur clusters from oxidative inactivation along with MXR1; involved in the regulation of lifespan	Ortholog(s) have peptide-methionine (R)-S-oxide reductase activity, role in cellular response to oxidative stress and mitochondrion localization
5	CAGL0D05082g	4.58626	0.0142416	UBI4	YLL039C	Ubiquitin, becomes conjugated to proteins, marking them for selective degradation via the ubiquitin-26S proteasome system; essential for the cellular stress response; encoded as a polyubiquitin precursor comprised of 5 head-to-tail repeats	Protein of unknown function
6	CAGL0I09009g	4.3874	3.17e-06	HIS2	YFR025C	Histidinolphosphatase, catalyzes the eighth step in histidine biosynthesis; mutations cause histidine auxotrophy and sensitivity to Cu, Co, and Ni salts; transcription is regulated by general amino acid control	Ortholog(s) have histidinol-phosphatase activity and role in histidine biosynthetic process
7	CAGL0G05269g	4.3535	2.23e-09	FMP16	YDR070C	Putative protein of unknown function; proposed to be involved in responding to conditions of stress; the authentic, non-tagged protein is detected in highly purified mitochondria in high-throughput studies	Putative mitochondrial protein; gene is downregulated in azole-resistant strain
8	CAGL0I03300g	4.12002	5.38e-06	BUD16	YEL029C	Putative pyridoxal kinase, a key enzyme involved in pyridoxal 5'-phosphate synthesis, the active form of vitamin B6; required for genome integrity; involved in bud-site selection; similarity to yeast BUD17 and human pyridoxal kinase (PDXK)	Ortholog(s) have role in pyridoxal phosphate biosynthetic process
9	CAGL0L02937g	3.95213	6.08e-06	HIS3	YOR202W	Imidazoleglycerol-phosphate dehydratase, catalyzes the sixth step in histidine biosynthesis; mutations cause histidine auxotrophy and sensitivity to Cu, Co, and Ni salts; transcription is regulated by general amino acid control via Gcn4p	Putative imidazoleglycerol-phosphate dehydratase
10	CAGL0I01276g	3.9412	2.3e-05	YHR112C	YHR112C	Protein of unknown function; localizes to the cytoplasm and nucleus; overexpression affects protein trafficking through the endocytic pathway	Ortholog(s) have cytoplasm, nucleus localization
11	CAGL0M02915g	3.83911	7.96e-08	ATG36	YJL185C	Putative protein of unknown function; mRNA is weakly cell cycle regulated, peaking in G2 phase; YJL185C is a non-essential gene	Ortholog(s) have role in autophagy of peroxisome and peroxisome localization
12	CAGL0A02002g	3.81193	1.31e-06	YOL024W	YOL024W	Putative protein of unknown function; predicted to have thiol-disulfide oxidoreductase active site	Ortholog of S. cerevisiae : YOL024W and Saccharomyces cerevisiae S288C : YOL024W
13	CAGL0J09240g	3.79681	0.00199658	LYS21	YDL131W	Homocitrate synthase isozyme, catalyzes the condensation of acetyl-CoA and alpha-ketoglutarate to form homocitrate, which is the first step in the lysine biosynthesis pathway; highly similar to the other isozyme, Lys20p	Homocitrate synthase; protein abundance increased in ace2 mutant cells
14	CAGL0C01243g	3.66097	0.000167468	HIS5	YIL116W	Histidinol-phosphate aminotransferase, catalyzes the seventh step in histidine biosynthesis; responsive to general control of amino acid biosynthesis; mutations cause histidine auxotrophy and sensitivity to Cu, Co, and Ni salts	Ortholog(s) have histidinol-phosphate transaminase activity and role in histidine biosynthetic process, response to nickel cation
15	CAGL0L00759g	3.59649	0.00890501	HIS1	YER055C	ATP phosphoribosyltransferase, a hexameric enzyme, catalyzes the first step in histidine biosynthesis; mutations cause histidine auxotrophy and sensitivity to Cu, Co, and Ni salts; transcription is regulated by general amino acid control	ATP phosphoribosyltransferase; protein abundance increased in ace2 mutant cells
16	CAGL0L02079g	3.58583	4.39e-06	CTP1	YBR291C	Mitochondrial inner membrane citrate transporter, member of the mitochondrial carrier family	Ortholog(s) have tricarboxylate secondary active transmembrane transporter activity, role in mitochondrial citrate transmembrane transport and plasma membrane localization
17	CAGL0K07337g	3.55309	0.000178556	HSP30	YCR021C	Hydrophobic plasma membrane localized, stress-responsive protein that negatively regulates the H(+)-ATPase Pma1p; induced by heat shock, ethanol treatment, weak organic acid, glucose limitation, and entry into stationary phase	Has domain(s) with predicted ion channel activity, role in ion transport and membrane localization
18	CAGL0L06094g	3.43375	2.4e-06	STR3	YGL184C	Peroxisomal cystathionine beta-lyase, converts cystathionine into homocysteine; may be redox regulated by Gto1p	Putative cystathionine beta-lyase; gene is upregulated in azole-resistant strain
19	CAGL0G01210g	3.41719	0.000216041	NIT3	YLR351C	Nit protein, one of two proteins in S. cerevisiae with similarity to the Nit domain of NitFhit from fly and worm and to the mouse and human Nit protein which interacts with the Fhit tumor suppressor; nitrilase superfamily member	Putative nitrilase; protein abundance increased in ace2 mutant cells
20	CAGL0E05280g	3.40872	0.0203451	GRE2	YOL151W	3-methylbutanal reductase and NADPH-dependent methylglyoxal reductase (D-lactaldehyde dehydrogenase); stress induced (osmotic, ionic, oxidative, heat shock and heavy metals); regulated by the HOG pathway	Putative methylglyoxal reductase (NADPH-dependent)
21	CAGL0K06677g	3.40362	4.62e-06	MET8	YBR213W	Bifunctional dehydrogenase and ferrochelatase, involved in the biosynthesis of siroheme, a prosthetic group used by sulfite reductase; required for sulfate assimilation and methionine biosynthesis	Putative bifunctional dehydrogenase and ferrochelatase; gene is upregulated in azole-resistant strain
22	CAGL0G05610g	3.3925	4.72e-06	DTD1	YDL219W	D-Tyr-tRNA(Tyr) deacylase, functions in protein translation, may affect nonsense suppression via alteration of the protein synthesis machinery; ubiquitous among eukaryotes	Ortholog(s) have D-leucyl-tRNA(Leu) deacylase activity, D-tyrosyl-tRNA(Tyr) deacylase activity and role in D-leucine catabolic process, D-tyrosine catabolic process, tRNA metabolic process
23	CAGL0J00561g	3.34733	0.0116395	YHI9	YHR029C	Protein of unknown function; null mutant is defective in unfolded protein response; possibly involved in a membrane regulation metabolic pathway; member of the PhzF superfamily, though most likely not involved in phenazine production	Ortholog(s) have role in endoplasmic reticulum unfolded protein response
24	CAGL0F06875g	3.24777	0.000612695	LYS1	YIR034C	Saccharopine dehydrogenase (NAD+, L-lysine-forming), catalyzes the conversion of saccharopine to L-lysine, which is the final step in the lysine biosynthesis pathway; also has mRNA binding activity	Ortholog(s) have mRNA binding, saccharopine dehydrogenase (NAD+, L-lysine-forming) activity and role in lysine biosynthetic process via aminoadipic acid
25	CAGL0B00902g	3.19336	0.00651033	HIS4	YCL030C	Multifunctional enzyme containing phosphoribosyl-ATP pyrophosphatase, phosphoribosyl-AMP cyclohydrolase, and histidinol dehydrogenase activities; catalyzes the second, third, ninth and tenth steps in histidine biosynthesis	Phosphoribosyl-AMP cyclohydrolase; phosphoribosyl-ATP pyrophosphatase; histidinol dehydrogenase
26	CAGL0F07117g	3.1798	4.09e-06	GPG1	YGL121C	Proposed gamma subunit of the heterotrimeric G protein that interacts with the receptor Gpr1p; involved in regulation of pseudohyphal growth; requires Gpb1p or Gpb2p to interact with Gpa2p; overproduction causes prion curing	Putative subunit of the heterotrimeric G protein; gene is upregulated in azole-resistant strain
27	CAGL0H03311g	3.13447	4.69e-06	YGL081W	YGL081W	Putative protein of unknown function; non-essential gene; interacts genetically with CHS5, a gene involved in chitin biosynthesis	Ortholog of S. cerevisiae : YGL081W and Saccharomyces cerevisiae S288C : YGL081W
28	CAGL0I09108g	3.09016	0.0182976	ESBP6	YNL125C	Protein with similarity to monocarboxylate permeases, appears not to be involved in transport of monocarboxylates such as lactate, pyruvate or acetate across the plasma membrane	Has domain(s) with predicted role in transmembrane transport and integral component of membrane localization
29	CAGL0M10153g	3.03908	8.05e-06	STE20	YHL007C	Cdc42p-activated signal transducing kinase of the PAK (p21-activated kinase) family; involved in pheromone response, pseudohyphal/invasive growth, vacuole inheritance, down-regulation of sterol uptake; GBB motif binds Ste4p	Ortholog(s) have protein serine/threonine kinase activity
30	CAGL0J02398g	2.95131	1.49e-05	HIS6	YIL020C	Phosphoribosyl-5-amino-1-phosphoribosyl-4-imidazolecarboxiamide isomerase, catalyzes the fourth step in histidine biosynthesis; mutations cause histidine auxotrophy and sensitivity to Cu, Co, and Ni salts	Ortholog(s) have 1-(5-phosphoribosyl)-5-[(5-phosphoribosylamino)methylideneamino]imidazole-4-carboxamide isomerase activity and role in histidine biosynthetic process
31	CAGL0G08019g	2.91003	0.00074556	YDR090C	YDR090C	Putative protein of unknown function	Ortholog(s) have role in cellular response to biotic stimulus, cellular response to starvation and filamentous growth of a population of unicellular organisms in response to biotic stimulus, more
32	CAGL0I09724g	2.88957	5.55e-05	MCH5	YOR306C	Plasma membrane riboflavin transporter; facilitates the uptake of vitamin B2; required for FAD-dependent processes; sequence similarity to mammalian monocarboxylate permeases, however mutants are not deficient in monocarboxylate transport	Has domain(s) with predicted role in transmembrane transport and integral component of membrane localization
33	CAGL0C01595g	2.86122	0.00343705	HIS7	YBR248C	Imidazole glycerol phosphate synthase (glutamine amidotransferase:cyclase), catalyzes the fifth and sixth steps of histidine biosynthesis and also produces 5-aminoimidazole-4-carboxamide ribotide (AICAR), a purine precursor	Ortholog(s) have glutaminase activity, imidazoleglycerol-phosphate synthase activity and role in histidine biosynthetic process
34	CAGL0L05434g	2.78108	0.00439237	NCA3	YJL116C	Protein that functions with Nca2p to regulate mitochondrial expression of subunits 6 (Atp6p) and 8 (Atp8p ) of the Fo-F1 ATP synthase; member of the SUN family; expression induced in cells treated with the mycotoxin patulin	Ortholog(s) have role in fungal-type cell wall organization or biogenesis, mitochondrion organization and fungal-type cell wall localization
35	CAGL0F07293g	2.7483	0.00628767	YGL114W	YGL114W	Putative protein of unknown function; predicted member of the oligopeptide transporter (OPT) family of membrane transporters	Has domain(s) with predicted role in transmembrane transport
36	CAGL0K03157g	2.7328	4.89e-05	DUR3	YHL016C	Plasma membrane transporter for both urea and polyamines, expression is highly sensitive to nitrogen catabolite repression and induced by allophanate, the last intermediate of the allantoin degradative pathway	Putative plasma membrane polyamine transporter
37	CAGL0K04719g	2.68754	0.00505946	YNL208W	YNL208W	Protein of unknown function; may interact with ribosomes, based on co-purification experiments; authentic, non-tagged protein is detected in purified mitochondria in high-throughput studies; potential orthologs found in other fungi	Ortholog of S. cerevisiae : YNL208W, C. albicans SC5314 : C3_05710W_A/RCT1, C. dubliniensis CD36 : Cd36_85650, C. parapsilosis CDC317 : CPAR2_807040 and Candida tenuis NRRL Y-1498 : cten_CGOB_00040
38	CAGL0I07315g	2.66346	0.000371025	YOR131C	YOR131C	Putative protein of unknown function; non-essential gene; overexpression causes a cell cycle delay or arrest	Ortholog(s) have pyridoxal phosphatase activity
39	CAGL0K04235g	2.57539	0.00702065	NQM1	YGR043C	Transaldolase of unknown function; transcription is repressed by Mot1p and induced by alpha-factor and during diauxic shift	Putative transaldolase
40	CAGL0K04565g	2.57339	0.000199399	VHT1	YGR065C	High-affinity plasma membrane H+-biotin (vitamin H) symporter; mutation results in fatty acid auxotrophy; 12 transmembrane domain containing major facilitator subfamily member; mRNA levels negatively regulated by iron deprivation and biotin	Ortholog(s) have biotin transmembrane transporter activity, role in biotin transport and plasma membrane localization
41	CAGL0H02101g	2.57299	0.0346652	RTC3	YHR087W	Protein of unknown function involved in RNA metabolism; has structural similarity to SBDS, the human protein mutated in Shwachman-Diamond Syndrome (the yeast SBDS ortholog = SDO1); null mutation suppresses cdc13-1 temperature sensitivity	Ortholog(s) have role in RNA metabolic process and fungal biofilm matrix localization
42	CAGL0G05093g	2.57013	0.00132511	YDR061W	YDR061W	Protein with similarity to ATP-binding cassette (ABC) transporter family members; lacks predicted membrane-spanning regions; transcriptionally activated by Yrm1p along with genes involved in multidrug resistance	Ortholog(s) have mitochondrion localization
43	CAGL0I05016g	2.56421	0.0184456	TRP2	YER090W	Anthranilate synthase, catalyzes the initial step of tryptophan biosynthesis, forms multifunctional hetero-oligomeric anthranilate synthase:indole-3-glycerol phosphate synthase enzyme complex with Trp3p	Putative anthranilate synthase component I; protein abundance increased in ace2 mutant cells
44	CAGL0F00253g	2.55281	0.0344344	TRP3	YKL211C	Bifunctional enzyme exhibiting both indole-3-glycerol-phosphate synthase and anthranilate synthase activities, forms multifunctional hetero-oligomeric anthranilate synthase:indole-3-glycerol phosphate synthase enzyme complex with Trp2p	Ortholog(s) have anthranilate synthase activity, indole-3-glycerol-phosphate lyase activity, phosphoribosylanthranilate isomerase activity and role in tryptophan biosynthetic process
45	CAGL0L07898g	2.52554	0.000202	MAK32	YCR019W	Protein necessary for structural stability of L-A double-stranded RNA-containing particles	Ortholog(s) have role in interspecies interaction between organisms
46	CAGL0I04708g	2.5233	0.0334574	PDX3	YBR035C	Pyridoxine (pyridoxamine) phosphate oxidase, has homologs in E. coli and Myxococcus xanthus; transcription is under the general control of nitrogen metabolism	Pyridoxamine 5?-phosphate oxidase
47	CAGL0J10846g	2.52215	0.00481217	PCL5	YHR071W	Cyclin, interacts with and phosphorylated by Pho85p cyclin-dependent kinase (Cdk), induced by Gcn4p at level of transcription, specifically required for Gcn4p degradation, may be sensor of cellular protein biosynthetic capacity	Ortholog(s) have cyclin-dependent protein serine/threonine kinase regulator activity
48	CAGL0J01331g	2.50092	0.0161988	YMR090W	YMR090W	Putative protein of unknown function with similarity to DTDP-glucose 4,6-dehydratases; GFP-fusion protein localizes to the cytoplasm; up-regulated in response to the fungicide mancozeb; not essential for viability	Ortholog of S. cerevisiae : YMR090W, C. albicans SC5314 : CR_00090C_A, C. dubliniensis CD36 : Cd36_25110, C. parapsilosis CDC317 : CPAR2_800610 and Debaryomyces hansenii CBS767 : DEHA2D18898g
49	CAGL0K03459g	2.49563	0.000251051	SPG4	YMR107W	Protein required for survival at high temperature during stationary phase; not required for growth on nonfermentable carbon sources	Ortholog of S. cerevisiae : SPG4 and Saccharomyces cerevisiae S288C : YMR107W
50	CAGL0I02794g	2.47255	0.000786129	YOR114W	YOR114W	Putative protein of unknown function; null mutant is viable	Ortholog of S. cerevisiae : YOR114W and Saccharomyces cerevisiae S288C : YOR114W
51	CAGL0M14091g	2.46976	0.00137006				Putative quinone reductase/NADPH dehydrogenase; gene is upregulated in azole-resistant strain
52	CAGL0K08668g	2.46289	0.000220526	MET28	YIR017C	Basic leucine zipper (bZIP) transcriptional activator in the Cbf1p-Met4p-Met28p complex, participates in the regulation of sulfur metabolism	bZIP domain-containing protein
53	CAGL0K09218g	2.41175	0.000675362	YCR061W	YCR061W	Protein of unknown function; green fluorescent protein (GFP)-fusion protein localizes to the cytoplasm in a punctate pattern; induced by treatment with 8-methoxypsoralen and UVA irradiation	Ortholog of S. cerevisiae : YCR061W, C. albicans SC5314 : C1_10360C_A, C. dubliniensis CD36 : Cd36_09760, C. parapsilosis CDC317 : CPAR2_207300 and Candida tenuis NRRL Y-1498 : CANTEDRAFT_115616
54	CAGL0G09042g	2.38339	0.000477502	AFT2	YPL202C	Iron-regulated transcriptional activator; activates genes involved in intracellular iron use and required for iron homeostasis and resistance to oxidative stress; similar to Aft1p	Ortholog(s) have RNA polymerase II proximal promoter sequence-specific DNA binding, transcription factor activity, RNA polymerase II proximal promoter sequence-specific DNA binding activity
55	CAGL0H02563g	2.3679	0.00303988	HOR7	YMR251W-A	Protein of unknown function; overexpression suppresses Ca2+ sensitivity of mutants lacking inositol phosphorylceramide mannosyltransferases Csg1p and Csh1p; transcription is induced under hyperosmotic stress and repressed by alpha factor	Predicted GPI-linked protein
56	CAGL0B03883g	2.35353	0.0208273	YMC1	YPR058W	Mitochondrial protein, putative inner membrane transporter with a role in oleate metabolism and glutamate biosynthesis; member of the mitochondrial carrier (MCF) family; has similarity with Ymc2p	Protein of unknown function
57	CAGL0L10142g	2.32962	0.000555002	RSB1	YOR049C	Suppressor of sphingoid long chain base (LCB) sensitivity of an LCB-lyase mutation; putative integral membrane transporter or flippase that may transport LCBs from the cytoplasmic side toward the extracytoplasmic side of the membrane	Putative sphingolipid flippase; gene is upregulated in azole-resistant strain
58	CAGL0K03465g	2.3132	0.0377659	ILV2	YMR108W	Acetolactate synthase, catalyses the first common step in isoleucine and valine biosynthesis and is the target of several classes of inhibitors, localizes to the mitochondria; expression of the gene is under general amino acid control	Ortholog(s) have acetolactate synthase activity, flavin adenine dinucleotide binding activity, role in isoleucine biosynthetic process, valine biosynthetic process and acetolactate synthase complex, mitochondrion localization
59	CAGL0J07084g	2.30199	0.00246608	YPL113C	YPL113C	Glyoxylate reductase; acts on glyoxylate and hydroxypyruvate substrates; YPL113C is not an essential gene	Ortholog(s) have oxidoreductase activity, acting on the CH-OH group of donors, NAD or NADP as acceptor activity
60	CAGL0H05225g	2.28623	0.000519423	YPL067C	YPL067C	Putative protein of unknown function; green fluorescent protein (GFP)-fusion protein localizes to the cytoplasm; YPL067C is not an essential gene	Ortholog(s) have role in N-acetylglucosamine metabolic process and cytoplasm localization
61	CAGL0M05401g	2.27336	0.00366106	YBR201C-A	YBR201C-A	Putative protein of unknown function	Ortholog of S. cerevisiae : YBR201C-A and Saccharomyces cerevisiae S288C : YBR201C-A
62	CAGL0I00550g	2.23447	0.00106826	YLR297W	YLR297W	Putative protein of unknown function; green fluorescent protein (GFP)-fusion protein localizes to the vacuole; YLR297W is not an essential gene; induced by treatment with 8-methoxypsoralen and UVA irradiation	Ortholog of S. cerevisiae : YLR297W and Saccharomyces cerevisiae S288C : YLR297W
63	CAGL0L10868g	2.209	0.0144204	FSF1	YOR271C	Putative protein, predicted to be an alpha-isopropylmalate carrier; belongs to the sideroblastic-associated protein family; non-tagged protein is detected in purified mitochondria; likely to play a role in iron homeostasis	Ortholog(s) have plasma membrane localization
64	CAGL0M08426g	2.18356	0.00497777	YJL163C	YJL163C	Putative protein of unknown function	Putative protein; contains an ARS in its promoter; gene is upregulated in azole-resistant strain
65	CAGL0M11000g	2.16144	0.0185354	EGO4	YNR034W-A	Putative protein of unknown function; expression is regulated by Msn2p/Msn4p	Ortholog(s) have cytosol localization
66	CAGL0M01716g	2.15575	0.00120048	TEC1	YBR083W	Transcription factor required for full Ty1 expression, Ty1-mediated gene activation, and haploid invasive and diploid pseudohyphal growth; TEA/ATTS DNA-binding domain family member	Ortholog(s) have RNA polymerase II proximal promoter sequence-specific DNA binding and RNA polymerase II transcription regulator recruiting activity, more
67	CAGL0G04741g	2.13742	0.00818035	LEU4	YNL104C	Alpha-isopropylmalate synthase (2-isopropylmalate synthase); the main isozyme responsible for the first step in the leucine biosynthesis pathway	Ortholog(s) have 2-isopropylmalate synthase activity, role in cellular response to drug, leucine biosynthetic process and mitochondrion localization
68	CAGL0L06864g	2.12786	0.00171281	SIP5	YMR140W	Protein of unknown function; interacts with both the Reg1p/Glc7p phosphatase and the Snf1p kinase	Putative protein related to ECM3; gene is downregulated in azole-resistant strain
69	CAGL0D02134g	2.10642	0.00453555	YKL133C	YKL133C	Putative protein of unknown function; has similarity to Mgr3p, but unlike MGR3, is not required for growth of cells lacking the mitochondrial genome (null mutation does not confer a petite-negative phenotype)	Ortholog of S. cerevisiae : YKL133C and Saccharomyces cerevisiae S288C : YKL133C
70	CAGL0M05995g	2.0989	0.0273748	PET10	YKR046C	Protein of unknown function that co-purifies with lipid particles; expression pattern suggests a role in respiratory growth; computational analysis of large-scale protein-protein interaction data suggests a role in ATP/ADP exchange	Ortholog(s) have lipid droplet localization
71	CAGL0F05071g	2.07685	0.00195262	ECI1	YLR284C	Peroxisomal delta3,delta2-enoyl-CoA isomerase, hexameric protein that converts 3-hexenoyl-CoA to trans-2-hexenoyl-CoA, essential for the beta-oxidation of unsaturated fatty acids, oleate-induced	Ortholog(s) have dodecenoyl-CoA delta-isomerase activity, role in fatty acid beta-oxidation, filamentous growth and peroxisome localization
72	CAGL0F07359g	2.062	0.0267603	YGL117W	YGL117W	Putative protein of unknown function	Ortholog of S. cerevisiae : YGL117W and Saccharomyces cerevisiae S288C : YGL117W
73	CAGL0H08580g	2.00123	0.00328542	TAH18	YPR048W	Conserved NAPDH-dependent diflavin reductase, component of an early step in the cytosolic Fe-S protein assembly (CIA) machinery; transfers electrons from NADPH to the Fe-S cluster of Dre2p; plays a pro-death role under oxidative stress	Has domain(s) with predicted FMN binding, iron ion binding, oxidoreductase activity and role in oxidation-reduction process
74	CAGL0K07788g	1.99834	0.0285331	LYS2	YBR115C	Alpha aminoadipate reductase, catalyzes the reduction of alpha-aminoadipate to alpha-aminoadipate 6-semialdehyde, which is the fifth step in biosynthesis of lysine; activation requires posttranslational phosphopantetheinylation by Lys5p	Ortholog(s) have L-aminoadipate-semialdehyde dehydrogenase activity and role in lysine biosynthetic process via aminoadipic acid
75	CAGL0H05753g	1.99265	0.00559713	PNG1	YPL096W	Conserved peptide N-glycanase required for deglycosylation of misfolded glycoproteins during proteasome-dependent degradation; localizes to the cytoplasm and nucleus; activity is enhanced by interaction with Rad23p	Ortholog(s) have metal ion binding, misfolded protein binding, peptide-N4-(N-acetyl-beta-glucosaminyl)asparagine amidase activity
76	CAGL0B01595g	1.99247	0.00230188				Protein of unknown function
77	CAGL0K08536g	1.97885	0.0330899	APE1	YKL103C	Vacuolar aminopeptidase yscI; zinc metalloproteinase that belongs to the peptidase family M18; often used as a marker protein in studies of autophagy and cytosol to vacuole targeting (CVT) pathway	Vacuolar aminopeptidase I
78	CAGL0B03993g	1.97812	0.047119	ILV3	YJR016C	Dihydroxyacid dehydratase, catalyzes third step in the common pathway leading to biosynthesis of branched-chain amino acids	Ortholog(s) have dihydroxy-acid dehydratase activity, role in branched-chain amino acid biosynthetic process and mitochondrion localization
79	CAGL0K07590g	1.95678	0.0307145	MYO3	YKL129C	One of two type I myosins; localizes to actin cortical patches; deletion of MYO3 has little effect on growth, but myo3 myo5 double deletion causes severe defects in growth and actin cytoskeleton organization	Putative myosin
80	CAGL0A01716g	1.95374	0.0237548	PNC1	YGL037C	Nicotinamidase that converts nicotinamide to nicotinic acid as part of the NAD(+) salvage pathway, required for life span extension by calorie restriction; PNC1 expression responds to all known stimuli that extend replicative life span	Ortholog(s) have nicotinamidase activity, role in chromatin silencing at rDNA, chromatin silencing at telomere, negative regulation of DNA amplification, replicative cell aging and fungal biofilm matrix, nucleus, peroxisome localization
81	CAGL0L00957g	1.94894	0.0215598	CAJ1	YER048C	Nuclear type II J heat shock protein of the E. coli dnaJ family, contains a leucine zipper-like motif, binds to non-native substrates for presentation to Ssa3p, may function during protein translocation, assembly and disassembly	Protein of unknown function
82	CAGL0D00990g	1.93911	0.00327677	YDL057W	YDL057W	Putative protein of unknown function; YDL057W is not an essential gene	Ortholog of S. cerevisiae : YDL057W, C. albicans SC5314 : C5_00750C_A, C. dubliniensis CD36 : Cd36_50730, C. parapsilosis CDC317 : CPAR2_501760 and Candida tenuis NRRL Y-1498 : CANTEDRAFT_127559
83	CAGL0J00715g	1.93238	0.00291838	YHR022C	YHR022C	Putative protein of unknown function; YHR022C is not an essential gene	Has domain(s) with predicted GTP binding, GTPase activity, role in protein transport, signal transduction, small GTPase mediated signal transduction and intracellular, membrane localization
84	CAGL0C02673g	1.90071	0.00783363	ART10	YLR392C	Protein of unknown function that contains 2 PY motifs and is ubiquinated by Rsp5p; overexpression confers resistance to arsenite; green fluorescent protein (GFP)-fusion protein localizes it to the cytoplasm; non-essential gene	Ortholog of S. cerevisiae : ART10, C. albicans SC5314 : C7_02630W_A, C. dubliniensis CD36 : Cd36_72320, C. parapsilosis CDC317 : CPAR2_703080 and Candida tenuis NRRL Y-1498 : CANTEDRAFT_118185
85	CAGL0H07469g	1.89419	0.0138766	ICS2	YBR157C	Protein of unknown function; null mutation does not confer any obvious defects in growth, spore germination, viability, or carbohydrate utilization	Putative adhesin-like protein
86	CAGL0J11110g	1.88762	0.00629069	MRX12	YJR003C	Putative protein of unknown function; detected in highly purified mitochondria in high-throughput studies; predicted to be involved in ribosome biogenesis	Ortholog of S. cerevisiae : MRX12, C. albicans SC5314 : C4_05310W_A, C. dubliniensis CD36 : Cd36_44970, C. parapsilosis CDC317 : CPAR2_500860 and Candida tenuis NRRL Y-1498 : CANTEDRAFT_113509
87	CAGL0F05555g	1.86961	0.00649767	CAB5	YDR196C	Probable dephospho-CoA kinase (DPCK) that catalyzes the last step in coenzyme A biosynthesis; null mutant lethality is complemented by E. coli coaE (encoding DPCK); detected in purified mitochondria in high-throughput studies	Ortholog(s) have role in coenzyme A biosynthetic process and CoA-synthesizing protein complex, lipid droplet localization
88	CAGL0G01947g	1.84491	0.0183392	DRE2	YKR071C	Conserved component of an early step in the cytosolic Fe-S protein assembly (CIA) machinery; contains an Fe-S cluster that receives electrons from NADPH via the action of Tah18p; ortholog of human Ciapin1	Ortholog(s) have 2 iron, 2 sulfur cluster binding, 4 iron, 4 sulfur cluster binding, electron transfer activity
89	CAGL0E02871g	1.8414	0.00929946	FMT1	YBL013W	Methionyl-tRNA formyltransferase, catalyzes the formylation of initiator Met-tRNA in mitochondria; potential Cdc28p substrate	Ortholog(s) have methionyl-tRNA formyltransferase activity, role in conversion of methionyl-tRNA to N-formyl-methionyl-tRNA and mitochondrion localization
90	CAGL0J06336g	1.83507	0.00464287	PCL9	YDL179W	Cyclin, forms a functional kinase complex with Pho85p cyclin-dependent kinase (Cdk), expressed in late M/early G1 phase, activated by Swi5p	Ortholog(s) have cyclin-dependent protein serine/threonine kinase regulator activity and role in regulation of establishment or maintenance of cell polarity, regulation of transcription involved in G1/S transition of mitotic cell cycle
91	CAGL0I09130g	1.83087	0.00928849	PTR3	YFR029W	Component of the SPS plasma membrane amino acid sensor system (Ssy1p-Ptr3p-Ssy5p), which senses external amino acid concentration and transmits intracellular signals that result in regulation of expression of amino acid permease genes	Ortholog(s) have role in response to amino acid and extrinsic component of plasma membrane localization
92	CAGL0A01155g	1.82387	0.00485658	KAR9	YPL269W	Karyogamy protein required for correct positioning of the mitotic spindle and for orienting cytoplasmic microtubules, localizes at the shmoo tip in mating cells and at the tip of the growing bud in small-budded cells through anaphase	Ortholog(s) have role in establishment of spindle localization, mitotic spindle orientation checkpoint, nuclear migration along microtubule
93	CAGL0H09460g	1.806	0.0314064	FAA2	YER015W	Medium chain fatty acyl-CoA synthetase, activates imported fatty acids; accepts a wide range of fatty acid chain lengths with a preference for medium chains, C9:0-C13:0; localized to the peroxisome	Ortholog(s) have long-chain fatty acid-CoA ligase activity, medium-chain fatty acid-CoA ligase activity, very long-chain fatty acid-CoA ligase activity, role in long-chain fatty acid metabolic process and glyoxysome localization
94	CAGL0G02585g	1.79256	0.0107229	LYS12	YIL094C	Homo-isocitrate dehydrogenase, an NAD-linked mitochondrial enzyme required for the fourth step in the biosynthesis of lysine, in which homo-isocitrate is oxidatively decarboxylated to alpha-ketoadipate	Homo-isocitrate dehydrogenase
95	CAGL0G05632g	1.78205	0.0058175	YDL218W	YDL218W	Putative protein of unknown function; YDL218W transcription is regulated by Azf1p and induced by starvation and aerobic conditions; expression also induced in cells treated with the mycotoxin patulin	Ortholog of S. cerevisiae : YDL218W, C. albicans SC5314 : C5_04190W_A/MRV2, C. dubliniensis CD36 : Cd36_53890, C. parapsilosis CDC317 : CPAR2_502460 and Candida tenuis NRRL Y-1498 : CANTEDRAFT_116959
96	CAGL0M00550g	1.7779	0.00718378	STR2	YJR130C	Cystathionine gamma-synthase, converts cysteine into cystathionine	Ortholog(s) have cystathionine gamma-synthase activity and role in transsulfuration
97	CAGL0H00660g	1.77389	0.0142415	YAH1	YPL252C	Ferredoxin of the mitochondrial matrix required for formation of cellular iron-sulfur proteins; involved in heme A biosynthesis; homologous to human adrenodoxin	Ortholog(s) have oxidoreductase activity, acting on NAD(P)H, heme protein as acceptor activity, role in heme a biosynthetic process, iron-sulfur cluster assembly, ubiquinone biosynthetic process and mitochondrial matrix localization
98	CAGL0G02849g	1.7723	0.02752	UIP4	YPL186C	Protein that interacts with Ulp1p, a Ubl (ubiquitin-like protein)-specific protease for Smt3p protein conjugates; detected in a phosphorylated state in the mitochondrial outer membrane; also detected in ER and nuclear envelope	Ortholog(s) have endoplasmic reticulum, nuclear envelope localization
99	CAGL0M11682g	1.76861	0.0155494	YLR108C	YLR108C	Protein of unknown function; green fluorescent protein (GFP)-fusion protein localizes to the nucleus; YLR108C is not an esssential gene	Has domain(s) with predicted role in protein homooligomerization
100	CAGL0L04378g	1.76391	0.0123864	PNS1	YOR161C	Protein of unknown function; has similarity to Torpedo californica tCTL1p, which is postulated to be a choline transporter, neither null mutation nor overexpression affects choline transport	Ortholog of S. cerevisiae : PNS1, C. albicans SC5314 : C1_00310W_A, C. dubliniensis CD36 : Cd36_00250, C. parapsilosis CDC317 : CPAR2_109690 and Candida tenuis NRRL Y-1498 : CANTEDRAFT_131089
101	CAGL0I04444g	1.76257	0.0181864	ADE1	YAR015W	N-succinyl-5-aminoimidazole-4-carboxamide ribotide (SAICAR) synthetase, required for 'de novo' purine nucleotide biosynthesis; red pigment accumulates in mutant cells deprived of adenine	Ortholog(s) have phosphoribosylaminoimidazolesuccinocarboxamide synthase activity and role in 'de novo' IMP biosynthetic process, adenine biosynthetic process, fumarate metabolic process
102	CAGL0L13046g	1.75914	0.0122879	CIA2	YHR122W	Protein of unknown function required for establishment of sister chromatid cohesion; synthetically lethal with RFC5, an RF-C subunit that links replication to cohesion establishment; YHR122W is an essential gene	Ortholog(s) have role in iron-sulfur cluster assembly
103	CAGL0D05148g	1.75332	0.0132607				Protein of unknown function
104	CAGL0J04202g	1.75211	0.0454244	HSP12	YFL014W	Plasma membrane protein involved in maintaining membrane organization in stress conditions; induced by heat shock, oxidative stress, osmostress, stationary phase, glucose depletion, oleate and alcohol; regulated by HOG and Ras-Pka pathways	Heat shock protein; gene is upregulated in azole-resistant strain; expression upregulated in biofilm vs planktonic cell culture
105	CAGL0K03839g	1.72852	0.00781209	YMR130W	YMR130W	Putative protein of unknown function; YMR130W is not an essential gene	Ortholog of S. cerevisiae : YMR130W, C. albicans SC5314 : C2_00510W_A, C. dubliniensis CD36 : Cd36_15480, C. parapsilosis CDC317 : CPAR2_213270 and Candida tenuis NRRL Y-1498 : CANTEDRAFT_101287
106	CAGL0I09702g	1.717	0.0238165	MCH5	YOR306C	Plasma membrane riboflavin transporter; facilitates the uptake of vitamin B2; required for FAD-dependent processes; sequence similarity to mammalian monocarboxylate permeases, however mutants are not deficient in monocarboxylate transport	Ortholog(s) have riboflavin transmembrane transporter activity, role in riboflavin transport and plasma membrane localization
107	CAGL0G06182g	1.71333	0.0134925	YHR131C	YHR131C	Putative protein of unknown function; GFP-fusion protein localizes to the cytoplasm; overexpression causes cell cycle delay or arrest; contains a PH domain and binds phosphatidylinositols and other lipids in a large-scale study	Ortholog of S. cerevisiae : YHR131C, C. albicans SC5314 : C5_03510C_A, C. dubliniensis CD36 : Cd36_53260, C. parapsilosis CDC317 : CPAR2_101770 and Candida tenuis NRRL Y-1498 : CANTEDRAFT_130262
108	CAGL0E05456g	1.70623	0.0100033	YOR338W	YOR338W	Putative protein of unknown function; YOR338W transcription is regulated by Azf1p and its transcript is a specific target of the G protein effector Scp160p; identified as being required for sporulation in a high-throughput mutant screen	Ortholog of S. cerevisiae : YOR338W, C. albicans SC5314 : C2_09880C_A, C. dubliniensis CD36 : Cd36_23960, C. parapsilosis CDC317 : CPAR2_407140 and Candida tenuis NRRL Y-1498 : CANTEDRAFT_115655
109	CAGL0D02574g	1.7048	0.00847268	PEX6	YNL329C	AAA-peroxin that heterodimerizes with AAA-peroxin Pex1p and participates in the recycling of peroxisomal signal receptor Pex5p from the peroxisomal membrane to the cystosol	Ortholog(s) have role in fatty acid metabolic process, protein targeting to peroxisome
110	CAGL0K12254g	1.70324	0.0208439	VID24	YBR105C	Peripheral membrane protein located at Vid (vacuole import and degradation) vesicles; regulates fructose-1,6-bisphosphatase (FBPase) targeting to the vacuole; promotes proteasome-dependent catabolite degradation of FBPase	Ortholog(s) have role in negative regulation of gluconeogenesis, proteasome-mediated ubiquitin-dependent protein catabolic process, protein catabolic process in the vacuole, protein targeting to vacuole
111	CAGL0B02755g	1.69015	0.0315036	YLR361C-A	YLR361C-A	Putative protein of unknown function	Ortholog of S. cerevisiae : YLR361C-A and Saccharomyces cerevisiae S288C : YLR361C-A
112	CAGL0L09229g	1.68717	0.0233085	AIM45	YPR004C	Putative ortholog of mammalian electron transfer flavoprotein complex subunit ETF-alpha; interacts with frataxin, Yfh1p; null mutant displays elevated frequency of mitochondrial genome loss; may have a role in oxidative stress response	Ortholog(s) have mitochondrion localization
113	CAGL0M04059g	1.66989	0.0106379	PHA2	YNL316C	Prephenate dehydratase, catalyzes the conversion of prephanate to phenylpyruvate, which is a step in the phenylalanine biosynthesis pathway	Ortholog(s) have prephenate dehydratase activity and role in L-phenylalanine biosynthetic process
114	CAGL0F07953g	1.65802	0.0100133	SPG1	YGR236C	Protein required for survival at high temperature during stationary phase; not required for growth on nonfermentable carbon sources; the authentic, non-tagged protein is detected in highly purified mitochondria in high-throughput studies	Ortholog of S. cerevisiae : SPG1 and Saccharomyces cerevisiae S288C : YGR236C
115	CAGL0H05995g	1.6577	0.0200546	AIM2	YAL049C	Cytoplasmic protein involved in mitochondrial function or organization; null mutant displays reduced frequency of mitochondrial genome loss; potential Hsp82p interactor	Has domain(s) with predicted hydrolase activity
116	CAGL0M03971g	1.6524	0.011997	SKP2	YNL311C	F-box protein of unknown function predicted to be part of an SCF ubiquitin protease complex; involved in regulating protein levels of sulfur metabolism enzymes; may interact with ribosomes, based on co-purification experiments	Ortholog(s) have role in cellular protein catabolic process, regulation of sulfur amino acid metabolic process and SCF ubiquitin ligase complex localization
117	CAGL0J10208g	1.64973	0.0109744	RNH201	YNL072W	Ribonuclease H2 catalytic subunit, removes RNA primers during Okazaki fragment synthesis and errant ribonucleotides misincorporated during DNA replication; homolog of RNAse HI; related to human AGS4 which causes Aicardi-Goutieres syndrome	Ortholog(s) have RNA-DNA hybrid ribonuclease activity, role in DNA replication, removal of RNA primer, ribonucleotide excision repair and nucleus, ribonuclease H2 complex localization
118	CAGL0K00341g	1.6427	0.0128056				Protein of unknown function
119	CAGL0A01826g	1.63875	0.0117109	HXT3	YDR345C	Low affinity glucose transporter of the major facilitator superfamily, expression is induced in low or high glucose conditions	Ortholog(s) have glucose transmembrane transporter activity, role in glucose transmembrane transport and plasma membrane localization
120	CAGL0K02189g	1.63748	0.0109341	VFA1	YER128W	Protein that interacts with Vps4p and has a role in vacuolar sorting; localizes to endosomes in a Vps4-dependent manner; overexpression causes canavanine sensitivity and confers a partial class D vacuole morphology	Ortholog(s) have ATPase activator activity, role in positive regulation of ATPase activity, vacuolar transport and endosome localization
121	CAGL0C02277g	1.63716	0.0121624	GLN3	YER040W	Transcriptional activator of genes regulated by nitrogen catabolite repression (NCR), localization and activity regulated by quality of nitrogen source	Putative zinc finger transcription factor with a predicted role in nitrogen catabolite repression
122	CAGL0K06105g	1.63613	0.0117357	BOP2	YLR267W	Protein of unknown function	Ortholog of S. cerevisiae : BOP2 and Saccharomyces cerevisiae S288C : YLR267W
123	CAGL0M04675g	1.61516	0.0487887	RDL1	YOR285W	Protein of unknown function containing a rhodanese-like domain; localized to the mitochondrial outer membrane	Ortholog(s) have thiosulfate sulfurtransferase activity
124	CAGL0B03899g	1.60745	0.0159125	YJR012C	YJR012C	Essential protein of unknown function; proposed involvement in transport based on mass spectrometry analysis of copurifying proteins; partially overlaps neighboring ORF, GPI14/YJR013W	Ortholog of S. cerevisiae : YJR012C and Saccharomyces cerevisiae S288C : YJR012C
125	CAGL0L07326g	1.58594	0.0152282	DUN1	YDL101C	Cell-cycle checkpoint serine-threonine kinase required for DNA damage-induced transcription of certain target genes, phosphorylation of Rad55p and Sml1p, and transient G2/M arrest after DNA damage; also regulates postreplicative DNA repair	Ortholog(s) have protein serine/threonine kinase activity and role in DNA damage checkpoint, peptidyl-serine phosphorylation, peptidyl-threonine phosphorylation, regulation of circadian rhythm, replication fork protection
126	CAGL0G04455g	1.57946	0.0187063	IME2	YJL106W	Serine/threonine protein kinase involved in activation of meiosis, associates with Ime1p and mediates its stability, activates Ndt80p; IME2 expression is positively regulated by Ime1p	Ortholog(s) have protein kinase activity, role in cellular response to drug, negative regulation of DNA replication origin binding, protein phosphorylation, regulation of meiotic nuclear division and nucleus localization
127	CAGL0G02739g	1.56563	0.0422538	XBP1	YIL101C	Transcriptional repressor that binds to promoter sequences of the cyclin genes, CYS3, and SMF2; expression is induced by stress or starvation during mitosis, and late in meiosis; member of the Swi4p/Mbp1p family; potential Cdc28p substrate	Ortholog(s) have DNA-binding transcription factor activity, RNA polymerase II-specific activity
128	CAGL0I06578g	1.56401	0.0155774	YER152C	YER152C	Protein with 2-aminoadipate transaminase activity; shares amino acid similarity with the aminotransferases Aro8p and Aro9p; YER152C is not an essential gene	Ortholog(s) have 2-aminoadipate transaminase activity and role in aromatic amino acid family catabolic process
129	CAGL0E05720g	1.56264	0.0278205	IPL1	YPL209C	Aurora kinase subunit of the conserved chromosomal passenger complex (CPC; Ipl1p-Sli15p-Bir1p-Nbl1p), involved in regulating kinetochore-microtubule attachments; helps maintain condensed chromosomes during anaphase and early telophase	Ortholog(s) have histone kinase activity (H3-S10 specific) activity
130	CAGL0L03355g	1.56125	0.0210929	YKR045C	YKR045C	Putative protein of unknown function; epitope-tagged protein localizes to the cytoplasm	Ortholog of S. cerevisiae : YKR045C and Saccharomyces cerevisiae S288C : YKR045C
131	CAGL0G04103g	1.55871	0.023165	APL1	YJR005W	Beta-adaptin, large subunit of the clathrin associated protein complex (AP-2); involved in vesicle mediated transport; similar to mammalian beta-chain of the clathrin associated protein complex	Ortholog(s) have role in filamentous growth and AP-2 adaptor complex localization
132	CAGL0D05280g	1.54689	0.0325139	MET10	YFR030W	Subunit alpha of assimilatory sulfite reductase, which converts sulfite into sulfide	Ortholog(s) have sulfite reductase (NADPH) activity, role in sulfate assimilation and sulfite reductase complex (NADPH) localization
133	CAGL0I05808g	1.53231	0.0168886	ATG3	YNR007C	E2-like enzyme involved in autophagy and the cytoplasm-to-vacuole targeting (Cvt) pathway; plays a role in formation of Atg8p-phosphatidylethanolamine conjugates, which are involved in membrane dynamics during autophagy and Cvt	Ortholog(s) have Atg8 ligase activity and role in C-terminal protein lipidation, autophagosome assembly, autophagy of mitochondrion, late nucleophagy, piecemeal microautophagy of the nucleus, protein localization by the Cvt pathway
134	CAGL0H03201g	1.52588	0.0256357	LCL3	YGL085W	Putative protein of unknown function; mutant has long chronological lifespan; has homology to Staphylococcus aureus nuclease; GFP-fusion protein localizes to mitochondria; is induced in response to the DNA-damaging agent MMS	Has domain(s) with predicted nucleic acid binding activity
135	CAGL0E02211g	1.51387	0.0237477				Protein of unknown function
136	CAGL0B03289g	1.49713	0.0231625	DUG2	YBR281C	Probable di- and tri-peptidase; forms a complex with Dug1p and Dug3p to degrade glutathione (GSH) and other peptides containing a gamma-glu-X bond in an alternative pathway to GSH degradation by gamma-glutamyl transpeptidase (Ecm38p)	Ortholog(s) have glutathione hydrolase activity, omega peptidase activity, role in glutathione catabolic process and cytoplasm, glutathione hydrolase complex, nuclear periphery localization
137	CAGL0E03366g	1.49605	0.0468053				Protein of unknown function
138	CAGL0L08338g	1.48812	0.0429384	TPM2	YIL138C	Minor isoform of tropomyosin, binds to and stabilizes actin cables and filaments, which direct polarized cell growth and the distribution of several organelles; appears to have distinct and also overlapping functions with Tpm1p	Putative minor isoform of tropomyosin; gene is downregulated in azole-resistant strain
139	CAGL0A00341g	1.48597	0.0204485	MPO1	YGL010W	Putative protein of unknown function; YGL010W is not an essential gene	Ortholog(s) have role in sphingoid catabolic process
140	CAGL0K01771g	1.47982	0.0261652	YAT1	YAR035W	Outer mitochondrial carnitine acetyltransferase, minor ethanol-inducible enzyme involved in transport of activated acyl groups from the cytoplasm into the mitochondrial matrix; phosphorylated	Has domain(s) with predicted transferase activity, transferring acyl groups activity
141	CAGL0I05742g	1.47662	0.0210415	CSE2	YNR010W	Subunit of the RNA polymerase II mediator complex; associates with core polymerase subunits to form the RNA polymerase II holoenzyme; component of the Middle domain of mediator; required for regulation of RNA polymerase II activity	Ortholog(s) have RNA polymerase II transcription coactivator activity involved in preinitiation complex assembly, structural molecule activity
142	CAGL0J02794g	1.46609	0.0234454	ISD11	YER048W-A	Protein required for mitochondrial iron-sulfur cluster biosynthesis	Ortholog(s) have cysteine desulfurase activity, role in iron-sulfur cluster assembly and L-cysteine desulfurase complex, extrinsic component of mitochondrial inner membrane, mitochondrial matrix localization
143	CAGL0I08019g	1.46395	0.0296091	YOL075C	YOL075C	Putative ABC transporter	Ortholog(s) have role in cellular response to drug and extrinsic component of fungal-type vacuolar membrane, plasma membrane localization
144	CAGL0G05049g	1.45473	0.0352422	AIM7	YDR063W	Protein that interacts with Arp2/3 complex to stimulate actin filament debranching and inhibit actin nucleation; has similarity to Cof1p and also to human glia maturation factor (GMF); null mutant displays elevated mitochondrial genome loss	Ortholog(s) have Arp2/3 complex binding activity, role in actin cortical patch assembly, actin filament debranching, negative regulation of Arp2/3 complex-mediated actin nucleation and actin cortical patch localization
145	CAGL0J01375g	1.45349	0.0342021	VBA1	YMR088C	Permease of basic amino acids in the vacuolar membrane	Ortholog(s) have L-asparagine transmembrane transporter activity, L-isoleucine transmembrane transporter activity, L-lysine transmembrane transporter activity
146	CAGL0G08866g	1.43429	0.0389868	FKH1	YIL131C	Forkhead family transcription factor with a minor role in the expression of G2/M phase genes; negatively regulates transcriptional elongation; positive role in chromatin silencing at HML and HMR; regulates donor preference during switching	Ortholog(s) have DNA replication origin binding, RNA polymerase II proximal promoter sequence-specific DNA binding, centromeric DNA binding and chromatin binding, more
147	CAGL0I02530g	1.42979	0.0334752	FMO1	YHR176W	Flavin-containing monooxygenase, localized to the cytoplasmic face of the ER membrane; catalyzes oxidation of biological thiols to maintain the ER redox buffer ratio for correct folding of disulfide-bonded proteins	Ortholog(s) have N,N-dimethylaniline monooxygenase activity, role in protein folding and endoplasmic reticulum membrane localization
148	CAGL0F07755g	1.42977	0.0368102	CEP3	YMR168C	Essential kinetochore protein, component of the CBF3 complex that binds the CDEIII region of the centromere; contains an N-terminal Zn2Cys6 type zinc finger domain, a C-terminal acidic domain, and a putative coiled coil dimerization domain	Centromere binding factor 3b; inner kinetochore protein
149	CAGL0I00528g	1.41409	0.0285086	YHC1	YLR298C	Component of the U1 snRNP complex required for pre-mRNA splicing; putative ortholog of human U1C protein, which is involved in formation of a complex between U1 snRNP and the pre-mRNA 5' splice site	Ortholog(s) have mRNA binding, pre-mRNA 5'-splice site binding activity, role in mRNA 5'-splice site recognition and U1 snRNP, U2-type prespliceosome, commitment complex localization
150	CAGL0D00154g	1.41173	0.0303858	AQY1	YPR192W	Spore-specific water channel that mediates the transport of water across cell membranes, developmentally controlled; may play a role in spore maturation, probably by allowing water outflow, may be involved in freeze tolerance	Has domain(s) with predicted channel activity, role in transmembrane transport and membrane localization
151	CAGL0G06688g	1.40698	0.0286619	MET4	YNL103W	Leucine-zipper transcriptional activator, responsible for the regulation of the sulfur amino acid pathway, requires different combinations of the auxiliary factors Cbf1p, Met28p, Met31p and Met32p	bZIP domain-containing protein
152	CAGL0K00869g	1.39589	0.0322615	MVB12	YGR206W	ESCRT-I subunit required to stabilize oligomers of the ESCRT-I core complex (Stp22p, Vps28p, Srn2p), which is involved in ubiquitin-dependent sorting of proteins into the endosome; deletion mutant is sensitive to rapamycin and nystatin	Has domain(s) with predicted ubiquitin binding activity, role in endosome transport via multivesicular body sorting pathway and ESCRT I complex localization
153	CAGL0I10879g	1.37714	0.031188	PEX27	YOR193W	Peripheral peroxisomal membrane protein involved in controlling peroxisome size and number, interacts with homologous protein Pex25p	Ortholog(s) have role in peroxisome organization and peroxisomal membrane localization
154	CAGL0A01001g	1.36902	0.0328441	YLR326W	YLR326W	Putative protein of unknown function, predicted to be palmitoylated	Ortholog of S. cerevisiae : YLR326W, C. albicans SC5314 : C2_00270C_A, C. dubliniensis CD36 : Cd36_15250, C. parapsilosis CDC317 : CPAR2_213510 and Candida tenuis NRRL Y-1498 : CANTEDRAFT_116710
155	CAGL0F08217g	1.35394	0.0432645	RIE1	YGR250C	Putative RNA binding protein; localizes to stress granules induced by glucose deprivation; interacts with Rbg1p in a two-hybrid	Ortholog(s) have cytoplasmic stress granule localization
156	CAGL0L02827g	1.3471	0.0471222	PTP2	YOR208W	Phosphotyrosine-specific protein phosphatase involved in the inactivation of mitogen-activated protein kinase (MAPK) during osmolarity sensing; dephosporylates Hog1p MAPK and regulates its localization; localized to the nucleus	Ortholog(s) have protein tyrosine phosphatase activity, role in inactivation of MAPK activity, maintenance of protein location in nucleus, peptidyl-tyrosine dephosphorylation, regulation of sporulation and nucleus localization
157	CAGL0B04829g	1.33916	0.0369752	YCL012C	YCL012C	Putative protein of unknown function; orthologs are present in S. bayanus, S. paradoxus and Ashbya gossypii; YCL012C is not an essential gene	Protein of unknown function
158	CAGL0I02024g	1.3342	0.0395392	OYE2	YHR179W	Conserved NADPH oxidoreductase containing flavin mononucleotide (FMN), homologous to Oye3p with different ligand binding and catalytic properties; may be involved in sterol metabolism, oxidative stress response, and programmed cell death	Putative NADPH dehydrogenase; protein abundance increased in ace2 mutant cells
159	CAGL0C05555g	1.32975	0.0425743	GUD1	YDL238C	Guanine deaminase, a catabolic enzyme of the guanine salvage pathway producing xanthine and ammonia from guanine; activity is low in exponentially-growing cultures but expression is increased in post-diauxic and stationary-phase cultures	Ortholog(s) have guanine deaminase activity and role in cellular response to drug
160	CAGL0M02585g	1.324	0.0378383	SPP1	YPL138C	Subunit of COMPASS (Set1C), a complex which methylates histone H3 on lysine 4 and is required in telomeric transcriptional silencing; interacts with Orc2p; PHD finger domain protein similar to human CGBP, an unmethylated CpG binding protein	Ortholog(s) have chromatin binding, histone methyltransferase activity (H3-K4 specific), methylated histone binding activity
161	CAGL0K06919g	1.3098	0.0464371	MCX1	YBR227C	Mitochondrial matrix protein; putative ATP-binding chaperone with non-proteolytic function; similar to bacterial ClpX proteins	Putative mitochondrial clpX-like chaperone
162	CAGL0F09185g	1.30774	0.0489481	FAU1	YER183C	5,10-methenyltetrahydrofolate synthetase, involved in folic acid biosynthesis	Ortholog(s) have 5-formyltetrahydrofolate cyclo-ligase activity and role in folic acid-containing compound biosynthetic process
163	CAGL0D00352g	1.30171	0.0461148	PXA2	YKL188C	Subunit of a heterodimeric peroxisomal ATP-binding cassette transporter complex (Pxa1p-Pxa2p), required for import of long-chain fatty acids into peroxisomes; similarity to human adrenoleukodystrophy transporter and ALD-related proteins	Ortholog(s) have ATPase activity, coupled to transmembrane movement of substances activity, role in fatty acid transmembrane transport and integral component of peroxisomal membrane localization
164	CAGL0M08558g	1.29346	0.0470732				Protein of unknown function
165	CAGL0I09636g	1.29131	0.0462572	RNT1	YMR239C	RNAase III; involved in rDNA transcription and rRNA processing; also cleaves a stem-loop structure at the 3' end of U2 snRNA to ensure formation of the correct U2 3' end; involved in polyadenylation-independent transcription termination	Has domain(s) with predicted RNA binding, double-stranded RNA binding, ribonuclease III activity and role in RNA processing
166	CAGL0H03355g	1.28278	0.0450862	KXD1	YGL079W	Putative protein of unknown function; likely member of BLOC complex involved in endosomal cargo sorting; null mutant is sensitive to drug inducing secretion of vacuolar cargo; GFP-fusion protein localizes to the endosome	Ortholog(s) have role in endosome organization, regulation of protein localization and BLOC-1 complex localization
167	CAGL0M02893g	1.28104	0.0443226	SYP1	YCR030C	Protein of unknown function that is involved in endocytic site formation; may regulate assembly and disassembly of the septin ring; colocalizes and interacts with septin subunits; potential role in actin cytoskeletal organization	Protein of unknown function
168	CAGL0M06963g	1.27144	0.0489379	SOL2	YCR073W-A	Protein with a possible role in tRNA export; shows similarity to 6-phosphogluconolactonase non-catalytic domains but does not exhibit this enzymatic activity; homologous to Sol1p, Sol3p, and Sol4p	Ortholog(s) have role in tRNA export from nucleus and cytosol localization
169	CAGL0I10626g	1.27093	0.0497018	YGR125W	YGR125W	Putative protein of unknown function; deletion mutant has decreased rapamycin resistance but normal wormannin resistance; green fluorescent protein (GFP)-fusion protein localizes to the vacuole	Has domain(s) with predicted sulfate transmembrane transporter activity, role in sulfate transport and integral component of membrane localization
170	CAGL0H03135g	1.27071	0.0462645	MF(ALPHA)2	YGL089C	Mating pheromone alpha-factor, made by alpha cells; interacts with mating type a cells to induce cell cycle arrest and other responses leading to mating; also encoded by MF(ALPHA)1, which is more highly expressed than MF(ALPHA)2	Mating pheromone alpha1 precursor
171	CAGL0F08701g	1.2669	0.0482047	PRP18	YGR006W	Splicing factor involved in the positioning of the 3' splice site during the second catalytic step of splicing, part of snRNP U5, interacts with Slu7p	Ortholog(s) have second spliceosomal transesterification activity and role in generation of catalytic spliceosome for second transesterification step, nuclear retention of unspliced pre-mRNA at the site of transcription
172	CAGL0M05907g	1.25995	0.0497064	OAF3	YFR028C	Protein phosphatase required for mitotic exit; located in the nucleolus until liberated by the FEAR and Mitotic Exit Network in anaphase, enabling it to act on key substrates to effect a decrease in CDK/B-cyclin activity and mitotic exit; required for meiosis I spindle disassembly; released from nucleolus upon entry into anaphase I of meiosis, resequestered in metaphase II, then released again up…	Ortholog(s) have role in cellular response to oleic acid, negative regulation of transcription by RNA polymerase II
173	CAGL0F07623g	1.25964	0.0498189	MTC2	YKL098W	Protein of unknown function; mtc2 is synthetically sick with cdc13-1	Ortholog of S. cerevisiae : MTC2 and Saccharomyces cerevisiae S288C : YKL098W
Down regulated genes [108 genes]
Sl no.	Systematic Name	log2_Fold Change	p-value	Common name	SGD ORF	Functional Description (SGD; Saccharomyces Genome Database)	Functional Description (CGD; Candida Genome Database)
1	CAGL0A03905g	-4.7558	5.23e-07	HMX1	YLR205C	ER localized heme oxygenase, involved in heme degradation during iron starvation and in the oxidative stress response; expression is regulated by AFT1 and oxidative stress; relocates to the perinuclear region in the presence of oxidants	Ortholog(s) have heme oxygenase (decyclizing) activity and role in cellular iron ion homeostasis, heme catabolic process, response to carbon monoxide, response to oxidative stress
2	CAGL0I01408g	-4.40651	2.27e-06	CYC1	YJR048W	Cytochrome c, isoform 1; electron carrier of the mitochondrial intermembrane space that transfers electrons from ubiquinone-cytochrome c oxidoreductase to cytochrome c oxidase during cellular respiration	Ortholog(s) have electron transfer activity, role in mitochondrial electron transport, cytochrome c to oxygen, mitochondrial electron transport, ubiquinol to cytochrome c and mitochondrial intermembrane space localization
3	CAGL0L13392g	-4.35193	0.0100833				Protein of unknown function
4	CAGL0D00528g	-4.03649	0.00632579	FAS1	YKL182W	Beta subunit of fatty acid synthetase, which catalyzes the synthesis of long-chain saturated fatty acids; contains acetyltransacylase, dehydratase, enoyl reductase, malonyl transacylase, and palmitoyl transacylase activities	Ortholog(s) have 3-hydroxyacyl-[acyl-carrier-protein] dehydratase activity, [acyl-carrier-protein] S-acetyltransferase activity and [acyl-carrier-protein] S-malonyltransferase activity, more
5	CAGL0E06138g	-3.99483	0.00204739	FAS2	YPL231W	Alpha subunit of fatty acid synthetase, which catalyzes the synthesis of long-chain saturated fatty acids; contains the acyl-carrier protein domain and beta-ketoacyl reductase, beta-ketoacyl synthase and self-pantetheinylation activities	Ortholog(s) have fatty acid synthase activity, role in palmitic acid biosynthetic process, response to pH and fatty acid synthase complex, glyoxysome localization
6	CAGL0L10780g	-3.76598	0.00941312	HFA1	YMR207C	Mitochondrial acetyl-coenzyme A carboxylase, catalyzes the production of malonyl-CoA in mitochondrial fatty acid biosynthesis	Ortholog(s) have acetyl-CoA carboxylase activity, role in fatty acid biosynthetic process and mitochondrion localization
7	CAGL0B02717g	-3.16335	0.0186895	ACS2	YLR153C	Acetyl-coA synthetase isoform which, along with Acs1p, is the nuclear source of acetyl-coA for histone acetylation; mutants affect global transcription; required for growth on glucose; expressed under anaerobic conditions	Ortholog(s) have role in acetate catabolic process, carbon utilization and cytoplasm, extracellular region, nucleus localization
8	CAGL0L08547g	-3.11547	7.53e-06				Protein of unknown function
9	CAGL0I03234g	-3.11166	0.0228158	SNU13	YEL026W	RNA binding protein, part of U3 snoRNP involved in rRNA processing, part of U4/U6-U5 tri-snRNP involved in mRNA splicing, similar to human 15.5K protein	Ortholog(s) have U3 snoRNA binding, U4 snRNA binding activity and role in mRNA splicing, via spliceosome, maturation of SSU-rRNA from tricistronic rRNA transcript (SSU-rRNA, 5.8S rRNA, LSU-rRNA)
10	CAGL0I01430g	-2.97179	0.00191835	ANB1	YJR047C	Translation elongation factor eIF-5A, previously thought to function in translation initiation; similar to and functionally redundant with Hyp2p; undergoes an essential hypusination modification; expressed under anaerobic conditions	Ortholog(s) have role in positive regulation of translational elongation, translational frameshifting
11	CAGL0K06061g	-2.91457	0.0251271	RPS28B	YLR264W	Protein component of the small (40S) ribosomal subunit; nearly identical to Rps28Ap and has similarity to rat S28 ribosomal protein	Ortholog(s) have structural constituent of ribosome activity
12	CAGL0B01122g	-2.84322	0.0473868	SAM1	YLR180W	S-adenosylmethionine synthetase, catalyzes transfer of the adenosyl group of ATP to the sulfur atom of methionine; one of two differentially regulated isozymes (Sam1p and Sam2p)	S-adenosylmethionine synthetase
13	CAGL0J06374g	-2.81872	0.0395036	RPP1B	YDL130W	Ribosomal protein P1 beta, component of the ribosomal stalk, which is involved in interaction of translational elongation factors with ribosome; accumulation is regulated by phosphorylation and interaction with the P2 stalk component	Has domain(s) with predicted structural constituent of ribosome activity, role in translational elongation and ribosome localization
14	CAGL0B01875g	-2.78689	0.00306889	COX26	YDR119W-A	Putative protein of unknown function; may interact with respiratory chain complexes III (ubiquinol-cytochrome c reductase) or IV (cytochrome c oxidase)	Ortholog(s) have mitochondrial respiratory chain complex IV, mitochondrial respiratory chain supercomplex localization
15	CAGL0K04587g	-2.65185	0.00228707	RPS22A	YJL190C	Protein component of the small (40S) ribosomal subunit; nearly identical to Rps22Bp and has similarity to E. coli S8 and rat S15a ribosomal proteins	Has domain(s) with predicted structural constituent of ribosome activity, role in translation and ribosome localization
16	CAGL0M10197g	-2.63953	0.00378281	MRT4	YKL009W	Protein involved in mRNA turnover and ribosome assembly, localizes to the nucleolus	Ortholog(s) have role in cellular response to drug, nuclear-transcribed mRNA catabolic process, rRNA processing, ribosomal large subunit assembly and nucleolus, nucleoplasm, preribosome, large subunit precursor localization
17	CAGL0M02761g	-2.62445	0.000127512	TBF1	YPL128C	Telobox-containing general regulatory factor; binds TTAGGG repeats within subtelomeric anti-silencing regions (STARs), blocking silent chromatin propagation; binds majority of snoRNA gene promoters, required for full snoRNA expression	Telomere repeat-binding factor
18	CAGL0D05940g	-2.59864	0.0306655	ERG1	YGR175C	Squalene epoxidase, catalyzes the epoxidation of squalene to 2,3-oxidosqualene; plays an essential role in the ergosterol-biosynthesis pathway and is the specific target of the antifungal drug terbinafine	Squalene epoxidase with a role in ergosterol synthesis; involved in growth under conditions of low oxygen tension
19	CAGL0G02871g	-2.58864	0.00267032				Protein of unknown function
20	CAGL0J01463g	-2.5758	0.000117723	CWP1	YKL096W	Cell wall mannoprotein that localizes specifically to birth scars of daughter cells, linked to a beta-1,3- and beta-1,6-glucan heteropolymer through a phosphodiester bond; required for propionic acid resistance	Putative GPI-linked cell wall protein
21	CAGL0J01699g	-2.5694	0.00565903	YPR010C-A	YPR010C-A	Putative protein of unknown function; conserved among Saccharomyces sensu stricto species	Protein of unknown function
22	CAGL0L10406g	-2.52737	0.00421853	CYT1	YOR065W	Cytochrome c1, component of the mitochondrial respiratory chain; expression is regulated by the heme-activated, glucose-repressed Hap2p/3p/4p/5p CCAAT-binding complex	Ortholog(s) have electron transporter, transferring electrons within CoQH2-cytochrome c reductase complex activity and role in mitochondrial electron transport, ubiquinol to cytochrome c
23	CAGL0F00110g	-2.51843	0.000199383				Putative adhesin-like protein; GPI-anchored; belongs to adhesin cluster V; ORF appears artificially broken into fragments due to sequencing errors but the gene is likely protein-coding based on mass spectrometry data
24	CAGL0I03476g	-2.50363	0.000338556	DHH1	YDL160C	Cytoplasmic DExD/H-box helicase, stimulates mRNA decapping, coordinates distinct steps in mRNA function and decay, interacts with both the decapping and deadenylase complexes, may have a role in mRNA export and translation	Ortholog(s) have chromatin binding, mRNA binding, translation regulator activity, nucleic acid binding activity
25	CAGL0L08184g	-2.48808	0.0111781	ELO2	YCR034W	Fatty acid elongase, involved in sphingolipid biosynthesis; acts on fatty acids of up to 24 carbons in length; mutations have regulatory effects on 1,3-beta-glucan synthase, vacuolar ATPase, and the secretory pathway	Predicted fatty acid elongase with role in sphingolipid biosynthetic process; mutants show reduced sensitivity to caspofungin and increased sensitivity to micafungin
26	CAGL0I09790g	-2.43365	0.0489659	NOP58	YOR310C	Protein involved in pre-rRNA processing, 18S rRNA synthesis, and snoRNA synthesis; component of the small subunit processome complex, which is required for processing of pre-18S rRNA	Ortholog(s) have role in endonucleolytic cleavage in 5'-ETS of tricistronic rRNA transcript (SSU-rRNA, 5.8S rRNA and LSU-rRNA), more
27	CAGL0J05390g	-2.40409	0.000440893				Protein of unknown function
28	CAGL0H02491g	-2.40312	0.00189224	COX7	YMR256C	Subunit VII of cytochrome c oxidase, which is the terminal member of the mitochondrial inner membrane electron transport chain	Ortholog(s) have cytochrome-c oxidase activity, role in mitochondrial electron transport, cytochrome c to oxygen and mitochondrial respiratory chain complex IV, plasma membrane localization
29	CAGL0G10153g	-2.37473	0.0035162	QCR7	YDR529C	Subunit 7 of the ubiquinol cytochrome-c reductase complex, which is a component of the mitochondrial inner membrane electron transport chain; oriented facing the mitochondrial matrix; N-terminus appears to play a role in complex assembly	Ortholog(s) have mitochondrion localization
30	CAGL0L06666g	-2.36591	0.00670237	YHB1	YGR234W	Nitric oxide oxidoreductase, flavohemoglobin involved in nitric oxide detoxification; plays a role in the oxidative and nitrosative stress responses	Putative flavohemoglobin, involved in nitric oxide detoxification
31	CAGL0H09064g	-2.34853	0.0254423	FUR1	YHR128W	Uracil phosphoribosyltransferase, synthesizes UMP from uracil; involved in the pyrimidine salvage pathway	Putative uracil phosphoribosyltransferase
32	CAGL0L03828g	-2.33729	0.000449135	CYB5	YNL111C	Cytochrome b5, involved in the sterol and lipid biosynthesis pathways; acts as an electron donor to support sterol C5-6 desaturation	Ortholog(s) have electron transfer activity, role in ergosterol biosynthetic process and endoplasmic reticulum membrane localization
33	CAGL0G07106g	-2.32091	0.0276668	APT1	YLR118C	Acyl-protein thioesterase responsible for depalmitoylation of Gpa1p; green fluorescent protein (GFP)-fusion protein localizes to both the cytoplasm and nucleus and is induced in response to the DNA-damaging agent MMS	Putative adenine phosphoribosyltransferase; protein abundance decreased in ace2 mutant cells
34	CAGL0K00671g	-2.26354	0.0189457	RPS14B	YJL191W	Ribosomal protein 59 of the small subunit, required for ribosome assembly and 20S pre-rRNA processing; mutations confer cryptopleurine resistance; nearly identical to Rps14Ap and similar to E. coli S11 and rat S14 ribosomal proteins	Ortholog(s) have small ribosomal subunit rRNA binding activity and role in maturation of SSU-rRNA from tricistronic rRNA transcript (SSU-rRNA, 5.8S rRNA, LSU-rRNA), ribosomal small subunit assembly
35	CAGL0G08734g	-2.13691	0.00289362	RPL9B	YNL067W	Protein component of the large (60S) ribosomal subunit, nearly identical to Rpl9Ap and has similarity to E. coli L6 and rat L9 ribosomal proteins	Has domain(s) with predicted rRNA binding, structural constituent of ribosome activity, role in translation and ribosome localization
36	CAGL0I08547g	-2.11194	0.0238752	YER156C	YER156C	Putative protein of unknown function; interacts with Hsp82p and copurifies with Ipl1p; expression is copper responsive and downregulated in strains deleted for MAC1, a copper-responsive transcription factor; similarity to mammalian MYG1	Ortholog of S. cerevisiae : YER156C, C. albicans SC5314 : C1_01910W_A, C. dubliniensis CD36 : Cd36_01750, C. parapsilosis CDC317 : CPAR2_108260 and Candida tenuis NRRL Y-1498 : CANTEDRAFT_115475
37	CAGL0M11616g	-2.07548	0.0217211	MDN1	YLR106C	Huge dynein-related AAA-type ATPase (midasin), forms extended pre-60S particle with the Rix1 complex (Rix1p-Ipi1p-Ipi3p); acts in removal of ribosomal biogenesis factors at successive steps of pre-60S assembly and export from nucleus	Ortholog(s) have role in rRNA processing, ribosomal large subunit assembly and nucleoplasm localization
38	CAGL0E05500g	-2.04841	0.0207246	RPA190	YOR341W	RNA polymerase I largest subunit A190	Ortholog(s) have RNA polymerase I activity, promoter-specific chromatin binding activity, role in nucleolar large rRNA transcription by RNA polymerase I and RNA polymerase I complex localization
39	CAGL0M06655g	-2.03787	0.028993	HHT2	YNL031C	Histone H3, core histone protein required for chromatin assembly, part of heterochromatin-mediated telomeric and HM silencing; one of two identical histone H3 proteins (see HHT1); regulated by acetylation, methylation, and phosphorylation	Ortholog(s) have role in DNA methylation, global genome nucleotide-excision repair, rRNA transcription, regulation of DNA methylation and regulation of extent of heterochromatin assembly, more
40	CAGL0M12727g	-1.99429	0.011956	MAM33	YIL070C	Acidic protein of the mitochondrial matrix involved in oxidative phosphorylation; related to the human complement receptor gC1q-R	Ortholog(s) have translation activator activity, role in aerobic respiration, penicillin biosynthetic process, positive regulation of mitochondrial translation and mitochondrial matrix localization
41	CAGL0J10802g	-1.98984	0.0139909	NOP10	YHR072W-A	Constituent of small nucleolar ribonucleoprotein particles containing H/ACA-type snoRNAs, which are required for pseudouridylation and processing of pre-18S rRNA	Ortholog(s) have RNA binding activity, role in cleavage involved in rRNA processing, rRNA pseudouridine synthesis, snRNA pseudouridine synthesis and box H/ACA snoRNP complex localization
42	CAGL0I06204g	-1.98146	0.044846	PIR5	YJL160C	Putative protein of unknown function; member of the PIR (proteins with internal repeats) family of cell wall proteins; non-essential gene that is required for sporulation; mRNA is weakly cell cycle regulated, peaking in mitosis	Pir protein family member, putative cell wall component
43	CAGL0I10010g	-1.97474	0.00246398	BTN2	YGR142W	v-SNARE binding protein that facilitates specific protein retrieval from a late endosome to the Golgi; modulates arginine uptake, possible role in mediating pH homeostasis between the vacuole and plasma membrane H(+)-ATPase	Ortholog(s) have SNARE binding, chaperone binding activity and role in amino acid transport, intracellular protein transport, protein folding, protein localization to nucleus, regulation of pH, retrograde transport, endosome to Golgi
44	CAGL0D00550g	-1.97299	0.0415782	PRS1	YKL181W	5-phospho-ribosyl-1(alpha)-pyrophosphate synthetase, synthesizes PRPP, which is required for nucleotide, histidine, and tryptophan biosynthesis; one of five related enzymes, which are active as heteromultimeric complexes	Ortholog(s) have ribose phosphate diphosphokinase activity and role in 5-phosphoribose 1-diphosphate biosynthetic process, cytokinesis, fungal-type cell wall organization
45	CAGL0M07832g	-1.96975	0.0118317	REC107	YJR021C	Protein involved in early stages of meiotic recombination; involved in coordination between the initiation of recombination and the first division of meiosis; part of a complex (Rec107p-Mei4p-Rec114p) required for ds break formation	Ortholog(s) have role in reciprocal meiotic recombination and condensed nuclear chromosome localization
46	CAGL0F04433g	-1.92722	0.0313699	URA7	YBL039C	Major CTP synthase isozyme (see also URA8), catalyzes the ATP-dependent transfer of the amide nitrogen from glutamine to UTP, forming CTP, the final step in de novo biosynthesis of pyrimidines; involved in phospholipid biosynthesis	CTP synthase
47	CAGL0G05896g	-1.92351	0.014529	DSE2	YHR143W	Daughter cell-specific secreted protein with similarity to glucanases, degrades cell wall from the daughter side causing daughter to separate from mother; expression is repressed by cAMP	Putative adhesin-like protein
48	CAGL0I00726g	-1.88441	0.032068	OSW5	YMR148W	Protein of unknown function that may play a role in spore wall assembly; predicted to contain an N-terminal transmembrane domain; osw5 null mutant spores exhibit increased spore wall permeability and sensitivity to beta-glucanase digestion	Ortholog(s) have role in ascospore wall assembly
49	CAGL0I07975g	-1.86862	0.0244194	BRX1	YOL077C	Nucleolar protein, constituent of 66S pre-ribosomal particles; depletion leads to defects in rRNA processing and a block in the assembly of large ribosomal subunits; possesses a sigma(70)-like RNA-binding motif	Ortholog(s) have 5S rRNA binding, rRNA primary transcript binding activity
50	CAGL0C02783g	-1.86733	0.0106288	SPO11	YHL022C	Meiosis-specific protein that initiates meiotic recombination by catalyzing the formation of double-strand breaks in DNA via a transesterification reaction; required for homologous chromosome pairing and synaptonemal complex formation	Ortholog(s) have DNA end binding, chromatin binding, endodeoxyribonuclease activity, producing 3'-phosphomonoesters activity
51	CAGL0H07337g	-1.84551	0.0107096				Protein of unknown function
52	CAGL0G09262g	-1.84134	0.00463785	COA2	YPL189C-A	Cytochrome oxidase assembly factor; null mutation results in respiratory deficiency with specific loss of cytochrome oxidase activity; functions downstream of assembly factors Mss51p and Coa1p and interacts with assembly factor Shy1p	Protein of unknown function
53	CAGL0D05192g	-1.82744	0.00902774	QCR6	YFR033C	Subunit 6 of the ubiquinol cytochrome-c reductase complex, which is a component of the mitochondrial inner membrane electron transport chain; highly acidic protein; required for maturation of cytochrome c1	Ortholog(s) have ubiquinol-cytochrome-c reductase activity and role in aerobic respiration, mitochondrial electron transport, ubiquinol to cytochrome c
54	CAGL0L02799g	-1.82631	0.00805563	RPB10	YOR210W	RNA polymerase subunit ABC10-beta, common to RNA polymerases I, II, and III	Ortholog(s) have RNA polymerase I activity, RNA polymerase II activity, RNA polymerase III activity, RNA-directed 5'-3' RNA polymerase activity, zinc ion binding activity
55	CAGL0M04829g	-1.8072	0.027798	RRP5	YMR229C	RNA binding protein with preference for single stranded tracts of U's involved in synthesis of both 18S and 5.8S rRNAs; component of both the ribosomal small subunit (SSU) processosome and the 90S preribosome	Has domain(s) with predicted RNA binding activity, role in RNA processing and intracellular localization
56	CAGL0D02761g	-1.79817	0.0075383				Protein of unknown function
57	CAGL0L03806g	-1.78968	0.0144437	NOP15	YNL110C	Constituent of 66S pre-ribosomal particles, involved in 60S ribosomal subunit biogenesis; localizes to both nucleolus and cytoplasm	Ortholog(s) have rRNA binding activity, role in actomyosin contractile ring assembly, ribosomal large subunit biogenesis and nucleolus, preribosome, large subunit precursor localization
58	CAGL0F01485g	-1.78347	0.00649593	TIR4	YOR009W	Cell wall mannoprotein of the Srp1p/Tip1p family of serine-alanine-rich proteins; expressed under anaerobic conditions and required for anaerobic growth; transcription is also induced by cold shock	Putative GPI-linked cell wall mannoprotein of the Srp1p/Tip1p family
59	CAGL0G10131g	-1.77752	0.026016	QCR2	YPR191W	Subunit 2 of the ubiquinol cytochrome-c reductase complex, which is a component of the mitochondrial inner membrane electron transport chain; phosphorylated; transcription is regulated by Hap1p, Hap2p/Hap3p, and heme	Ortholog(s) have ubiquinol-cytochrome-c reductase activity and role in aerobic respiration, mitochondrial electron transport, ubiquinol to cytochrome c
60	CAGL0K12342g	-1.77075	0.0226533	ALG1	YBR110W	Mannosyltransferase, involved in asparagine-linked glycosylation in the endoplasmic reticulum (ER); essential for viability, mutation is functionally complemented by human ortholog	Ortholog(s) have beta-1,4-mannosyltransferase activity, role in establishment or maintenance of cell polarity, oligosaccharide-lipid intermediate biosynthetic process, protein N-linked glycosylation and endoplasmic reticulum localization
61	CAGL0K01529g	-1.76063	0.00684748	SLM3	YDL033C	tRNA-specific 2-thiouridylase, responsible for 2-thiolation of the wobble base of mitochondrial tRNAs; human ortholog is implicated in myoclonus epilepsy associated with ragged red fibers (MERRF)	Ortholog(s) have tRNA-5-taurinomethyluridine 2-sulfurtransferase activity, role in mitochondrial tRNA wobble position uridine thiolation and mitochondrion localization
62	CAGL0E00517g	-1.76059	0.00937099	YCR087C-A	YCR087C-A	Putative protein of unknown function; green fluorescent protein (GFP)-fusion protein localizes to the nucleolus; YCR087C-A is not an essential gene	Ortholog of S. cerevisiae : YCR087C-A, C. albicans SC5314 : CR_10750C_A, C. dubliniensis CD36 : Cd36_35524, C. parapsilosis CDC317 : CPAR2_200040 and Candida tenuis NRRL Y-1498 : CANTEDRAFT_114381
63	CAGL0A03410g	-1.75887	0.0276999				Protein of unknown function
64	CAGL0K11880g	-1.75878	0.04805	MRH1	YDR033W	Protein that localizes primarily to the plasma membrane, also found at the nuclear envelope; the authentic, non-tagged protein is detected in mitochondria in a phosphorylated state; has similarity to Hsp30p and Yro2p	Ortholog(s) have plasma membrane localization
65	CAGL0I09812g	-1.72648	0.0140031	DGK1	YOR311C	Diacylglycerol kinase, localized to the endoplasmic reticulum (ER); overproduction induces enlargement of ER-like membrane structures and suppresses a temperature-sensitive sly1 mutation; contains a CTP transferase domain	Ortholog(s) have diacylglycerol kinase activity, role in phosphatidic acid biosynthetic process and integral component of endoplasmic reticulum membrane localization
66	CAGL0J01023g	-1.71703	0.00787294	TAD2	YJL035C	Subunit of tRNA-specific adenosine-34 deaminase, forms a heterodimer with Tad3p that converts adenosine to inosine at the wobble position of several tRNAs	Ortholog(s) have tRNA-specific adenosine deaminase activity and role in tRNA modification
67	CAGL0C03630g	-1.71648	0.0398831	MVD1	YNR043W	Mevalonate pyrophosphate decarboxylase, essential enzyme involved in the biosynthesis of isoprenoids and sterols, including ergosterol; acts as a homodimer	Ortholog(s) have diphosphomevalonate decarboxylase activity and role in isopentenyl diphosphate biosynthetic process, mevalonate pathway, sterol biosynthetic process
68	CAGL0J06380g	-1.71035	0.0133111	INH1	YDL181W	Protein that inhibits ATP hydrolysis by the F1F0-ATP synthase; inhibitory function is enhanced by stabilizing proteins Stf1p and Stf2p; has similarity to Stf1p; has a calmodulin-binding motif and binds calmodulin in vitro	Ortholog(s) have ATPase inhibitor activity, role in negative regulation of ATPase activity and mitochondrion localization
69	CAGL0I06050g	-1.6802	0.0250986	INO1	YJL153C	Inositol-3-phosphate synthase, involved in synthesis of inositol phosphates and inositol-containing phospholipids; transcription is coregulated with other phospholipid biosynthetic genes by Ino2p and Ino4p, which bind the UASINO DNA element	Putative inositol 1-phosphate synthase; regulated by the transcriptional activators Ino2p and Ino4p; protein differentially expressed in azole resistant strain
70	CAGL0C02623g	-1.66308	0.0339874	COX8	YLR395C	Subunit VIII of cytochrome c oxidase, which is the terminal member of the mitochondrial inner membrane electron transport chain	Ortholog(s) have cytochrome-c oxidase activity, role in mitochondrial electron transport, cytochrome c to oxygen and mitochondrial respiratory chain complex IV, plasma membrane localization
71	CAGL0K04455g	-1.64795	0.0474122	SPR3	YGR059W	Sporulation-specific homolog of the yeast CDC3/10/11/12 family of bud neck microfilament genes; septin protein involved in sporulation; regulated by ABFI	Ortholog(s) have role in ascospore formation and ascospore wall, prospore membrane, septin complex localization
72	CAGL0L00561g	-1.64424	0.0215806	SSO1	YPL232W	Plasma membrane t-SNARE involved in fusion of secretory vesicles at the plasma membrane and in vesicle fusion during sporulation; forms a complex with Sec9p that binds v-SNARE Snc2p; syntaxin homolog; functionally redundant with Sso2p	Ortholog(s) have SNAP receptor activity, phosphatidic acid binding, phosphatidylinositol-3,4-bisphosphate binding, phosphatidylinositol-3,5-bisphosphate binding, phosphatidylinositol-4,5-bisphosphate binding activity
73	CAGL0G06446g	-1.62959	0.0445944				Protein of unknown function
74	CAGL0M00572g	-1.60738	0.0273535	EFM3	YJR129C	Putative protein of unknown function; predicted S-adenosylmethionine-dependent methyltransferase of the seven beta-strand family; green fluorescent protein (GFP)-fusion protein localizes to the cytoplasm	Ortholog(s) have protein-lysine N-methyltransferase activity and role in peptidyl-lysine trimethylation
75	CAGL0L11660g	-1.60458	0.0162411	RPO31	YOR116C	RNA polymerase III largest subunit C160, part of core enzyme; similar to bacterial beta-prime subunit and to RPA190 and RPO21	Ortholog(s) have RNA polymerase III activity, role in tRNA transcription by RNA polymerase III and RNA polymerase III complex localization
76	CAGL0C00110g	-1.59341	0.0463364	FLO1	YAR050W	Lectin-like protein involved in flocculation, cell wall protein that binds to mannose chains on the surface of other cells, confers floc-forming ability that is chymotrypsin sensitive and heat resistant; similar to Flo5p	Sub-telomerically encoded adhesin with a role in cell adhesion; binds to ligands containing a terminal galactose residue; expressed during murine urinary tract infection, biofilm-upregulated; belongs to adhesin cluster I
77	CAGL0G01012g	-1.59323	0.017174	SPO77	YLR341W	Meiosis-specific protein of unknown function, required for spore wall formation during sporulation; dispensable for both nuclear divisions during meiosis	Ortholog(s) have role in ascospore wall assembly, ascospore-type prospore membrane assembly and intracellular localization
78	CAGL0L13431g	-1.58287	0.0223303				Protein of unknown function
79	CAGL0F00561g	-1.55178	0.0172062	RPA12	YJR063W	RNA polymerase I subunit A12.2; contains two zinc binding domains, and the N terminal domain is responsible for anchoring to the RNA pol I complex	Ortholog(s) have RNA polymerase I activity, RNA polymerase II sequence-specific DNA-binding transcription factor binding activity
80	CAGL0E02937g	-1.54937	0.0240073	CGR1	YGL029W	Protein involved in nucleolar integrity and processing of the pre-rRNA for the 60S ribosome subunit; transcript is induced in response to cytotoxic stress but not genotoxic stress	Protein of unknown function
81	CAGL0L09581g	-1.53984	0.0213322	DUT1	YBR252W	deoxyuridine triphosphate diphosphatase (dUTPase); catalyzes hydrolysis of dUTP to dUMP and PPi, thereby preventing incorporation of uracil into DNA during replication; critical for the maintenance of genetic stability; also has diphosphatase activity on deoxyinosine triphosphate	Has domain(s) with predicted dUTP diphosphatase activity, hydrolase activity and role in dUTP metabolic process
82	CAGL0E05566g	-1.53883	0.0183592	TYE7	YOR344C	Serine-rich protein that contains a basic-helix-loop-helix (bHLH) DNA binding motif; binds E-boxes of glycolytic genes and contributes to their activation; may function as a transcriptional activator in Ty1-mediated gene expression	Ortholog(s) have DNA-binding transcription factor activity, sequence-specific DNA binding activity
83	CAGL0H07491g	-1.52634	0.0178409	AMN1	YBR158W	Protein required for daughter cell separation, multiple mitotic checkpoints, and chromosome stability; contains 12 degenerate leucine-rich repeat motifs; expression is induced by the Mitotic Exit Network (MEN)	Ortholog(s) have role in mitotic cell cycle checkpoint, negative regulation of exit from mitosis and cellular bud, cytoplasm, nucleus localization
84	CAGL0A03300g	-1.52051	0.0323024	IME4	YGL192W	Probable mRNA N6-adenosine methyltransferase required for entry into meiosis; transcribed in diploid cells; haploids repress IME4 transcription via production of antisense IME4 transcripts; antisense transcription is repressed in diploids	Ortholog(s) have mRNA (N6-adenosine)-methyltransferase activity, role in mRNA methylation, meiotic cell cycle, negative regulation of pseudohyphal growth and RNA N6-methyladenosine methyltransferase complex localization
85	CAGL0J11330g	-1.51884	0.0198799	MRPL19	YNL185C	mitochondrial ribosomal protein of the large subunit	Ortholog(s) have structural constituent of ribosome activity and mitochondrial large ribosomal subunit localization
86	CAGL0K02959g	-1.51063	0.0198762	NEM1	YHR004C	Probable catalytic subunit of Nem1p-Spo7p phosphatase holoenzyme; regulates nuclear growth by controlling phospholipid biosynthesis, required for normal nuclear envelope morphology and sporulation; homolog of the human protein Dullard	Ortholog(s) have phosphoprotein phosphatase activity and role in negative regulation of phospholipid biosynthetic process, nuclear envelope organization, positive regulation of phosphatidate phosphatase activity, protein dephosphorylation
87	CAGL0E01331g	-1.49925	0.0478134	SWI5	YDR146C	Transcription factor that activates transcription of genes expressed at the M/G1 phase boundary and in G1 phase; localization to the nucleus occurs during G1 and appears to be regulated by phosphorylation by Cdc28p kinase	Transcription factor; mutants display increased fungal burdens in mouse lungs and brain
88	CAGL0M11066g	-1.48494	0.02068	CLB6	YGR109C	B-type cyclin involved in DNA replication during S phase; activates Cdc28p to promote initiation of DNA synthesis; functions in formation of mitotic spindles along with Clb3p and Clb4p; most abundant during late G1	Ortholog(s) have cyclin-dependent protein serine/threonine kinase regulator activity
89	CAGL0L02893g	-1.48443	0.0269734	GEP3	YOR205C	Protein of unknown function; null mutant is defective in respiration and interacts synthetically with prohibitin (phb1); the authentic, non-tagged protein is detected in purified mitochondria in high-throughput studies	Ortholog(s) have role in maturation of SSU-rRNA and mitochondrial inner membrane localization
90	CAGL0G04499g	-1.45836	0.0329169	SET4	YJL105W	Protein of unknown function, contains a SET domain	Ortholog of S. cerevisiae : SET4 and Saccharomyces cerevisiae S288C : YJL105W
91	CAGL0H00759g	-1.45502	0.0426884	SGS1	YMR190C	Nucleolar DNA helicase of the RecQ family; involved in genome integrity maintenance; regulates chromosome synapsis and meiotic joint molecule/crossover formation; potential role as repressor of a subset of rapamycin responsive genes; rapidly lost in response to rapamycin in Rrd1p-dependent manner; similar to human BLM and WRN proteins implicated in Bloom and Werner syndromes	Has domain(s) with predicted ATP binding, ATP-dependent 3'-5' DNA helicase activity, ATP-dependent helicase activity, helicase activity, nucleic acid binding activity and role in DNA recombination, DNA repair, DNA replication
92	CAGL0H05115g	-1.45186	0.0279236	SWC7	YLR385C	Protein of unknown function, component of the Swr1p complex that incorporates Htz1p into chromatin	Ortholog(s) have role in chromatin remodeling and Swr1 complex localization
93	CAGL0G04411g	-1.45127	0.0485953	UTP10	YJL109C	Nucleolar protein, component of the small subunit (SSU) processome containing the U3 snoRNA that is involved in processing of pre-18S rRNA; mutant has increased aneuploidy tolerance	Ortholog(s) have snoRNA binding activity
94	CAGL0K07183g	-1.44765	0.0282065				Protein of unknown function
95	CAGL0G10043g	-1.42911	0.0485525	RPO26	YPR187W	RNA polymerase subunit ABC23, common to RNA polymerases I, II, and III; part of central core; similar to bacterial omega subunit	Ortholog(s) have RNA polymerase I activity, RNA polymerase II activity, RNA polymerase III activity, RNA-directed 5'-3' RNA polymerase activity
96	CAGL0M04367g	-1.41914	0.0314746	CKI1	YLR133W	Choline kinase, catalyzing the first step in phosphatidylcholine synthesis via the CDP-choline (Kennedy pathway); exhibits some ethanolamine kinase activity contributing to phosphatidylethanolamine synthesis via the CDP-ethanolamine pathway	Ortholog(s) have choline kinase activity, ethanolamine kinase activity and role in phosphatidylcholine biosynthetic process, phosphatidylethanolamine biosynthetic process
97	CAGL0L11638g	-1.40803	0.0461365	ESF1	YDR365C	Nucleolar protein involved in pre-rRNA processing; depletion causes severely decreased 18S rRNA levels	Has domain(s) with predicted nucleus localization
98	CAGL0D02706g	-1.40467	0.0359679	RIX1	YHR197W	Essential component of the Rix1 complex (Rix1p, Ipi1p, Ipi3p) that is required for processing of ITS2 sequences from 35S pre-rRNA; Rix1 complex associates with Mdn1p in pre-60S ribosomal particles	Ortholog(s) have chromatin binding activity
99	CAGL0J10868g	-1.38762	0.0309041	HTD2	YHR067W	Mitochondrial 3-hydroxyacyl-thioester dehydratase involved in fatty acid biosynthesis, required for respiratory growth and for normal mitochondrial morphology	Has domain(s) with predicted 3-hydroxyacyl-[acyl-carrier-protein] dehydratase activity, role in fatty acid biosynthetic process and mitochondrion localization
100	CAGL0J09174g	-1.38547	0.0335778	YDL186W	YDL186W	Putative protein of unknown function; YDL186W is not an essential gene	Protein of unknown function
101	CAGL0I04818g	-1.38052	0.047491	CHS2	YBR038W	Chitin synthase II; catalyzes transfer of N-acetylglucosamine (GlcNAc) to chitin upon activation of zymogenic form; required for chitin synthesis in the primary septum during cytokinesis; localization regulated by Cdk1p during mitosis	Ortholog(s) have chitin synthase activity
102	CAGL0M05885g	-1.37267	0.0346903	LAS1	YKR063C	Essential nuclear protein possibly involved in bud formation and morphogenesis; mutants require the SSD1-v allele for viability	Ortholog(s) have endonuclease activity and role in cellular response to drug, cleavage in ITS2 between 5.8S rRNA and LSU-rRNA of tricistronic rRNA transcript (SSU-rRNA, 5.8S rRNA, LSU-rRNA)
103	CAGL0M12122g	-1.36843	0.0474974	RBG1	YAL036C	Member of the DRG family of GTP-binding proteins; associates with translating ribosomes; interacts with Tma46p, Ygr250cp, Gir2p and Yap1p via two-hybrid	Ortholog(s) have GTP binding activity, role in cytoplasmic translation, filamentous growth, positive regulation of cellular response to amino acid starvation and cytoplasmic stress granule, polysomal ribosome, polysome localization
104	CAGL0L13068g	-1.36141	0.0393957	EPT1	YHR123W	sn-1,2-diacylglycerol ethanolamine- and cholinephosphotranferase; not essential for viability	Ortholog(s) have diacylglycerol cholinephosphotransferase activity, ethanolaminephosphotransferase activity and role in phosphatidylcholine biosynthetic process, phosphatidylethanolamine biosynthetic process
105	CAGL0L02871g	-1.34624	0.0445056	NOC2	YOR206W	Protein that forms a nucleolar complex with Mak21p that binds to 90S and 66S pre-ribosomes, as well as a nuclear complex with Noc3p that binds to 66S pre-ribosomes; both complexes mediate intranuclear transport of ribosomal precursors	Ortholog(s) have role in cellular response to biotic stimulus, cellular response to drug and cellular response to starvation, more
106	CAGL0J07282g	-1.32638	0.0382934	GPB1	YOR371C	Multistep regulator of cAMP-PKA signaling; inhibits PKA downstream of Gpa2p and Cyr1p, thereby increasing cAMP dependency; promotes ubiquitin-dependent proteolysis of Ira2p; regulated by G-alpha protein Gpa2p; homolog of Gpb2p	Ortholog(s) have GTPase activating protein binding, cAMP-dependent protein kinase inhibitor activity
107	CAGL0B02475g	-1.29276	0.0487778	PHO84	YML123C	High-affinity inorganic phosphate (Pi) transporter and low-affinity manganese transporter; regulated by Pho4p and Spt7p; mutation confers resistance to arsenate; exit from the ER during maturation requires Pho86p	Ortholog(s) have inorganic phosphate transmembrane transporter activity, manganese ion transmembrane transporter activity, phosphate:proton symporter activity, selenite:proton symporter activity
108	CAGL0K03245g	-1.26897	0.0471853				Protein of unknown function

## Sheet: S6_FungiFun_wt_MMS
		Table S6: GO-BP enrichment analysis of differentially expressed genes (DEGs) in MMS-treated wild-type cells
		FungiFun analysis
		Upregulated DEGs in MMS-treated wild-type cells
		GO ID	GO name	Adjusted p-value
		GO:0055085	transmembrane transport	0.00678411
		GO:0001403	invasive growth in response to glucose limitation	0.0292763
		Downregulated DEGs in MMS-treated wild-type cells
		GO ID	GO name	Adjusted p-value
		GO:0006122	mitochondrial electron transport, ubiquinol to cytochrome c	4.21427e-06
		GO:0006123	mitochondrial electron transport, cytochrome c to oxygen	8.54715e-05
		GO:0009060	aerobic respiration	0.000908583
		GO:0006696	ergosterol biosynthetic process	0.00382701
		GO:0006950	response to stress	0.0219716
		GO:0042759	long-chain fatty acid biosynthetic process	0.026364
		GO:0045040	protein import into mitochondrial outer membrane	0.0322018
		GO:0071210	protein insertion into membrane raft	0.0416218

## Sheet: S7_FungiFun_h1del2del_MMS
		Table S7: GO-BP enrichment analysis of differentially expressed genes (DEGs) in MMS-treated Cghhf1Δhhf2Δ cells.
		FungiFun analysis
		Upregulated DEGS in MMS-treated Cghhf1Δhhf2Δ cells
		GO ID	GO name	Adjusted p-value
		GO:0000105	histidine biosynthetic process	1.006877e-7
		GO:0019878	lysine biosynthetic process via aminoadipic acid	0.0032169
		GO:0008150	biological_process	0.00656273
		Downregulated DEGS in MMS-treated Cghhf1Δhhf2Δ cells
		GO ID	GO name	Adjusted p-value
		GO:0006122	mitochondrial electron transport, ubiquinol to cytochrome c	0.000173108
		GO:0006123	mitochondrial electron transport, cytochrome c to oxygen	0.022526
		GO:0007093	mitotic cell cycle checkpoint	0.0262548
		GO:0042759	long-chain fatty acid biosynthetic process	0.0262548
		GO:0000027	ribosomal large subunit assembly	0.0426955
		GO:0006364	rRNA processing	0.0432304

## Sheet: S8_H4 interactors
Table S8: List of histone H4 interacting proteins.
Untreated [167 Proteins in CAA medium]
		Replicate 1		Replicate 2
Sl no	Systematic Name	Unique	Total	Unique	Total	MWT (kDa)	SGD ORF	Sc_Common name	Functional Description (SGD; Saccharomyces Genome Database)	Functional Description (CGD; Candida Genome Database)
1	CAGL0A02387g	11	12	3	4	36.1	YDR347W	MRP1	Mitochondrial ribosomal protein of the small subunit; MRP1 exhibits genetic interactions with PET122, encoding a COX3-specific translational activator, and with PET123, encoding a small subunit mitochondrial ribosomal protein	Ortholog(s) have structural constituent of ribosome activity and mitochondrial small ribosomal subunit localization
2	CAGL0A04037g	12	15	8	8	64.5	YLR196W	PWP1	Protein with WD-40 repeats involved in rRNA processing; associates with trans-acting ribosome biogenesis factors; similar to beta-transducin superfamily	Ortholog(s) have role in rRNA processing and nucleolus localization
3	CAGL0B00484g	25	33	4	4	96.04	YCL054W	SPB1	AdoMet-dependent methyltransferase involved in rRNA processing and 60S ribosomal subunit maturation; methylates G2922 in the tRNA docking site of the large subunit rRNA and in the absence of snR52, U2921; suppressor of PAB1 mutants	Ortholog(s) have rRNA (guanine) methyltransferase activity, rRNA (uridine-2'-O-)-methyltransferase activity
4	CAGL0B01815g	3	3	3	3	31.64	YDR116C	MRPL1	mitochondrial ribosomal protein of the large subunit	Ortholog(s) have structural constituent of ribosome activity and mitochondrial large ribosomal subunit localization
5	CAGL0B01881g	2	2	3	3	62.44	YDR120C	TRM1	tRNA methyltransferase; two forms of the protein are made by alternative translation starts; localizes to both the nucleus and mitochondrion to produce the modified base N2,N2-dimethylguanosine in tRNAs in both compartments	Ortholog(s) have tRNA (guanine-N2-)-methyltransferase activity, role in tRNA N2-guanine methylation and mitochondrion, nuclear inner membrane localization
6	CAGL0B02541g	6	8	5	6	67.1	YML127W	RSC9	Component of the RSC chromatin remodeling complex; DNA-binding protein involved in the synthesis of rRNA and in transcriptional repression and activation of genes regulated by the Target of Rapamycin (TOR) pathway	Ortholog(s) have DNA translocase activity
7	CAGL0B03553g	4	5	6	8	115.99	YEL055C	POL5	DNA Polymerase phi; has sequence similarity to the human MybBP1A and weak sequence similarity to B-type DNA polymerases, not required for chromosomal DNA replication; required for the synthesis of rRNA	Ortholog(s) have DNA-directed DNA polymerase activity, rDNA binding activity, role in nucleolar large rRNA transcription by RNA polymerase I and nucleolus localization
8	CAGL0B03575g	4	5	23	57	46.99	YEL056W	HAT2	Subunit of the Hat1p-Hat2p histone acetyltransferase complex; required for high affinity binding of the complex to free histone H4, thereby enhancing Hat1p activity; similar to human RbAp46 and 48; has a role in telomeric silencing	Ortholog(s) have histone acetyltransferase activity, histone binding activity
9	CAGL0B04169g	8	9	2	2	97.26	YPR112C	MRD1	Essential conserved protein that is part of the 90S preribosome; required for production of 18S rRNA and small ribosomal subunit; contains five consensus RNA-binding domains	Ortholog(s) have rRNA primary transcript binding activity
10	CAGL0B04631g	18	26	2	2	124.11	YOR109W	INP53	Polyphosphatidylinositol phosphatase, dephosphorylates multiple phosphatidylinositols; involved in trans Golgi network-to-early endosome pathway; hyperosmotic stress causes translocation to actin patches; contains Sac1 and 5-ptase domains	Ortholog(s) have calcium ion binding, inositol-1,2,4,5,6-pentakisphosphate 5-phosphatase activity and inositol-1,2,4,5-tetrakisphosphate 5-phosphatase activity, more
11	CAGL0C00671g	6	9	5	5	89.27	YLR219W	MSC3	Protein of unknown function, green fluorescent protein (GFP)-fusion protein localizes to the cell periphery; msc3 mutants are defective in directing meiotic recombination events to homologous chromatids; potential Cdc28p substrate	Ortholog(s) have role in reciprocal meiotic recombination
12	CAGL0C02123g	44	59	3	3	34.37	YFR041C	ERJ5	Type I membrane protein with a J domain is required to preserve the folding capacity of the endoplasmic reticulum; loss of the non-essential ERJ5 gene leads to a constitutively induced unfolded protein response	Ortholog(s) have role in protein folding and endoplasmic reticulum localization
13	CAGL0C03025g	10	15	5	6	54.27	YCR052W	RSC6	Component of the RSC chromatin remodeling complex; essential for mitotic growth; homolog of SWI/SNF subunit Swp73p	Ortholog(s) have DNA translocase activity and role in ATP-dependent chromatin remodeling, nucleosome disassembly, nucleosome positioning, positive regulation of transcription elongation from RNA polymerase II promoter
14	CAGL0C03369g	5	5	3	3	56.79	YNR053C	NOG2	Putative GTPase that associates with pre-60S ribosomal subunits in the nucleolus and is required for their nuclear export and maturation	Ortholog(s) have large ribosomal subunit rRNA binding activity and role in regulation of ribosomal subunit export from nucleus, ribosomal large subunit export from nucleus
15	CAGL0C04136g	10	10	10	21	11.35	YBR009C	HHF1	Histone H4, core histone protein required for chromatin assembly and chromosome function; one of two identical histone proteins (see also HHF2); contributes to telomeric silencing; N-terminal domain involved in maintaining genomic integrity	Ortholog(s) have role in histone H3-K79 methylation, sexual sporulation resulting in formation of a cellular spore, transfer RNA gene-mediated silencing and nucleus, replication fork protection complex localization
16	CAGL0C05379g	3	3	33	52	66.36	YDL229W	SSB1	Cytoplasmic ATPase that is a ribosome-associated molecular chaperone, functions with J-protein partner Zuo1p; may be involved in folding of newly-made polypeptide chains; member of the HSP70 family; interacts with phosphatase subunit Reg1p	Heat shock protein
17	CAGL0D02838g	3	3	3	5	92.16	YLL034C	RIX7	Putative ATPase of the AAA family, required for export of pre-ribosomal large subunits from the nucleus; distributed between the nucleolus, nucleoplasm, and nuclear periphery depending on growth conditions	Ortholog(s) have role in hyphal growth, ribosomal large subunit biogenesis, ribosomal large subunit export from nucleus, single-species biofilm formation on inanimate substrate
18	CAGL0D04158g	6	8	5	5	31.22	YIL093C	RSM25	Mitochondrial ribosomal protein of the small subunit	Ortholog(s) have structural constituent of ribosome activity and mitochondrial small ribosomal subunit localization
19	CAGL0D04818g	7	11	6	8	42.54	YPR133C	SPN1	Protein involved in RNA polymerase II transcription; interacts genetically or physically with RNAP II, TBP, TFIIS, and chromatin remodelling factors; central domain highly conserved throughout eukaryotes; mutations confer an Spt- phenotype	Ortholog(s) have transcription factor activity, RNA polymerase II transcription factor binding, transcription factor activity, core RNA polymerase II binding activity
20	CAGL0D06314g	6	8	6	7	112.57	YGL049C	TIF4632	Translation initiation factor eIF4G, subunit of the mRNA cap-binding protein complex (eIF4F) that also contains eIF4E (Cdc33p); associates with the poly(A)-binding protein Pab1p, also interacts with eIF4A (Tif1p); homologous to Tif4631p	Ortholog(s) have mRNA binding, translation initiation factor activity, translation initiation factor binding activity and role in stress granule assembly, translational initiation
21	CAGL0E00715g	9	9	4	5	34.87	YDR175C	RSM24	Mitochondrial ribosomal protein of the small subunit	Ortholog(s) have structural constituent of ribosome activity and mitochondrial small ribosomal subunit localization
22	CAGL0E01573g	2	3	3	4	103.1	YNL313C	EMW1	Essential conserved protein with a role in maintaining cell wall integrity; contains six TPR (tetratricopeptide repeat) domains clustered in the C-terminal region; conditional mutant is suppressed by overexpression of GFA1	Protein of unknown function
23	CAGL0E05346g	2	2	2	2	26.4	YOR332W	VMA4	Subunit E of the eight-subunit V1 peripheral membrane domain of the vacuolar H+-ATPase (V-ATPase), an electrogenic proton pump found throughout the endomembrane system; required for the V1 domain to assemble onto the vacuolar membrane	Ortholog(s) have fungal-type vacuole membrane, vacuolar proton-transporting V-type ATPase, V1 domain localization
24	CAGL0E05654g	3	3	2	2	38.28	YPL206C	PGC1	Phosphatidyl Glycerol phospholipase C; regulates the phosphatidylglycerol (PG) content via a phospholipase C-type degradation mechanism; contains glycerophosphodiester phosphodiesterase motifs	Ortholog(s) have phosphatidylglycerol phospholipase C activity, role in cell-abiotic substrate adhesion, phosphatidylglycerol catabolic process and lipid droplet, mitochondrion localization
25	CAGL0E05742g	2	2	5	5	74.34	YPL210C	SRP72	Core component of the signal recognition particle (SRP) ribonucleoprotein (RNP) complex that functions in targeting nascent secretory proteins to the endoplasmic reticulum (ER) membrane	Ortholog(s) have role in SRP-dependent cotranslational protein targeting to membrane, translocation and signal recognition particle, endoplasmic reticulum targeting localization
26	CAGL0E05874g	4	4	7	10	134.07	YPL217C	BMS1	GTPase required for synthesis of 40S ribosomal subunits and for processing the 35S pre-rRNA at sites A0, A1, and A2; interacts with Rcl1p, which stimulates its GTPase and U3 snoRNA binding activities; has similarity to Tsr1p	Ortholog(s) have GTP binding, GTPase activity, U3 snoRNA binding activity
27	CAGL0E06314g	1	2	1	2	73.23	YKL155C	RSM22	Mitochondrial ribosomal protein of the small subunit; also predicted to be an S-adenosylmethionine-dependent methyltransferase	Ortholog(s) have structural constituent of ribosome activity and mitochondrial small ribosomal subunit localization
28	CAGL0F01023g	19	25	10	12	45.3	YOL041C	NOP12	Nucleolar protein involved in pre-25S rRNA processing and biogenesis of large 60S ribosomal subunit; contains an RNA recognition motif (RRM); binds to Ebp2; similar to Nop13p and Nsr1p	Ortholog(s) have role in maturation of LSU-rRNA from tricistronic rRNA transcript (SSU-rRNA, 5.8S rRNA, LSU-rRNA) and nucleolus, preribosome localization
29	CAGL0F03663g	4	4	3	4	33.72	YPL173W	MRPL40	mitochondrial ribosomal protein of the large subunit	Ortholog(s) have structural constituent of ribosome activity and mitochondrial large ribosomal subunit localization
30	CAGL0F04983g	3	3	2	3	67.46	YLR276C	DBP9	ATP-dependent RNA helicase of the DEAD-box family involved in biogenesis of the 60S ribosomal subunit	Ortholog(s) have ATP-dependent DNA helicase activity, ATP-dependent DNA/RNA helicase activity, ATP-dependent RNA helicase activity and role in maturation of LSU-rRNA from tricistronic rRNA transcript (SSU-rRNA, 5.8S rRNA, LSU-rRNA)
31	CAGL0F05577g	3	5	2	2	76.27	YDR194C	MSS116	DEAD-box protein required for efficient splicing of mitochondrial Group I and II introns; non-polar RNA helicase that also facilities strand annealing	Ortholog(s) have ATP-dependent RNA helicase activity, RNA strand annealing activity
32	CAGL0F05907g	7	7	3	5	52.44	YMR033W	ARP9	Component of both the SWI/SNF and RSC chromatin remodeling complexes; actin-related protein involved in transcriptional regulation	Ortholog(s) have DNA translocase activity
33	CAGL0F07139g	11	14	3	3	87.31	YGL120C	PRP43	RNA helicase in the DEAH-box family, functions in both RNA polymerase I and polymerase II transcript metabolism, involved in release of the lariat-intron from the spliceosome	Ortholog(s) have ATP-dependent RNA helicase activity
34	CAGL0F07403g	3	3	3	3	49.38	YGL111W	NSA1	Constituent of 66S pre-ribosomal particles, involved in 60S ribosomal subunit biogenesis	Ortholog(s) have role in ribosomal large subunit biogenesis and preribosome, large subunit precursor localization
35	CAGL0G00220g	6	6	2	2	33.67	YGR282C	BGL2	Endo-beta-1,3-glucanase, major protein of the cell wall, involved in cell wall maintenance	Ortholog(s) have 1,3-beta-glucanosyltransferase activity, glucan endo-1,3-beta-D-glucosidase activity
36	CAGL0G00440g	2	2	3	4	62.46	YMR296C	LCB1	Component of serine palmitoyltransferase, responsible along with Lcb2p for the first committed step in sphingolipid synthesis, which is the condensation of serine with palmitoyl-CoA to form 3-ketosphinganine	Has domain(s) with predicted catalytic activity, pyridoxal phosphate binding activity and role in biosynthetic process
37	CAGL0G00528g	4	4	6	7	148.8	YGR270W	YTA7	Protein that localizes to chromatin and has a role in regulation of histone gene expression; has a bromodomain-like region that interacts with the N-terminal tail of histone H3, and an ATPase domain; potentially phosphorylated by Cdc28p	Ortholog(s) have chromatin binding, histone binding activity
38	CAGL0G01738g	3	3	2	3	35.03	YGR086C	PIL1	Primary component of eisosomes, which are large immobile cell cortex structures associated with endocytosis; null mutants show activation of Pkc1p/Ypk1p stress resistance pathways; detected in phosphorylated state in mitochondria; member of the BAR domain family	Protein of unknown function
39	CAGL0G02277g	3	3	4	5	24.05	YKR085C	MRPL20	mitochondrial ribosomal protein of the large subunit	Ortholog(s) have structural constituent of ribosome activity and mitochondrial large ribosomal subunit localization
40	CAGL0G03465g	27	40	2	2	20.25	YER112W	LSM4	Lsm (Like Sm) protein; part of heteroheptameric complexes (Lsm2p-7p and either Lsm1p or 8p): cytoplasmic Lsm1p complex involved in mRNA decay; nuclear Lsm8p complex part of U6 snRNP and possibly involved in processing tRNA, snoRNA, and rRNA	Ortholog(s) have U6 snRNA binding activity and role in cytoplasmic mRNA processing body assembly, mRNA splicing, via spliceosome
41	CAGL0G03509g	2	3	3	4	100.66	YER114C	BOI2	Protein implicated in polar growth, functionally redundant with Boi1p; interacts with bud-emergence protein Bem1p; contains an SH3 (src homology 3) domain and a PH (pleckstrin homology) domain	Ortholog(s) have role in budding cell apical bud growth, cell separation after cytokinesis, cellular response to drug, regulation of cell shape, regulation of exocytosis, vacuole organization
42	CAGL0G03751g	2	2	14	24	35.38	YLL022C	HIF1	Non-essential component of the HAT-B histone acetyltransferase complex (Hat1p-Hat2p-Hif1p), localized to the nucleus; has a role in telomeric silencing	Ortholog(s) have histone binding activity, role in chromatin silencing at telomere, histone acetylation, nucleosome assembly and histone acetyltransferase complex localization
43	CAGL0G04037g	1	2	1	2	89.53	YLL032C	YLL032C	Protein of unknown function that may interact with ribosomes, based on co-purification experiments; green fluorescent protein (GFP)-fusion protein localizes to the cytoplasm; YLL032C is not an essential gene	Ortholog(s) have cytoplasm localization
44	CAGL0G06336g	2	2	3	3	162.69	YAL029C	MYO4	One of two type V myosin motors (along with MYO2) involved in actin-based transport of cargos; required for mRNA transport, including ASH1 mRNA, and facilitating the growth and movement of ER tubules into the growing bud along with She3p	Ortholog(s) have actin filament binding, microfilament motor activity, role in endoplasmic reticulum inheritance, intracellular mRNA localization, mating type switching and cellular bud tip, filamentous actin localization
45	CAGL0G06886g	9	12	2	2	78.06	YJL016W	TPH3	Putative protein of unknown function; GFP-fusion protein localizes to the cytoplasm; conserved in closely related Saccharomyces species	Protein of unknown function
46	CAGL0G07205g	7	10	2	2	32.15	YML025C	YML6	Mitochondrial ribosomal protein of the large subunit, has similarity to E. coli L4 ribosomal protein and human mitoribosomal MRP-L4 protein; essential for viability, unlike most other mitoribosomal proteins	Ortholog(s) have structural constituent of ribosome activity and mitochondrial large ribosomal subunit localization
47	CAGL0G07843g	9	9	10	17	68.45	YGR103W	NOP7	Nucleolar protein involved in rRNA processing and 60S ribosomal subunit biogenesis; constituent of several different pre-ribosomal particles; required for exit from G0 and the initiation of cell proliferation	Ortholog(s) have role in cell cycle DNA replication, cellular response to drug, cellular response to starvation and filamentous growth of a population of unicellular organisms in response to starvation, more
48	CAGL0G08129g	11	15	3	3	136.66	YDR097C	MSH6	Protein required for mismatch repair in mitosis and meiosis, forms a complex with Msh2p to repair both single-base & insertion-deletion mispairs; potentially phosphorylated by Cdc28p	Ortholog(s) have ATP binding, ATPase activity, four-way junction DNA binding, guanine/thymine mispair binding, single base insertion or deletion binding activity
49	CAGL0G08756g	6	7	6	7	156.81	YIL126W	STH1	ATPase component of the RSC chromatin remodeling complex; required for expression of early meiotic genes; essential helicase-related protein homologous to Snf2p	Ortholog(s) have DNA translocase activity, helicase activity, lysine-acetylated histone binding activity
50	CAGL0G10043g	11	15	2	3	18.33	YPR187W	RPO26	RNA polymerase subunit ABC23, common to RNA polymerases I, II, and III; part of central core; similar to bacterial omega subunit	Ortholog(s) have RNA polymerase I activity, RNA polymerase II activity, RNA polymerase III activity, RNA-directed 5'-3' RNA polymerase activity
51	CAGL0G10109g	5	5	8	11	76.14	YPR190C	RPC82	RNA polymerase III subunit C82	Ortholog(s) have RNA polymerase III activity, role in tRNA transcription by RNA polymerase III and RNA polymerase III complex localization
52	CAGL0H01419g	7	8	3	3	58.23	YDR299W	BFR2	Essential protein that is a component of 90S preribosomes; may be involved in rRNA processing; multicopy suppressor of sensitivity to Brefeldin A; expression is induced during lag phase and also by cold shock	Ortholog(s) have role in maturation of SSU-rRNA from tricistronic rRNA transcript (SSU-rRNA, 5.8S rRNA, LSU-rRNA) and nucleolus, small-subunit processome localization
53	CAGL0H02079g	21	30	5	6	34.97	YHR088W	RPF1	Nucleolar protein involved in the assembly and export of the large ribosomal subunit; constituent of 66S pre-ribosomal particles; contains a sigma(70)-like motif, which is thought to bind RNA	Ortholog(s) have rRNA primary transcript binding activity
54	CAGL0H03531g	5	7	3	3	18.68	YGL068W	MNP1	Protein associated with the mitochondrial nucleoid; putative mitochondrial ribosomal protein with similarity to E. coli L7/L12 ribosomal protein; required for normal respiratory growth	Putative mitochondrial-nucleoid specific ribosomal protein; protein abundance decreased in ace2 mutant cells
55	CAGL0H03883g	8	8	5	7	43.12	YNL005C	MRP7	mitochondrial ribosomal protein of the large subunit	Has domain(s) with predicted structural constituent of ribosome activity, role in translation and ribosome localization
56	CAGL0H04697g	3	3	4	4	109.76	YML010W	SPT5	Protein involved in regulating Pol I and Pol II transcription and pre-mRNA processing; forms a complex with Spt4p; contains a C-terminal repeat domain that is a target for phosphorylation by Sgv1p	Ortholog(s) have DNA binding, RNA polymerase I core binding, RNA polymerase I transcription factor binding, RNA polymerase II complex binding, protein-containing complex binding and rRNA binding, more
57	CAGL0H05643g	4	5	13	22	26.92	YPL090C	RPS6A	Protein component of the small (40S) ribosomal subunit; identical to Rps6Bp and has similarity to rat S6 ribosomal protein	Ortholog(s) have structural constituent of ribosome activity and role in maturation of SSU-rRNA from tricistronic rRNA transcript (SSU-rRNA, 5.8S rRNA, LSU-rRNA)
58	CAGL0H07029g	4	4	12	15	41.1	YDR322W	MRPL35	mitochondrial ribosomal protein of the large subunit	Ortholog(s) have structural constituent of ribosome activity and mitochondrial large ribosomal subunit localization
59	CAGL0H08041g	2	2	14	16	51.36	YNL206C	RTT106	Histone chaperone, involved in regulation of chromatin structure in both transcribed and silenced chromosomal regions; affects transcriptional elongation; has a role in regulation of Ty1 transposition	Ortholog(s) have double-stranded DNA binding, histone binding activity
60	CAGL0H09372g	6	9	3	3	43.95	YGR185C	TYS1	Cytoplasmic tyrosyl-tRNA synthetase, required for cytoplasmic protein synthesis; interacts with positions 34 and 35 of the tRNATyr anticodon; mutations in human ortholog YARS are associated with Charcot-Marie-Tooth (CMT) neuropathies	Ortholog(s) have tyrosine-tRNA ligase activity, role in tyrosyl-tRNA aminoacylation and cytoplasmic stress granule, nucleus localization
61	CAGL0I01496g	12	18	2	2	69.86	YJR045C	SSC1	High affinity Ca2+/Mn2+ P-type ATPase required for Ca2+ and Mn2+ transport into Golgi; involved in Ca2+ dependent protein sorting and processing; mutations in human homolog ATP2C1 cause acantholytic skin condition Hailey-Hailey disease	Ortholog(s) have ATPase activity, enzyme regulator activity and role in positive regulation of endodeoxyribonuclease activity, protein import into mitochondrial matrix, protein refolding, protein unfolding
62	CAGL0I02156g	4	4	1	2	80.27	YHR161C	YAP1801	Protein involved in clathrin cage assembly; binds Pan1p and clathrin; homologous to Yap1802p, member of the AP180 protein family	Ortholog(s) have clathrin binding activity and role in endocytosis
63	CAGL0I02926g	3	3	16	18	75.63	YDR496C	PUF6	Pumilio-homology domain protein that binds the 3' UTR of ASH1 mRNA and represses its translation, resulting in proper asymmetric localization of ASH1 mRNA; also co-sediments with the 60S ribosomal subunit and is required for its biogenesis	Ortholog(s) have mRNA 3'-UTR binding, translation repressor activity, mRNA regulatory element binding activity and role in negative regulation of translation, ribosomal large subunit biogenesis
64	CAGL0I03036g	2	3	3	3	31.13	YNL284C	MRPL10	Mitochondrial ribosomal protein of the large subunit; appears as two protein spots (YmL10 and YmL18) on two-dimensional SDS gels	Ortholog(s) have structural constituent of ribosome activity and mitochondrial large ribosomal subunit localization
65	CAGL0I03234g	3	3	2	3	13.67	YEL026W	SNU13	RNA binding protein, part of U3 snoRNP involved in rRNA processing, part of U4/U6-U5 tri-snRNP involved in mRNA splicing, similar to human 15.5K protein	Ortholog(s) have U3 snoRNA binding, U4 snRNA binding activity and role in mRNA splicing, via spliceosome, maturation of SSU-rRNA from tricistronic rRNA transcript (SSU-rRNA, 5.8S rRNA, LSU-rRNA)
66	CAGL0I03542g	7	7	10	10	60.61	YDL156W	CMR1	Putative protein of unknown function; protein sequence contains three WD domains (WD-40 repeat); green fluorescent protein (GFP)-fusion protein localizes to the cytoplasm and nucleus; potential regulatory target of Mbp1p, which binds to the YDL156W promoter region	Ortholog(s) have DNA binding activity, role in regulation of DNA damage checkpoint and cytoplasm, nuclear chromatin, nuclear periphery localization
67	CAGL0I03630g	6	8	4	4	48.13	YDL150W	RPC53	RNA polymerase III subunit C53	Ortholog(s) have RNA polymerase III activity, role in tRNA transcription by RNA polymerase III and RNA polymerase III complex localization
68	CAGL0I07799g	10	13	2	2	25.12	YBR154C	RPB5	RNA polymerase subunit ABC27, common to RNA polymerases I, II, and III; contacts DNA and affects transactivation	Ortholog(s) have DNA-directed 5'-3' RNA polymerase activity and role in transcription by RNA polymerase I, transcription by RNA polymerase II, transcription by RNA polymerase III
69	CAGL0I08393g	11	12	2	2	47.37	YPR163C	TIF3	Translation initiation factor eIF-4B, has RNA annealing activity; contains an RNA recognition motif and binds to single-stranded RNA	Translation initiation factor eIF4B
70	CAGL0I08877g	10	11	5	5	39.64	YGR165W	MRPS35	Mitochondrial ribosomal protein of the small subunit; null mutant does not grow on glycerol, is sensitive to 2,4-dichlorophenol, and accumulates large lipid droplets	Ortholog(s) have structural constituent of ribosome activity and mitochondrial small ribosomal subunit localization
71	CAGL0I09218g	3	3	2	2	77.31	YBR260C	RGD1	GTPase-activating protein (RhoGAP) for Rho3p and Rho4p, possibly involved in control of actin cytoskeleton organization	Ortholog(s) have GTPase activator activity, phosphatidylinositol-3,5-bisphosphate binding, phosphatidylinositol-3-phosphate binding and phosphatidylinositol-4,5-bisphosphate binding, more
72	CAGL0I09350g	2	2	3	3	47.83	YBR267W	REI1	Cytoplasmic pre-60S factor; required for the correct recycling of shuttling factors Alb1, Arx1 and Tif6 at the end of the ribosomal large subunit biogenesis; involved in bud growth in the mitotic signaling network	Ortholog(s) have role in budding cell bud growth, mitotic cell cycle, nucleocytoplasmic transport, ribosomal large subunit biogenesis and cytoplasm, cytosolic large ribosomal subunit, preribosome, large subunit precursor localization
73	CAGL0I09548g	5	6	6	6	48.85	YGL129C	RSM23	Mitochondrial ribosomal protein of the small subunit, has similarity to mammalian apoptosis mediator proteins; null mutation prevents induction of apoptosis by overproduction of metacaspase Mca1p	Ortholog(s) have structural constituent of ribosome activity and mitochondrial small ribosomal subunit localization
74	CAGL0I09988g	3	3	4	4	43.93	YOL054W	PSH1	E3 ubiquitin ligase that mediates poyubiquitination and degradation of centromere-binding protein Cse4p and prevents Cse4p from mislocalizing to euchromatin; ubiquitylation of Cse4p may be antagonized by Scm3p	Ortholog(s) have ubiquitin-protein transferase activity, role in ubiquitin-dependent protein catabolic process and chromosome, centromeric region localization
75	CAGL0J00473g	5	5	6	7	41.06	YHR052W	CIC1	Essential protein that interacts with proteasome components and has a potential role in proteasome substrate specificity; also copurifies with 66S pre-ribosomal particles	Ortholog(s) have proteasome binding, protein binding, bridging activity, role in protein catabolic process and nucleolus, preribosome, large subunit precursor, proteasome complex localization
76	CAGL0J00957g	16	19	3	3	23.53	YLR009W	RLP24	Essential protein with similarity to Rpl24Ap and Rpl24Bp, associated with pre-60S ribosomal subunits and required for ribosomal large subunit biogenesis	Ortholog(s) have ATPase activator activity, role in assembly of large subunit precursor of preribosome, cellular response to drug, ribosomal large subunit biogenesis and nucleolus, preribosome, large subunit precursor localization
77	CAGL0J01309g	21	22	3	3	50.56	YMR091C	NPL6	Component of the RSC chromatin remodeling complex; interacts with Rsc3p, Rsc30p, Ldb7p, and Htl1p to form a module important for a broad range of RSC functions; involved in nuclear protein import and maintenance of proper telomere length	Ortholog(s) have DNA translocase activity, role in ATP-dependent chromatin remodeling, nucleosome disassembly, transcription elongation from RNA polymerase II promoter and RSC-type complex localization
78	CAGL0J01848g	7	7	4	4	135.35	YPR010C	RPA135	RNA polymerase I second largest subunit A135	Ortholog(s) have RNA polymerase I activity, role in nucleolar large rRNA transcription by RNA polymerase I and RNA polymerase I complex localization
79	CAGL0J02068g	5	5	7	10	81.95	YIL005W	EPS1	ER protein with chaperone and co-chaperone activity, involved in retention of resident ER proteins; has a role in recognizing proteins targeted for ER-associated degradation (ERAD), member of the protein disulfide isomerase family	Ortholog(s) have protein disulfide isomerase activity, protein-disulfide reductase (glutathione) activity, unfolded protein binding activity and role in protein retention in ER lumen, ubiquitin-dependent ERAD pathway
80	CAGL0J02222g	1	2	1	2	27.49	YER002W	NOP16	Constituent of 66S pre-ribosomal particles, involved in 60S ribosomal subunit biogenesis	Protein of unknown function
81	CAGL0J02420g	8	9	2	2	34.81	YIL021W	RPB3	RNA polymerase II third largest subunit B44, part of central core; similar to prokaryotic alpha subunit	Ortholog(s) have DNA binding, RNA polymerase II activity, RNA-directed 5'-3' RNA polymerase activity and role in response to drug, termination of RNA polymerase II transcription
82	CAGL0J02640g	5	6	2	2	62.89	YFR037C	RSC8	Component of the RSC chromatin remodeling complex; essential for viability and mitotic growth; homolog of SWI/SNF subunit Swi3p, but unlike Swi3p, does not activate transcription of reporters	Ortholog(s) have DNA binding, DNA translocase activity
83	CAGL0J03344g	8	9	3	3	61.25	YER082C	UTP7	Nucleolar protein, component of the small subunit (SSU) processome containing the U3 snoRNA that is involved in processing of pre-18S rRNA	Ortholog(s) have role in endonucleolytic cleavage in 5'-ETS of tricistronic rRNA transcript (SSU-rRNA, 5.8S rRNA and LSU-rRNA), more
84	CAGL0J03454g	4	4	2	2	77.89	YNL021W	HDA1	Putative catalytic subunit of a class II histone deacetylase complex that also contains Hda2p and Hda3p; Hda1p interacts with the Hda2p-Hda3p subcomplex to form an active tetramer; deletion increases histone H2B, H3 and H4 acetylation	Ortholog(s) have chromatin binding, histone deacetylase activity, histone deacetylase activity (H3-K14 specific) activity
85	CAGL0J04202g	2	3	2	2	11.17	YFL014W	HSP12	Plasma membrane protein involved in maintaining membrane organization in stress conditions; induced by heat shock, oxidative stress, osmostress, stationary phase, glucose depletion, oleate and alcohol; regulated by HOG and Ras-Pka pathways	Heat shock protein; gene is upregulated in azole-resistant strain; expression upregulated in biofilm vs planktonic cell culture
86	CAGL0J05126g	1	2	1	2	49.27	YJL060W	BNA3	Kynurenine aminotransferase, catalyzes formation of kynurenic acid from kynurenine; potential Cdc28p substrate	Ortholog(s) have 2-aminoadipate transaminase activity, kynurenine-oxoglutarate transaminase activity, role in kynurenic acid biosynthetic process and mitochondrion localization
87	CAGL0J05412g	1	2	1	2	72.91	YGL099W	LSG1	Putative GTPase involved in 60S ribosomal subunit biogenesis; required for the release of Nmd3p from 60S subunits in the cytoplasm	Ortholog(s) have role in ascospore formation, conjugation with cellular fusion, ribosomal large subunit assembly, ribosomal subunit export from nucleus and cytoplasm, cytosolic large ribosomal subunit localization
88	CAGL0J05610g	25	32	10	13	160.95	YNL088W	TOP2	Topoisomerase II, relieves torsional strain in DNA by cleaving and re-sealing the phosphodiester backbone of both positively and negatively supercoiled DNA; cleaves complementary strands; localizes to axial cores in meiosis	DNA topoisomerase II
89	CAGL0J06094g	5	6	3	4	124.72	YNL163C	RIA1	Cytoplasmic GTPase involved in biogenesis of the 60S ribosome; has similarity to translation elongation factor 2 (Eft1p and Eft2p)	Ortholog(s) have GTPase activity, role in mature ribosome assembly and cytoplasm localization
90	CAGL0J06374g	2	2	2	2	10.59	YDL130W	RPP1B	Ribosomal protein P1 beta, component of the ribosomal stalk, which is involved in interaction of translational elongation factors with ribosome; accumulation is regulated by phosphorylation and interaction with the P2 stalk component	Has domain(s) with predicted structural constituent of ribosome activity, role in translational elongation and ribosome localization
91	CAGL0J06930g	2	3	3	3	38.55	YPL118W	MRP51	Mitochondrial ribosomal protein of the small subunit; MRP51 exhibits genetic interactions with mutations in the COX2 and COX3 mRNA 5'-untranslated leader sequences	Ortholog(s) have structural constituent of ribosome activity, role in mitochondrial translational initiation and mitochondrial small ribosomal subunit localization
92	CAGL0J07326g	3	3	2	2	92.49	YNL224C	SQS1	Stimulates the ATPase and helicase activities of Prp43p; acts with Prp43p to stimulate 18s rRNA maturation by Nob1p; overexpression antagonizes the suppression of splicing defects by spp382 mutants; component of pre-ribosomal particles	Ortholog(s) have role in mRNA splicing, via spliceosome, maturation of SSU-rRNA, positive regulation of ATPase activity, positive regulation of helicase activity
93	CAGL0J08679g	3	3	2	3	39.13	YOR091W	TMA46	Protein of unknown function that associates with translating ribosomes; interacts with GTPase Rbg1p	Ortholog(s) have role in cytoplasmic translation and cytoplasm, polysomal ribosome localization
94	CAGL0J08844g	9	9	2	2	92.47	YDL148C	NOP14	Nucleolar protein, forms a complex with Noc4p that mediates maturation and nuclear export of 40S ribosomal subunits; also present in the small subunit processome complex, which is required for processing of pre-18S rRNA	Has domain(s) with predicted small-subunit processome localization
95	CAGL0J09218g	12	16	2	2	94.66	YDL132W	CDC53	Cullin, structural protein of SCF complexes (which also contain Skp1p, Cdc34p, Hrt1p and an F-box protein) involved in ubiquitination; SCF promotes the G1-S transition by targeting G1 cyclins and the Cln-CDK inhibitor Sic1p for degradation	Nuclear ubiquitin complex component
96	CAGL0J09856g	3	4	3	6	20.18	YBR122C	MRPL36	Mitochondrial ribosomal protein of the large subunit; overproduction suppresses mutations in the COX2 leader peptide-encoding region	Ortholog(s) have structural constituent of ribosome activity, role in mitochondrial translation and mitochondrial large ribosomal subunit localization
97	CAGL0J10032g	5	5	3	4	69.83	YNL061W	NOP2	Probable RNA m(5)C methyltransferase, essential for processing and maturation of 27S pre-rRNA and large ribosomal subunit biogenesis; localized to the nucleolus; constituent of 66S pre-ribosomal particles	Ortholog(s) have rRNA (cytosine-C5-)-methyltransferase activity and role in assembly of large subunit precursor of preribosome, maturation of LSU-rRNA from tricistronic rRNA transcript (SSU-rRNA, 5.8S rRNA, LSU-rRNA), rRNA base methylation
98	CAGL0J10912g	4	4	4	4	54.62	YHR065C	RRP3	Protein involved in rRNA processing; required for maturation of the 35S primary transcript of pre-rRNA and for cleavage leading to mature 18S rRNA; homologous to eIF-4a, which is a DEAD box RNA-dependent ATPase with helicase activity	Has domain(s) with predicted ATP binding, ATP-dependent helicase activity, helicase activity, nucleic acid binding activity
99	CAGL0J10956g	4	4	3	3	68.03	YDR310C	SUM1	Transcriptional repressor required for mitotic repression of middle sporulation-specific genes; also acts as general replication initiation factor; involved in telomere maintenance, chromatin silencing; regulated by pachytene checkpoint	Ortholog(s) have DNA replication origin binding, RNA polymerase II proximal promoter sequence-specific DNA binding, proximal promoter DNA-binding transcription repressor activity, RNA polymerase II-specific activity
100	CAGL0J11198g	2	2	3	3	35.52	YNL177C	MRPL22	mitochondrial ribosomal protein of the large subunit	Ortholog(s) have structural constituent of ribosome activity and mitochondrial large ribosomal subunit localization
101	CAGL0J11286g	7	16	3	5	59.31	YNL182C	IPI3	Essential component of the Rix1 complex (Rix1p, Ipi1p, Ipi3p) that is required for processing of ITS2 sequences from 35S pre-rRNA; highly conserved and contains WD40 motifs; Rix1 complex associates with Mdn1p in pre-60S ribosomal particles	Ortholog(s) have chromatin binding activity
102	CAGL0J11858g	5	6	3	3	41.56	YEL050C	RML2	Mitochondrial ribosomal protein of the large subunit, has similarity to E. coli L2 ribosomal protein; fat21 mutant allele causes inability to utilize oleate and may interfere with activity of the Adr1p transcription factor	Ortholog(s) have structural constituent of ribosome activity, role in mitochondrial translation and mitochondrial large ribosomal subunit localization
103	CAGL0K00781g	3	4	2	2	45.02	YGR210C	YGR210C	Putative protein of unknown function; green fluorescent protein (GFP)-fusion protein localizes to the cytoplasm	Has domain(s) with predicted GTP binding activity
104	CAGL0K01551g	10	11	8	9	109.49	YDL031W	DBP10	Putative ATP-dependent RNA helicase of the DEAD-box protein family, constituent of 66S pre-ribosomal particles; essential protein involved in ribosome biogenesis	Ortholog(s) have role in assembly of large subunit precursor of preribosome, maturation of 5.8S rRNA from tricistronic rRNA transcript (SSU-rRNA, 5.8S rRNA and LSU-rRNA), more
105	CAGL0K02321g	6	6	2	2	40.71	YPR023C	EAF3	Esa1p-associated factor, nonessential component of the NuA4 acetyltransferase complex, homologous to Drosophila dosage compensation protein MSL3; plays a role in regulating Ty1 transposition	Ortholog(s) have role in DNA repair, establishment or maintenance of cell polarity regulating cell shape, histone deacetylation and negative regulation of antisense RNA transcription, more
106	CAGL0K02497g	48	73	2	2	26.37	YPR016C	TIF6	Constituent of 66S pre-ribosomal particles, has similarity to human translation initiation factor 6 (eIF6); may be involved in the biogenesis and or stability of 60S ribosomal subunits	Translation initiation factor 6 (eIF6)
107	CAGL0K03399g	2	5	2	2	79.02	YMR104C	YPK2	Protein kinase with similarity to serine/threonine protein kinase Ypk1p; functionally redundant with YPK1 at the genetic level; participates in a signaling pathway required for optimal cell wall integrity; homolog of mammalian kinase SGK	Ortholog(s) have protein serine/threonine kinase activity, protein serine/threonine kinase inhibitor activity
108	CAGL0K05225g	9	15	2	2	102.54	YPR029C	APL4	Gamma-adaptin, large subunit of the clathrin-associated protein (AP-1) complex; binds clathrin; involved in vesicle mediated transport	Ortholog(s) have clathrin binding activity, role in Golgi to vacuole transport and AP-1 adaptor complex localization
109	CAGL0K05709g	33	46	8	8	124.58	YDR507C	GIN4	Protein kinase involved in bud growth and assembly of the septin ring, proposed to have kinase-dependent and kinase-independent activities; undergoes autophosphorylation; similar to Kcc4p and Hsl1p	Ortholog(s) have phospholipid binding activity
110	CAGL0K05819g	6	6	2	2	56.95	YDR514C	YDR514C	Protein of unknown function that localizes to mitochondria; overexpression of YDR514C affects endocytic protein trafficking	Ortholog(s) have mitochondrion localization
111	CAGL0K06061g	7	10	2	2	7.62	YLR264W	RPS28B	Protein component of the small (40S) ribosomal subunit; nearly identical to Rps28Ap and has similarity to rat S28 ribosomal protein	Ortholog(s) have structural constituent of ribosome activity
112	CAGL0K06391g	2	2	3	3	16.91	YDR462W	MRPL28	mitochondrial ribosomal protein of the large subunit	Ortholog(s) have structural constituent of ribosome activity and mitochondrial large ribosomal subunit localization
113	CAGL0K06743g	8	10	3	4	75.38	YBR216C	YBP1	Protein required for oxidation of specific cysteine residues of the transcription factor Yap1p, resulting in the nuclear localization of Yap1p in response to stress	Protein involved in resistance to hydrogen peroxide; S. cerevisiae ortholog Ybp1p has role in cellular response to oxidative stress and localizes to cytoplasm
114	CAGL0K07436g	4	4	2	2	33.57	YMR241W	YHM2	Carrier protein that exports citrate from and imports oxoglutarate into the mitochondrion, causing net export of NADPH reducing equivalents; also associates with mt nucleoids and has a role in replication and segregation of the mt genome	Ortholog(s) have DNA binding, tricarboxylate secondary active transmembrane transporter activity and role in alpha-ketoglutarate transport, mitochondrial citrate transmembrane transport, mitochondrial genome maintenance
115	CAGL0K07964g	14	16	2	4	39.81	YPR086W	SUA7	Transcription factor TFIIB, a general transcription factor required for transcription initiation and start site selection by RNA polymerase II	Ortholog(s) have RNA polymerase II complex recruiting activity, RNA polymerase II general transcription initiation factor activity and RNA polymerase II transcription factor activity, more
116	CAGL0K08008g	3	4	4	4	103.21	YPR089W	YPR089W	Protein of unknown function; exhibits genetic interaction with ERG11 and protein-protein interaction with Hsp82p	Ortholog of S. cerevisiae : YPR089W, C. albicans SC5314 : C1_04860W_A, C. dubliniensis CD36 : Cd36_04600, C. parapsilosis CDC317 : CPAR2_105630 and Candida tenuis NRRL Y-1498 : CANTEDRAFT_129373
117	CAGL0K08866g	13	19	2	2	37.13	YOR261C	RPN8	Essential, non-ATPase regulatory subunit of the 26S proteasome; has similarity to the human p40 proteasomal subunit and to another S. cerevisiae regulatory subunit, Rpn11p	Putative non-ATPase regulatory subunit of 26S proteasome; gene is upregulated in azole-resistant strain
118	CAGL0K09768g	4	4	9	11	56.08	YNL137C	NAM9	Mitochondrial ribosomal component of the small subunit	Ortholog(s) have structural constituent of ribosome activity and mitochondrial membrane, mitochondrial small ribosomal subunit localization
119	CAGL0K10582g	6	6	5	6	87.36	YFR013W	IOC3	Member of a complex (Isw1a) with Isw1p that has nucleosome-stimulated ATPase activity and represses transcription initiation by specific positioning of a promoter proximal dinucleosome; has homology to Esc8p, which is involved in silencing	Ortholog(s) have ATPase activity, DNA binding, nucleosome binding activity, role in sister chromatid cohesion and Isw1a complex localization
120	CAGL0K10912g	9	9	2	3	31.15	YMR193W	MRPL24	mitochondrial ribosomal protein of the large subunit	Ortholog(s) have structural constituent of ribosome activity and mitochondrial large ribosomal subunit localization
121	CAGL0K11044g	3	3	2	4	32.08	YDR237W	MRPL7	mitochondrial ribosomal protein of the large subunit	Ortholog(s) have structural constituent of ribosome activity and mitochondrial large ribosomal subunit localization
122	CAGL0L01001g	15	23	2	2	90.72	YIL038C	NOT3	Subunit of the CCR4-NOT complex, which is a global transcriptional regulator with roles in transcription initiation and elongation and in mRNA degradation	Ortholog(s) have ubiquitin-protein transferase activity
123	CAGL0L02233g	17	21	6	6	27.82	YKR006C	MRPL13	Mitochondrial ribosomal protein of the large subunit, not essential for mitochondrial translation	Ortholog(s) have structural constituent of ribosome activity and mitochondrial large ribosomal subunit localization
124	CAGL0L02673g	2	2	4	4	94.67	YOR217W	RFC1	Subunit of heteropentameric Replication factor C (RF-C), which is a DNA binding protein and ATPase that acts as a clamp loader of the proliferating cell nuclear antigen (PCNA) processivity factor for DNA polymerases delta and epsilon	Ortholog(s) have DNA clamp loader activity, chromatin binding activity, role in UV-damage excision repair, leading strand elongation, mismatch repair, mitotic cell cycle and DNA replication factor C complex localization
125	CAGL0L02849g	4	4	8	10	127.37	YOR207C	RET1	Second-largest subunit of RNA polymerase III; RNA polymerase III is responsible for the transcription of tRNA and 5S RNA genes, and other low molecular weight RNAs	Ortholog(s) have RNA polymerase III activity, role in tRNA transcription by RNA polymerase III and RNA polymerase III complex localization
126	CAGL0L02871g	14	15	2	2	82.05	YOR206W	NOC2	Protein that forms a nucleolar complex with Mak21p that binds to 90S and 66S pre-ribosomes, as well as a nuclear complex with Noc3p that binds to 66S pre-ribosomes; both complexes mediate intranuclear transport of ribosomal precursors	Ortholog(s) have role in cellular response to biotic stimulus, cellular response to drug and cellular response to starvation, more
127	CAGL0L04334g	12	14	4	4	35.15	YOR158W	PET123	Mitochondrial ribosomal protein of the small subunit; PET123 exhibits genetic interactions with PET122, which encodes a COX3 mRNA-specific translational activator	Ortholog(s) have structural constituent of ribosome activity and mitochondrial small ribosomal subunit localization
128	CAGL0L05126g	7	9	3	3	44.2	YKL080W	VMA5	Subunit C of the eight-subunit V1 peripheral membrane domain of vacuolar H+-ATPase (V-ATPase), an electrogenic proton pump found throughout the endomembrane system; required for the V1 domain to assemble onto the vacuolar membrane	Ortholog(s) have role in calcium ion transport into cytosol and plasma membrane localization
129	CAGL0L05412g	4	5	5	6	34.59	YJL115W	ASF1	Nucleosome assembly factor, involved in chromatin assembly and disassembly, anti-silencing protein that causes derepression of silent loci when overexpressed; plays a role in regulating Ty1 transposition	Ortholog(s) have histone binding activity
130	CAGL0L06732g	3	3	2	2	32.94	YBR146W	MRPS9	Mitochondrial ribosomal protein of the small subunit	Ortholog(s) have structural constituent of ribosome activity, role in aerobic respiration and mitochondrial small ribosomal subunit localization
131	CAGL0L07436g	6	6	1	2	56.2	YDL106C	PHO2	Homeobox transcription factor; regulatory targets include genes involved in phosphate metabolism; binds cooperatively with Pho4p to the PHO5 promoter; phosphorylation of Pho2p facilitates interaction with Pho4p	Ortholog(s) have DNA-binding transcription activator activity, RNA polymerase II-specific, RNA polymerase II proximal promoter sequence-specific DNA binding activity
132	CAGL0L08756g	4	6	11	13	136.97	YPL012W	RRP12	Protein required for export of the ribosomal subunits; associates with the RNA components of the pre-ribosomes; has a role in nuclear import in association with Pse1p; contains HEAT-repeats	Ortholog(s) have nucleus localization
133	CAGL0L09042g	8	12	31	70	45.79	YPL001W	HAT1	Catalytic subunit of the Hat1p-Hat2p histone acetyltransferase complex that uses the cofactor acetyl coenzyme A, to acetylate free nuclear and cytoplasmic histone H4; involved in telomeric silencing and DNA double-strand break repair	Ortholog(s) have chromatin binding, histone acetyltransferase activity, histone acetyltransferase activity (H4-K12 specific) and histone acetyltransferase activity (H4-K5 specific), more
134	CAGL0L09867g	13	14	2	2	29.38	YKL024C	URA6	Uridylate kinase, catalyzes the seventh enzymatic step in the de novo biosynthesis of pyrimidines, converting uridine monophosphate (UMP) into uridine-5'-diphosphate (UDP)	Ortholog(s) have adenylate kinase activity, uridylate kinase activity, role in 'de novo' pyrimidine nucleobase biosynthetic process and mitochondrion, nucleus localization
135	CAGL0L10516g	4	6	6	6	40.3	YKR081C	RPF2	Essential protein involved in the processing of pre-rRNA and the assembly of the 60S ribosomal subunit; interacts with ribosomal protein L11; localizes predominantly to the nucleolus; constituent of 66S pre-ribosomal particles	Ortholog(s) have role in ribosomal large subunit biogenesis
136	CAGL0L10890g	9	11	3	4	50.82	YOR272W	YTM1	Constituent of 66S pre-ribosomal particles, forms a complex with Nop7p and Erb1p that is required for maturation of the large ribosomal subunit; has seven C-terminal WD repeats	Ortholog(s) have role in cellular response to biotic stimulus, cellular response to starvation and chromosome organization, more
137	CAGL0L11264g	7	9	2	3	115.85	YML065W	ORC1	Largest subunit of the origin recognition complex, which directs DNA replication by binding to replication origins and is also involved in transcriptional silencing; exhibits ATPase activity	Ortholog(s) have ATP binding, ATPase activity, DNA replication origin binding, chromatin binding activity
138	CAGL0L11352g	24	41	31	48	61.41	YML069W	POB3	Subunit of the heterodimeric FACT complex (Spt16p-Pob3p), which associates with chromatin via interaction with Nhp6Ap and Nhp6Bp, and reorganizes nucleosomes to facilitate access to DNA by RNA and DNA polymerases	Ortholog(s) have histone binding, nucleosome binding activity
139	CAGL0L11660g	3	4	19	21	162.18	YOR116C	RPO31	RNA polymerase III largest subunit C160, part of core enzyme; similar to bacterial beta-prime subunit and to RPA190 and RPO21	Ortholog(s) have RNA polymerase III activity, role in tRNA transcription by RNA polymerase III and RNA polymerase III complex localization
140	CAGL0L11704g	4	4	3	3	39.17	YER161C	SPT2	Protein involved in negative regulation of transcription; required for RNA polyadenylation; exhibits regulated interactions with both histones and SWI-SNF components, has similarity to mammalian HMG1 proteins	Ortholog(s) have DNA secondary structure binding activity and role in RNA polyadenylation, chromatin organization, negative regulation of transcription by RNA polymerase II, transcription elongation from RNA polymerase II promoter
141	CAGL0L11770g	13	17	3	4	169.5	YER164W	CHD1	Nucleosome remodeling factor that functions in regulation of transcription elongation; contains a chromo domain, a helicase domain and a DNA-binding domain; component of both the SAGA and SLIK complexes	Ortholog(s) have DNA-dependent ATPase activity, chromatin DNA binding, methylated histone binding, nucleosome-dependent ATPase activity, rDNA binding, transcription regulatory region DNA binding activity
142	CAGL0L11924g	1	3	1	2	89.31	YER171W	RAD3	5' to 3' DNA helicase, involved in nucleotide excision repair and transcription; subunit of RNA polII initiation factor TFIIH and of Nucleotide Excision Repair Factor 3 (NEF3); homolog of human XPD protein; mutant has aneuploidy tolerance	Ortholog(s) have ATP-dependent 5'-3' DNA helicase activity, DNA helicase activity, damaged DNA binding activity
143	CAGL0L12672g	4	4	7	7	77.54	YPL043W	NOP4	Nucleolar protein, essential for processing and maturation of 27S pre-rRNA and large ribosomal subunit biogenesis; constituent of 66S pre-ribosomal particles; contains four RNA recognition motifs (RRMs)	Ortholog(s) have role in cellular response to drug, maturation of LSU-rRNA from tricistronic rRNA transcript (SSU-rRNA, 5.8S rRNA, LSU-rRNA)
144	CAGL0M00638g	6	6	3	3	44.81	YLR449W	FPR4	Peptidyl-prolyl cis-trans isomerase (PPIase) (proline isomerase) localized to the nucleus; catalyzes isomerization of proline residues in histones H3 and H4, which affects lysine methylation of those histones	Ortholog(s) have macrolide binding, peptidyl-prolyl cis-trans isomerase activity, role in histone peptidyl-prolyl isomerization, negative regulation of histone H3-K36 methylation, nucleosome assembly and chromatin, nucleus localization
145	CAGL0M00858g	4	4	2	3	36.98	YLR439W	MRPL4	Mitochondrial ribosomal protein of the large subunit, homolog of prokaryotic L29 ribosomal protein; located at the ribosomal tunnel exit	Protein of the large subunit of the mitochondrial ribosome
146	CAGL0M00990g	9	9	2	2	224.81	YLR430W	SEN1	Presumed helicase required for RNA polymerase II transcription termination and processing of RNAs; homolog of Senataxin which causes Ataxia-Oculomotor Apraxia 2 and a dominant form of amyotrophic lateral sclerosis	Ortholog(s) have ATP-dependent 5'-3' DNA helicase activity, ATP-dependent 5'-3' DNA/RNA helicase activity, protein domain specific binding activity
147	CAGL0M01100g	10	10	4	6	34.23	YDR337W	MRPS28	Mitochondrial ribosomal protein of the small subunit	Ortholog(s) have structural constituent of ribosome activity and mitochondrial small ribosomal subunit localization
148	CAGL0M01694g	2	2	4	4	102.28	YBR084W	MIS1	Mitochondrial C1-tetrahydrofolate synthase, involved in interconversion between different oxidation states of tetrahydrofolate (THF); provides activities of formyl-THF synthetase, methenyl-THF cyclohydrolase, and methylene-THF dehydrogenase	Ortholog(s) have formate-tetrahydrofolate ligase activity, methenyltetrahydrofolate cyclohydrolase activity, methylenetetrahydrofolate dehydrogenase (NADP+) activity
149	CAGL0M02805g	5	5	3	5	97.71	YPL126W	NAN1	U3 snoRNP protein, component of the small (ribosomal) subunit (SSU) processosome containing U3 snoRNA; required for the biogenesis of18S rRNA	Protein of unknown function
150	CAGL0M03905g	5	5	2	2	68.55	YNL308C	KRI1	Essential nucleolar protein required for 40S ribosome biogenesis; physically and functionally interacts with Krr1p	Ortholog(s) have role in endonucleolytic cleavage in ITS1 to separate SSU-rRNA from 5.8S rRNA and LSU-rRNA from tricistronic rRNA transcript (SSU-rRNA, 5.8S rRNA, LSU-rRNA) and 90S preribosome, nucleolus localization
151	CAGL0M03993g	21	30	2	2	30.3	YNL312W	RFA2	Subunit of heterotrimeric Replication Protein A (RPA), which is a highly conserved single-stranded DNA binding protein involved in DNA replication, repair, and recombination	Ortholog(s) have double-stranded DNA binding, sequence-specific DNA binding, single-stranded DNA binding activity
152	CAGL0M04279g	3	3	2	2	106.18	YLR129W	DIP2	Nucleolar protein, specifically associated with the U3 snoRNA, part of the large ribonucleoprotein complex known as the small subunit (SSU) processome, required for 18S rRNA biogenesis, part of the active pre-rRNA processing complex	Ortholog(s) have snoRNA binding activity
153	CAGL0M04477g	8	12	4	6	65.88	YLR141W	RRN5	Protein involved in transcription of rDNA by RNA polymerase I; transcription factor, member of UAF (upstream activation factor) family along with Rrn9p and Rrn10p	Ortholog(s) have RNA polymerase I general transcription initiation factor activity, role in chromatin organization, nucleolar large rRNA transcription by RNA polymerase I and RNA polymerase I upstream activating factor complex localization
154	CAGL0M05489g	17	20	3	3	50.16	YBR205W	KTR3	Putative alpha-1,2-mannosyltransferase involved in O- and N-linked protein glycosylation; member of the KRE2/MNT1 mannosyltransferase family; Svp26p mediates uptake of Ktr3p into COPII vesicles	Has domain(s) with predicted mannosyltransferase activity, role in protein glycosylation and membrane localization
155	CAGL0M06369g	3	3	4	4	63.53	YPL086C	ELP3	Subunit of Elongator complex, which is required for modification of wobble nucleosides in tRNA; exhibits histone acetyltransferase activity that is directed to histones H3 and H4; disruption confers resistance to K. lactis zymotoxin	Ortholog(s) have role in regulation of cytoplasmic translational fidelity, tRNA wobble base 5-methoxycarbonylmethyl-2-thiouridinylation
156	CAGL0M06787g	34	41	4	5	63.57	YNL029C	KTR5	Putative mannosyltransferase involved in protein glycosylation; member of the KRE2/MNT1 mannosyltransferase family	Has domain(s) with predicted mannosyltransferase activity, role in protein glycosylation and membrane localization
157	CAGL0M08910g	1	2	1	2	70.16	YDR477W	SNF1	AMP-activated serine/threonine protein kinase found in a complex containing Snf4p and members of the Sip1p/Sip2p/Gal83p family; required for transcription of glucose-repressed genes, thermotolerance, sporulation, and peroxisome biogenesis	Putative serine/threonine protein kinase required for trehalose utilization
158	CAGL0M09185g	6	8	2	2	34.23	YJR088C	EMC2	Member of a transmembrane complex required for efficient folding of proteins in the ER; null mutant displays induction of the unfolded protein response	Ortholog(s) have role in protein folding in endoplasmic reticulum and ER membrane protein complex localization
159	CAGL0M09977g	1	2	1	2	73.58	YLR401C	DUS3	Dihydrouridine synthase, member of a widespread family of conserved proteins including Smm1p, Dus1p, and Dus4p; contains a consensus oleate response element (ORE) in its promoter region	Ortholog(s) have tRNA dihydrouridine synthase activity, role in tRNA modification and nuclear periphery localization
160	CAGL0M10549g	2	2	3	3	25.37	YNR018W	RCF2	Putative protein of unknown function; non-tagged protein is detected in purified mitochondria; may interact with respiratory chain complex IV; null mutant is viable and displays reduced frequency of mitochondrial genome loss	Ortholog(s) have role in mitochondrial respiratory chain complex IV assembly and integral component of mitochondrial inner membrane, mitochondrial membrane, mitochondrial respirasome, plasma membrane localization
161	CAGL0M10615g	19	24	2	2	46.95	YNR021W	YNR021W	Putative protein of unknown function; green fluorescent protein (GFP)-fusion protein localizes to the endoplasmic reticulum; YNR021W is not an essential gene	Ortholog of S. cerevisiae : YNR021W, C. albicans SC5314 : C2_07010W_A, C. dubliniensis CD36 : Cd36_21300, C. parapsilosis CDC317 : CPAR2_406660 and Candida tenuis NRRL Y-1498 : CANTEDRAFT_113637
162	CAGL0M11110g	8	11	6	7	32.15	YDR087C	RRP1	Essential evolutionarily conserved nucleolar protein necessary for biogenesis of 60S ribosomal subunits and processing of pre-rRNAs to mature rRNAs, associated with several distinct 66S pre-ribosomal particles	Ortholog(s) have role in rRNA processing and preribosome, large subunit precursor localization
163	CAGL0M11396g	2	2	2	2	134.35	YLR096W	KIN2	Serine/threonine protein kinase involved in regulation of exocytosis; localizes to the cytoplasmic face of the plasma membrane; closely related to Kin1p	Ortholog(s) have protein serine/threonine kinase activity
164	CAGL0M11616g	8	10	2	2	558.32	YLR106C	MDN1	Huge dynein-related AAA-type ATPase (midasin), forms extended pre-60S particle with the Rix1 complex (Rix1p-Ipi1p-Ipi3p); acts in removal of ribosomal biogenesis factors at successive steps of pre-60S assembly and export from nucleus	Ortholog(s) have role in rRNA processing, ribosomal large subunit assembly and nucleoplasm localization
165	CAGL0M12727g	4	4	4	6	30.84	YIL070C	MAM33	Acidic protein of the mitochondrial matrix involved in oxidative phosphorylation; related to the human complement receptor gC1q-R	Ortholog(s) have translation activator activity, role in aerobic respiration, penicillin biosynthetic process, positive regulation of mitochondrial translation and mitochondrial matrix localization
166	CAGL0M13519g	28	68	9	9	55.61	YMR290C	HAS1	ATP-dependent RNA helicase; localizes to both the nuclear periphery and nucleolus; highly enriched in nuclear pore complex fractions; constituent of 66S pre-ribosomal particles	Ortholog(s) have ATP-dependent RNA helicase activity, RNA binding activity
167	CaglfMp02	4	5	3	3	40.8	Q0140	VAR1	Mitochondrial ribosomal protein of the small subunit, mitochondrially-encoded; polymorphic in different strains due to variation in number of AAT (asparagine) codons; translated near the mitochondrial inner membrane	Probable mitochondrial ribosomal protein of the small subunit, orthologous to S. cerevisiae VAR1
MMS-treated [23 Proteins in MMS treatment]
		Replicate 1		Replicate 2
Sl no	Gene Symbol	Unique	Total	Unique	Total	MWT (kDa)	SGD ORF	Common Name	Functional Description (SGD; Saccharomyces Genome Database)	Functional Description (CGD; Candida Genome Database)
1	CAGL0B03575g	26	68	24	67	46.99	YEL056W	HAT2	Subunit of the Hat1p-Hat2p histone acetyltransferase complex; required for high affinity binding of the complex to free histone H4, thereby enhancing Hat1p activity; similar to human RbAp46 and 48; has a role in telomeric silencing	Ortholog(s) have histone acetyltransferase activity, histone binding activity
2	CAGL0C04136g	11	23	10	15	11.35	YBR009C	HHF1	Histone H4, core histone protein required for chromatin assembly and chromosome function; one of two identical histone proteins (see also HHF2); contributes to telomeric silencing; N-terminal domain involved in maintaining genomic integrity	Ortholog(s) have role in histone H3-K79 methylation, sexual sporulation resulting in formation of a cellular spore, transfer RNA gene-mediated silencing and nucleus, replication fork protection complex localization
3	CAGL0C05379g	17	22	23	28	66.36	YDL229W	SSB1	Cytoplasmic ATPase that is a ribosome-associated molecular chaperone, functions with J-protein partner Zuo1p; may be involved in folding of newly-made polypeptide chains; member of the HSP70 family; interacts with phosphatase subunit Reg1p	Heat shock protein
4	CAGL0G00528g	5	5	7	8	148.8	YGR270W	YTA7	Protein that localizes to chromatin and has a role in regulation of histone gene expression; has a bromodomain-like region that interacts with the N-terminal tail of histone H3, and an ATPase domain; potentially phosphorylated by Cdc28p	Ortholog(s) have chromatin binding, histone binding activity
5	CAGL0G00726g	3	3	5	6	70.53	YAR007C	RFA1	Subunit of heterotrimeric Replication Protein A (RPA), which is a highly conserved single-stranded DNA binding protein involved in DNA replication, repair, and recombination	DNA replication factor A, 69 KD subunit; protein abundance increased in ace2 mutant cells
6	CAGL0G03751g	16	24	18	27	35.38	YLL022C	HIF1	Non-essential component of the HAT-B histone acetyltransferase complex (Hat1p-Hat2p-Hif1p), localized to the nucleus; has a role in telomeric silencing	Ortholog(s) have histone binding activity, role in chromatin silencing at telomere, histone acetylation, nucleosome assembly and histone acetyltransferase complex localization
7	CAGL0G10109g	2	3	4	5	76.14	YPR190C	RPC82	RNA polymerase III subunit C82	Ortholog(s) have RNA polymerase III activity, role in tRNA transcription by RNA polymerase III and RNA polymerase III complex localization
8	CAGL0H05643g	8	10	8	10	26.92	YPL090C	RPS6A	Protein component of the small (40S) ribosomal subunit; identical to Rps6Bp and has similarity to rat S6 ribosomal protein	Ortholog(s) have structural constituent of ribosome activity and role in maturation of SSU-rRNA from tricistronic rRNA transcript (SSU-rRNA, 5.8S rRNA, LSU-rRNA)
9	CAGL0H08041g	16	20	16	24	51.36	YNL206C	RTT106	Histone chaperone, involved in regulation of chromatin structure in both transcribed and silenced chromosomal regions; affects transcriptional elongation; has a role in regulation of Ty1 transposition	Ortholog(s) have double-stranded DNA binding, histone binding activity
10	CAGL0I03542g	3	3	4	5	60.61	YDL156W	CMR1	Putative protein of unknown function; protein sequence contains three WD domains (WD-40 repeat); green fluorescent protein (GFP)-fusion protein localizes to the cytoplasm and nucleus; potential regulatory target of Mbp1p, which binds to the YDL156W promoter region	Ortholog(s) have DNA binding activity, role in regulation of DNA damage checkpoint and cytoplasm, nuclear chromatin, nuclear periphery localization
11	CAGL0I09460g	2	2	3	4	55.61	YBR272C	HSM3	Proteasome-interacting protein involved in the assembly of the base subcomplex of the 19S proteasomal regulatory particle (RP); involved in DNA mismatch repair during slow growth; weak similarity to Msh1p; related to human 19S subunit S5b	Ortholog(s) have role in mismatch repair, proteasome regulatory particle assembly and cytosol, nucleus, proteasome regulatory particle, base subcomplex localization
12	CAGL0J11198g	2	2	2	2	35.52	YNL177C	MRPL22	mitochondrial ribosomal protein of the large subunit	Ortholog(s) have structural constituent of ribosome activity and mitochondrial large ribosomal subunit localization
13	CAGL0K04235g	1	2	2	2	36.77	YGR043C	NQM1	Transaldolase of unknown function; transcription is repressed by Mot1p and induced by alpha-factor and during diauxic shift; NQM1 has a paralog, TAL1, that arose from the whole genome duplication	Putative transaldolase
14	CAGL0K05731g	2	2	4	5	12.19	YDR510W	SMT3	Ubiquitin-like protein of the SUMO family, conjugated to lysine residues of target proteins; regulates chromatid cohesion, chromosome segregation, APC-mediated proteolysis, DNA replication and septin ring dynamics; phosphorylated at Ser2	Ortholog(s) have protein tag activity
15	CAGL0K07766g	3	4	2	2	95.14	YBR114W	RAD16	Protein that recognizes and binds damaged DNA in an ATP-dependent manner (with Rad7p) during nucleotide excision repair; subunit of Nucleotide Excision Repair Factor 4 (NEF4) and the Elongin-Cullin-Socs (ECS) ligase complex	Ortholog(s) have DNA-dependent ATPase activity, damaged DNA binding, ubiquitin-protein transferase activity
16	CAGL0L02849g	5	8	5	7	127.37	YOR207C	RET1	Second-largest subunit of RNA polymerase III; RNA polymerase III is responsible for the transcription of tRNA and 5S RNA genes, and other low molecular weight RNAs	Ortholog(s) have RNA polymerase III activity, role in tRNA transcription by RNA polymerase III and RNA polymerase III complex localization
17	CAGL0L05126g	2	3	2	2	44.2	YKL080W	VMA5	Subunit C of the eight-subunit V1 peripheral membrane domain of vacuolar H+-ATPase (V-ATPase), an electrogenic proton pump found throughout the endomembrane system; required for the V1 domain to assemble onto the vacuolar membrane	Ortholog(s) have role in calcium ion transport into cytosol and plasma membrane localization
18	CAGL0L05412g	6	11	7	8	34.59	YJL115W	ASF1	Nucleosome assembly factor, involved in chromatin assembly and disassembly, anti-silencing protein that causes derepression of silent loci when overexpressed; plays a role in regulating Ty1 transposition	Ortholog(s) have histone binding activity
19	CAGL0L09042g	41	83	39	78	45.79	YPL001W	HAT1	Catalytic subunit of the Hat1p-Hat2p histone acetyltransferase complex that uses the cofactor acetyl coenzyme A, to acetylate free nuclear and cytoplasmic histone H4; involved in telomeric silencing and DNA double-strand break repair	Ortholog(s) have chromatin binding, histone acetyltransferase activity, histone acetyltransferase activity (H4-K12 specific) and histone acetyltransferase activity (H4-K5 specific), more
20	CAGL0L11352g	22	34	19	28	61.41	YML069W	POB3	Subunit of the heterodimeric FACT complex (Spt16p-Pob3p), which associates with chromatin via interaction with Nhp6Ap and Nhp6Bp, and reorganizes nucleosomes to facilitate access to DNA by RNA and DNA polymerases	Ortholog(s) have histone binding, nucleosome binding activity
21	CAGL0L11660g	11	13	6	6	162.18	YOR116C	RPO31	RNA polymerase III largest subunit C160, part of core enzyme; similar to bacterial beta-prime subunit and to RPA190 and RPO21	Ortholog(s) have RNA polymerase III activity, role in tRNA transcription by RNA polymerase III and RNA polymerase III complex localization
22	CAGL0M04983g	2	2	2	2	16.35	YOR298C-A	MBF1	Transcriptional coactivator that bridges the DNA-binding region of Gcn4p and TATA-binding protein Spt15p; suppressor of frameshift mutations	Has domain(s) with predicted DNA binding, sequence-specific DNA binding activity
23	CAGL0M14003g	2	3	2	2	25.68	YMR314W	PRE5	Alpha 6 subunit of the 20S proteasome	Ortholog(s) have role in proteasomal ubiquitin-independent protein catabolic process, proteasome-mediated ubiquitin-dependent protein catabolic process

## Sheet: S9_H3 interactors
Table S9: List of histone H3 interacting proteins.
Untreated [160 Proteins in CAA medium]
		Replicate 1		Replicate 2
Sl no	Systematic Name	Unique	Total	Unique	Total	MWT (kDa)	SGD ORF	Common name	Functional Description (SGD; Saccharomyces Genome Database)	Functional Description (CGD; Candida Genome Database)
1	CAGL0A02387g	3	3	4	5	36.1	YDR347W	MRP1	Mitochondrial ribosomal protein of the small subunit; MRP1 exhibits genetic interactions with PET122, encoding a COX3-specific translational activator, and with PET123, encoding a small subunit mitochondrial ribosomal protein	Ortholog(s) have structural constituent of ribosome activity and mitochondrial small ribosomal subunit localization
2	CAGL0A03036g	2	3	2	2	11.22	YDR377W	ATP17	Subunit f of the F0 sector of mitochondrial F1F0 ATP synthase, which is a large, evolutionarily conserved enzyme complex required for ATP synthesis	Ortholog(s) have proton-transporting ATP synthase activity, rotational mechanism activity and role in ATP synthesis coupled proton transport
3	CAGL0A03117g	5	6	4	4	25.25	YDR381W	YRA1	RNA binding protein required for export of poly(A)+ mRNA from the nucleus; proposed to couple mRNA export with 3' end processing via its interactions with Mex67p and Pcf11p; functionally redundant with Yra2p, another REF family member	Ortholog(s) have ATP-dependent RNA helicase inhibitor activity, RNA binding activity
4	CAGL0A03652g	4	4	4	4	82.8	YBR142W	MAK5	Essential nucleolar protein, putative DEAD-box RNA helicase required for maintenance of M1 dsRNA virus; involved in biogenesis of large (60S) ribosomal subunits	Ortholog(s) have role in maturation of 5.8S rRNA from tricistronic rRNA transcript (SSU-rRNA, 5.8S rRNA, LSU-rRNA), maturation of LSU-rRNA from tricistronic rRNA transcript (SSU-rRNA, 5.8S rRNA, LSU-rRNA) and nucleolus localization
5	CAGL0A04037g	22	25	19	25	64.5	YLR196W	PWP1	Protein with WD-40 repeats involved in rRNA processing; associates with trans-acting ribosome biogenesis factors; similar to beta-transducin superfamily	Ortholog(s) have role in rRNA processing and nucleolus localization
6	CAGL0B00352g	3	7	4	6	39.4	YCL059C	KRR1	Essential nucleolar protein required for the synthesis of 18S rRNA and for the assembly of 40S ribosomal subunit	Ortholog(s) have role in endonucleolytic cleavage in ITS1 to separate SSU-rRNA from 5.8S rRNA and LSU-rRNA from tricistronic rRNA transcript (SSU-rRNA, 5.8S rRNA, LSU-rRNA) and nucleolus, small-subunit processome localization
7	CAGL0B00484g	3	3	5	5	96.04	YCL054W	SPB1	AdoMet-dependent methyltransferase involved in rRNA processing and 60S ribosomal subunit maturation; methylates G2922 in the tRNA docking site of the large subunit rRNA and in the absence of snR52, U2921; suppressor of PAB1 mutants	Ortholog(s) have rRNA (guanine) methyltransferase activity, rRNA (uridine-2'-O-)-methyltransferase activity
8	CAGL0B00792g	15	27	16	25	50.54	YCL037C	SRO9	Cytoplasmic RNA-binding protein that associates with translating ribosomes; involved in heme regulation of Hap1p as a component of the HMC complex, also involved in the organization of actin filaments; contains a La motif	Ortholog(s) have RNA binding activity, role in cytoplasmic translation and cytoplasmic stress granule, polysome localization
9	CAGL0B01815g	3	3	3	3	31.64	YDR116C	MRPL1	mitochondrial ribosomal protein of the large subunit	Ortholog(s) have structural constituent of ribosome activity and mitochondrial large ribosomal subunit localization
10	CAGL0B01881g	3	3	4	5	62.44	YDR120C	TRM1	tRNA methyltransferase; two forms of the protein are made by alternative translation starts; localizes to both the nucleus and mitochondrion to produce the modified base N2,N2-dimethylguanosine in tRNAs in both compartments	Ortholog(s) have tRNA (guanine-N2-)-methyltransferase activity, role in tRNA N2-guanine methylation and mitochondrion, nuclear inner membrane localization
11	CAGL0B02541g	5	5	3	3	67.1	YML127W	RSC9	Component of the RSC chromatin remodeling complex; DNA-binding protein involved in the synthesis of rRNA and in transcriptional repression and activation of genes regulated by the Target of Rapamycin (TOR) pathway	Ortholog(s) have DNA translocase activity
12	CAGL0B03575g	17	27	14	19	46.99	YEL056W	HAT2	Subunit of the Hat1p-Hat2p histone acetyltransferase complex; required for high affinity binding of the complex to free histone H4, thereby enhancing Hat1p activity; similar to human RbAp46 and 48; has a role in telomeric silencing	Ortholog(s) have histone acetyltransferase activity, histone binding activity
13	CAGL0B04169g	5	6	5	5	97.26	YPR112C	MRD1	Essential conserved protein that is part of the 90S preribosome; required for production of 18S rRNA and small ribosomal subunit; contains five consensus RNA-binding domains	Ortholog(s) have rRNA primary transcript binding activity
14	CAGL0C03025g	2	3	2	4	54.27	YCR052W	RSC6	Component of the RSC chromatin remodeling complex; essential for mitotic growth; homolog of SWI/SNF subunit Swp73p	Ortholog(s) have DNA translocase activity and role in ATP-dependent chromatin remodeling, nucleosome disassembly, nucleosome positioning, positive regulation of transcription elongation from RNA polymerase II promoter
15	CAGL0C03047g	62	92	59	90	117.82	YGL207W	SPT16	Subunit of the heterodimeric FACT complex (Spt16p-Pob3p), which associates with chromatin via interaction with Nhp6Ap and Nhp6Bp, and reorganizes nucleosomes to facilitate access to DNA by RNA and DNA polymerases	Ortholog(s) have role in DNA replication-independent nucleosome organization, chromatin remodeling and FACT complex localization
16	CAGL0C03369g	5	6	4	4	56.79	YNR053C	NOG2	Putative GTPase that associates with pre-60S ribosomal subunits in the nucleolus and is required for their nuclear export and maturation	Ortholog(s) have large ribosomal subunit rRNA binding activity and role in regulation of ribosomal subunit export from nucleus, ribosomal large subunit export from nucleus
17	CAGL0C04114g/CAGL0H09856g/CAGL0M06655g	3	8	2	3	15.35	Unknown	HHT	Histone H3, core histone protein required for chromatin assembly, part of heterochromatin-mediated telomeric and HM silencing; one of two identical histone H3 proteins (see HHT2); regulated by acetylation, methylation, and phosphorylation	Ortholog(s) have role in DNA methylation, cellular response to DNA damage stimulus, global genome nucleotide-excision repair, rRNA transcription and regulation of DNA methylation
18	CAGL0C04389g	11	22	8	22	13.99	YBL002W	HTB2	Histone H2B, core histone protein required for chromatin assembly and chromosome function; nearly identical to HTB1; Rad6p-Bre1p-Lge1p mediated ubiquitination regulates transcriptional activation, meiotic DSB formation and H3 methylation	Ortholog(s) have replication fork protection complex, site of double-strand break localization
19	CAGL0C04807g	6	6	6	6	31.4	YJR113C	RSM7	Mitochondrial ribosomal protein of the small subunit, has similarity to E. coli S7 ribosomal protein	Ortholog(s) have structural constituent of ribosome activity and mitochondrial small ribosomal subunit localization
20	CAGL0D04158g	3	3	8	11	31.22	YIL093C	RSM25	Mitochondrial ribosomal protein of the small subunit	Ortholog(s) have structural constituent of ribosome activity and mitochondrial small ribosomal subunit localization
21	CAGL0D04818g	4	4	3	3	42.54	YPR133C	SPN1	Protein involved in RNA polymerase II transcription; interacts genetically or physically with RNAP II, TBP, TFIIS, and chromatin remodelling factors; central domain highly conserved throughout eukaryotes; mutations confer an Spt- phenotype	Ortholog(s) have transcription factor activity, RNA polymerase II transcription factor binding, transcription factor activity, core RNA polymerase II binding activity
22	CAGL0D05016g	1	2	1	2	25.62	YPR143W	RRP15	Nucleolar protein, constituent of pre-60S ribosomal particles; required for proper processing of the 27S pre-rRNA at the A3 and B1 sites to yield mature 5.8S and 25S rRNAs	Ortholog(s) have role in maturation of 5.8S rRNA from tricistronic rRNA transcript (SSU-rRNA, 5.8S rRNA, LSU-rRNA), maturation of LSU-rRNA from tricistronic rRNA transcript (SSU-rRNA, 5.8S rRNA, LSU-rRNA)
23	CAGL0D05412g	2	2	4	4	36.78	YBR251W	MRPS5	Mitochondrial ribosomal protein of the small subunit	Ortholog(s) have structural constituent of ribosome activity and mitochondrial small ribosomal subunit localization
24	CAGL0D06314g	4	5	4	4	112.57	YGL049C	TIF4632	Translation initiation factor eIF4G, subunit of the mRNA cap-binding protein complex (eIF4F) that also contains eIF4E (Cdc33p); associates with the poly(A)-binding protein Pab1p, also interacts with eIF4A (Tif1p); homologous to Tif4631p	Ortholog(s) have mRNA binding, translation initiation factor activity, translation initiation factor binding activity and role in stress granule assembly, translational initiation
25	CAGL0E00715g	6	6	3	3	34.87	YDR175C	RSM24	Mitochondrial ribosomal protein of the small subunit	Ortholog(s) have structural constituent of ribosome activity and mitochondrial small ribosomal subunit localization
26	CAGL0E00935g	1	2	1	2	23.77	YDR167W	TAF10	Subunit (145 kDa) of TFIID and SAGA complexes, involved in RNA polymerase II transcription initiation and in chromatin modification	Ortholog(s) have chromatin binding, molecular adaptor activity and role in RNA polymerase II preinitiation complex assembly, chromatin organization, histone acetylation, transcription by RNA polymerase II
27	CAGL0E03069g	2	4	3	3	86.41	YGR145W	ENP2	Essential nucleolar protein, required for biogenesis of the small ribosomal subunit; contains WD repeats, interacts with Mpp10p and Bfr2p, and has homology to Spb1p	Ortholog(s) have role in cellular response to drug, maturation of SSU-rRNA from tricistronic rRNA transcript (SSU-rRNA, 5.8S rRNA, LSU-rRNA) and nucleolus, small-subunit processome localization
28	CAGL0E03520g	3	3	4	6	24.94	YLR312W-A	MRPL15	mitochondrial ribosomal protein of the large subunit	Ortholog(s) have structural constituent of ribosome activity and mitochondrial large ribosomal subunit localization
29	CAGL0E04994g	2	2	2	2	21.56	YGL147C	RPL9A	Protein component of the large (60S) ribosomal subunit, nearly identical to Rpl9Bp and has similarity to E. coli L6 and rat L9 ribosomal proteins	Ortholog(s) have structural constituent of ribosome activity, role in cytoplasmic translation and cytosolic large ribosomal subunit localization
30	CAGL0E05874g	10	12	6	7	134.07	YPL217C	BMS1	GTPase required for synthesis of 40S ribosomal subunits and for processing the 35S pre-rRNA at sites A0, A1, and A2; interacts with Rcl1p, which stimulates its GTPase and U3 snoRNA binding activities; has similarity to Tsr1p	Ortholog(s) have GTP binding, GTPase activity, U3 snoRNA binding activity
31	CAGL0F01023g	11	15	8	8	45.3	YOL041C	NOP12	Nucleolar protein involved in pre-25S rRNA processing and biogenesis of large 60S ribosomal subunit; contains an RNA recognition motif (RRM); binds to Ebp2; similar to Nop13p and Nsr1p	Ortholog(s) have role in maturation of LSU-rRNA from tricistronic rRNA transcript (SSU-rRNA, 5.8S rRNA, LSU-rRNA) and nucleolus, preribosome localization
32	CAGL0F01243g	3	3	3	4	61.91	YOL027C	MDM38	Mitochondrial protein, forms a complex with Mba1p to facilitate recruitment of mRNA-specific translational activators to ribosomes; roles in protein export and K+/H+ exchange; human ortholog Letm1 implicated in Wolf-Hirschhorn syndrome	Ortholog(s) have ribosome binding activity
33	CAGL0F02299g	2	3	3	3	23.65	YFR001W	LOC1	Nuclear protein involved in asymmetric localization of ASH1 mRNA; binds double-stranded RNA in vitro; constituent of 66S pre-ribosomal particles	Ortholog(s) have mRNA binding activity
34	CAGL0F02541g	5	6	2	2	70.74	YDR398W	UTP5	Subunit of U3-containing Small Subunit (SSU) processome complex involved in production of 18S rRNA and assembly of small ribosomal subunit	Ortholog(s) have role in cellular response to drug, maturation of SSU-rRNA from tricistronic rRNA transcript (SSU-rRNA, 5.8S rRNA, LSU-rRNA), positive regulation of transcription by RNA polymerase I
35	CAGL0F02695g	2	4	2	4	23.72	YDR405W	MRP20	mitochondrial ribosomal protein of the large subunit	Ortholog(s) have structural constituent of ribosome activity, role in mitochondrial translation and mitochondrial large ribosomal subunit localization
36	CAGL0F03333g	4	6	5	6	48.4	YMR270C	RRN9	Protein involved in promoting high level transcription of rDNA, subunit of UAF (upstream activation factor) for RNA polymerase I	Ortholog(s) have RNA polymerase I general transcription initiation factor activity, TBP-class protein binding activity and role in nucleolar large rRNA transcription by RNA polymerase I
37	CAGL0F03663g	4	5	4	6	33.72	YPL173W	MRPL40	mitochondrial ribosomal protein of the large subunit	Ortholog(s) have structural constituent of ribosome activity and mitochondrial large ribosomal subunit localization
38	CAGL0F04983g	4	5	6	7	67.46	YLR276C	DBP9	ATP-dependent RNA helicase of the DEAD-box family involved in biogenesis of the 60S ribosomal subunit	Ortholog(s) have ATP-dependent DNA helicase activity, ATP-dependent DNA/RNA helicase activity, ATP-dependent RNA helicase activity and role in maturation of LSU-rRNA from tricistronic rRNA transcript (SSU-rRNA, 5.8S rRNA, LSU-rRNA)
39	CAGL0F05577g	3	3	6	6	76.27	YDR194C	MSS116	DEAD-box protein required for efficient splicing of mitochondrial Group I and II introns; non-polar RNA helicase that also facilities strand annealing	Ortholog(s) have ATP-dependent RNA helicase activity, RNA strand annealing activity
40	CAGL0F05907g	4	4	4	8	52.44	YMR033W	ARP9	Component of both the SWI/SNF and RSC chromatin remodeling complexes; actin-related protein involved in transcriptional regulation	Ortholog(s) have DNA translocase activity
41	CAGL0F07139g	4	5	7	10	87.31	YGL120C	PRP43	RNA helicase in the DEAH-box family, functions in both RNA polymerase I and polymerase II transcript metabolism, involved in release of the lariat-intron from the spliceosome	Ortholog(s) have ATP-dependent RNA helicase activity
42	CAGL0F07249g	2	2	3	4	58.91	YGL112C	TAF6	Subunit (60 kDa) of TFIID and SAGA complexes, involved in transcription initiation of RNA polymerase II and in chromatin modification, similar to histone H4	Ortholog(s) have RNA polymerase II activating transcription factor binding, chromatin binding, protein-containing complex scaffold activity
43	CAGL0F07403g	7	7	6	6	49.38	YGL111W	NSA1	Constituent of 66S pre-ribosomal particles, involved in 60S ribosomal subunit biogenesis	Ortholog(s) have role in ribosomal large subunit biogenesis and preribosome, large subunit precursor localization
44	CAGL0F07469g	2	2	4	4	70.96	YGL107C	RMD9	Mitochondrial protein required for respiratory growth; mutant phenotype and genetic interactions suggest a role in delivering mt mRNAs to ribosomes; located on matrix face of the inner membrane and loosely associated with mitoribosomes	Ortholog(s) have role in aerobic respiration, regulation of mRNA stability, translational initiation and extrinsic component of mitochondrial inner membrane localization
45	CAGL0G00154g	8	10	7	8	49.16	YGR285C	ZUO1	Ribosome-associated chaperone, functions in ribosome biogenesis and, in partnership with Ssz1p and SSb1/2, as a chaperone for nascent polypeptide chains; contains a DnaJ domain and functions as a J-protein partner for Ssb1p and Ssb2p	Ortholog(s) have ribosome binding activity and role in 'de novo' cotranslational protein folding, rRNA processing, regulation of translational fidelity, ribosomal subunit export from nucleus, translational frameshifting
46	CAGL0G00484g	3	3	3	3	26.56	YGR271C-A	EFG1	Essential protein required for maturation of 18S rRNA; null mutant is sensitive to hydroxyurea and is delayed in recovering from alpha-factor arrest; green fluorescent protein (GFP)-fusion protein localizes to the nucleolus	Has domain(s) with predicted role in rRNA processing
47	CAGL0G00528g	11	17	15	17	148.8	YGR270W	YTA7	Protein that localizes to chromatin and has a role in regulation of histone gene expression; has a bromodomain-like region that interacts with the N-terminal tail of histone H3, and an ATPase domain; potentially phosphorylated by Cdc28p	Ortholog(s) have chromatin binding, histone binding activity
48	CAGL0G00726g	6	8	4	8	70.53	YAR007C	RFA1	Subunit of heterotrimeric Replication Protein A (RPA), which is a highly conserved single-stranded DNA binding protein involved in DNA replication, repair, and recombination	DNA replication factor A, 69 KD subunit; protein abundance increased in ace2 mutant cells
49	CAGL0G02035g	2	2	3	4	39.16	YOR061W	CKA2	Alpha' catalytic subunit of casein kinase 2 (CK2), a Ser/Thr protein kinase with roles in cell growth and proliferation; CK2, comprised of CKA1, CKA2, CKB1 and CKB2, has many substrates including transcription factors and all RNA polymerase	Catalytic subunit of casein kinase 2 (CK2), involved in regulation of sphingolipid biosynthesis
50	CAGL0G02277g	4	7	5	7	24.05	YKR085C	MRPL20	mitochondrial ribosomal protein of the large subunit	Ortholog(s) have structural constituent of ribosome activity and mitochondrial large ribosomal subunit localization
51	CAGL0G03003g	11	11	8	10	135.71	YGR090W	UTP22	Possible U3 snoRNP protein involved in maturation of pre-18S rRNA, based on computational analysis of large-scale protein-protein interaction data	Ortholog(s) have role in rRNA processing, response to drug, tRNA export from nucleus and CURI complex, UTP-C complex, small-subunit processome localization
52	CAGL0G03509g	3	3	2	3	100.66	YER114C	BOI2	Protein implicated in polar growth, functionally redundant with Boi1p; interacts with bud-emergence protein Bem1p; contains an SH3 (src homology 3) domain and a PH (pleckstrin homology) domain	Ortholog(s) have role in budding cell apical bud growth, cell separation after cytokinesis, cellular response to drug, regulation of cell shape, regulation of exocytosis, vacuole organization
53	CAGL0G03751g	9	12	6	7	35.38	YLL022C	HIF1	Non-essential component of the HAT-B histone acetyltransferase complex (Hat1p-Hat2p-Hif1p), localized to the nucleus; has a role in telomeric silencing	Ortholog(s) have histone binding activity, role in chromatin silencing at telomere, histone acetylation, nucleosome assembly and histone acetyltransferase complex localization
54	CAGL0G06248g	5	5	6	9	34.97	YAL025C	MAK16	Essential nuclear protein, constituent of 66S pre-ribosomal particles; required for maturation of 25S and 5.8S rRNAs; required for maintenance of M1 satellite double-stranded RNA of the L-A virus	Ortholog(s) have role in maturation of 5.8S rRNA from tricistronic rRNA transcript (SSU-rRNA, 5.8S rRNA, LSU-rRNA), maturation of LSU-rRNA from tricistronic rRNA transcript (SSU-rRNA, 5.8S rRNA, LSU-rRNA)
55	CAGL0G07535g	2	4	2	4	22.9	YOR294W	RRS1	Arginyl-tRNA synthetase, proposed to be cytoplasmic but the authentic, non-tagged protein is detected in highly purified mitochondria in high-throughput studies	Ortholog(s) have single-stranded RNA binding activity
56	CAGL0G07557g	2	2	3	3	27.6	YOR295W	UAF30	Subunit of UAF (upstream activation factor), which is an RNA polymerase I specific transcription stimulatory factor composed of Uaf30p, Rrn5p, Rrn9p, Rrn10p, histones H3 and H4; deletion decreases cellular growth rate	Ortholog(s) have RNA polymerase I general transcription initiation factor activity, RNA polymerase I upstream control element sequence-specific DNA binding activity
57	CAGL0G07843g	13	21	13	19	68.45	YGR103W	NOP7	Nucleolar protein involved in rRNA processing and 60S ribosomal subunit biogenesis; constituent of several different pre-ribosomal particles; required for exit from G0 and the initiation of cell proliferation	Ortholog(s) have role in cell cycle DNA replication, cellular response to drug, cellular response to starvation and filamentous growth of a population of unicellular organisms in response to starvation, more
58	CAGL0G08041g	2	2	3	3	67.83	YDR091C	RLI1	Essential iron-sulfur protein required for ribosome biogenesis and translation initiation and termination; facilitates binding of a multifactor complex (MFC) of initiation factors to the small ribosomal subunit; predicted ABC family ATPase	Ortholog(s) have iron ion binding activity and role in positive regulation of translation, ribosomal large subunit biogenesis, ribosomal subunit export from nucleus, ribosome disassembly, translational initiation, translational termination
59	CAGL0G08129g	2	4	4	4	136.66	YDR097C	MSH6	Protein required for mismatch repair in mitosis and meiosis, forms a complex with Msh2p to repair both single-base & insertion-deletion mispairs; potentially phosphorylated by Cdc28p	Ortholog(s) have ATP binding, ATPase activity, four-way junction DNA binding, guanine/thymine mispair binding, single base insertion or deletion binding activity
60	CAGL0G08756g	7	7	6	6	156.81	YIL126W	STH1	ATPase component of the RSC chromatin remodeling complex; required for expression of early meiotic genes; essential helicase-related protein homologous to Snf2p	Ortholog(s) have DNA translocase activity, helicase activity, lysine-acetylated histone binding activity
61	CAGL0G10109g	4	4	4	6	76.14	YPR190C	RPC82	RNA polymerase III subunit C82	Ortholog(s) have RNA polymerase III activity, role in tRNA transcription by RNA polymerase III and RNA polymerase III complex localization
62	CAGL0H00869g	4	4	4	4	68.85	YPL243W	SRP68	Core component of the signal recognition particle (SRP) ribonucleoprotein (RNP) complex that functions in targeting nascent secretory proteins to the endoplasmic reticulum (ER) membrane	Ortholog(s) have role in SRP-dependent cotranslational protein targeting to membrane, translocation and signal recognition particle, endoplasmic reticulum targeting localization
63	CAGL0H01419g	4	4	3	3	58.23	YDR299W	BFR2	Essential protein that is a component of 90S preribosomes; may be involved in rRNA processing; multicopy suppressor of sensitivity to Brefeldin A; expression is induced during lag phase and also by cold shock	Ortholog(s) have role in maturation of SSU-rRNA from tricistronic rRNA transcript (SSU-rRNA, 5.8S rRNA, LSU-rRNA) and nucleolus, small-subunit processome localization
64	CAGL0H02057g	3	5	3	4	22.52	YHR089C	GAR1	Protein component of the H/ACA snoRNP pseudouridylase complex, involved in the modification and cleavage of the 18S pre-rRNA	Ortholog(s) have box H/ACA snoRNA binding activity, role in cellular response to drug, snRNA pseudouridine synthesis and box H/ACA snoRNP complex localization
65	CAGL0H02079g	5	6	5	8	34.97	YHR088W	RPF1	Nucleolar protein involved in the assembly and export of the large ribosomal subunit; constituent of 66S pre-ribosomal particles; contains a sigma(70)-like motif, which is thought to bind RNA	Ortholog(s) have rRNA primary transcript binding activity
66	CAGL0H03531g	4	4	2	2	18.68	YGL068W	MNP1	Protein associated with the mitochondrial nucleoid; putative mitochondrial ribosomal protein with similarity to E. coli L7/L12 ribosomal protein; required for normal respiratory growth	Putative mitochondrial-nucleoid specific ribosomal protein; protein abundance decreased in ace2 mutant cells
67	CAGL0H03553g	3	3	2	2	57.14	YPL204W	HRR25	Protein kinase involved in regulating diverse events including vesicular trafficking, DNA repair, and chromosome segregation; binds the CTD of RNA pol II; homolog of mammalian casein kinase 1delta (CK1delta)	Ortholog(s) have protein serine/threonine kinase activity, protein tyrosine kinase activity and role in Dma1-dependent checkpoint, linear element assembly, positive regulation of reciprocal meiotic recombination, regulation of DNA repair
68	CAGL0H03685g	8	16	6	8	53.82	YLR175W	CBF5	Pseudouridine synthase catalytic subunit of box H/ACA small nucleolar ribonucleoprotein particles (snoRNPs), acts on both large and small rRNAs and on snRNA U2; mutations in human ortholog dyskerin cause the disorder dyskeratosis congenita	Ortholog(s) have role in anisotropic cell growth, conidium formation, endocytosis, establishment of cell polarity
69	CAGL0H03883g	7	9	5	7	43.12	YNL005C	MRP7	mitochondrial ribosomal protein of the large subunit	Has domain(s) with predicted structural constituent of ribosome activity, role in translation and ribosome localization
70	CAGL0H04697g	3	3	4	4	109.76	YML010W	SPT5	Protein involved in regulating Pol I and Pol II transcription and pre-mRNA processing; forms a complex with Spt4p; contains a C-terminal repeat domain that is a target for phosphorylation by Sgv1p	Ortholog(s) have DNA binding, RNA polymerase I core binding, RNA polymerase I transcription factor binding, RNA polymerase II complex binding, protein-containing complex binding and rRNA binding, more
71	CAGL0H05533g	3	4	4	5	215.04	YPL082C	MOT1	Essential abundant protein involved in regulation of transcription, removes Spt15p (TBP) from DNA via its C-terminal ATPase activity, forms a complex with TBP that binds TATA DNA with high affinity but with altered specificity	Ortholog(s) have ATPase activity, DNA binding, TBP-class protein binding activity
72	CAGL0H07029g	8	9	10	16	41.1	YDR322W	MRPL35	mitochondrial ribosomal protein of the large subunit	Ortholog(s) have structural constituent of ribosome activity and mitochondrial large ribosomal subunit localization
73	CAGL0H08041g	9	12	8	8	51.36	YNL206C	RTT106	Histone chaperone, involved in regulation of chromatin structure in both transcribed and silenced chromosomal regions; affects transcriptional elongation; has a role in regulation of Ty1 transposition	Ortholog(s) have double-stranded DNA binding, histone binding activity
74	CAGL0I02926g	19	25	14	18	75.63	YDR496C	PUF6	Pumilio-homology domain protein that binds the 3' UTR of ASH1 mRNA and represses its translation, resulting in proper asymmetric localization of ASH1 mRNA; also co-sediments with the 60S ribosomal subunit and is required for its biogenesis	Ortholog(s) have mRNA 3'-UTR binding, translation repressor activity, mRNA regulatory element binding activity and role in negative regulation of translation, ribosomal large subunit biogenesis
75	CAGL0I03036g	3	4	4	4	31.13	YNL284C	MRPL10	Mitochondrial ribosomal protein of the large subunit; appears as two protein spots (YmL10 and YmL18) on two-dimensional SDS gels	Ortholog(s) have structural constituent of ribosome activity and mitochondrial large ribosomal subunit localization
76	CAGL0I03542g	15	19	13	16	60.61	YDL156W	CMR1	Putative protein of unknown function; protein sequence contains three WD domains (WD-40 repeat); green fluorescent protein (GFP)-fusion protein localizes to the cytoplasm and nucleus; potential regulatory target of Mbp1p, which binds to the YDL156W promoter region	Ortholog(s) have DNA binding activity, role in regulation of DNA damage checkpoint and cytoplasm, nuclear chromatin, nuclear periphery localization
77	CAGL0I03630g	3	6	4	4	48.13	YDL150W	RPC53	RNA polymerase III subunit C53	Ortholog(s) have RNA polymerase III activity, role in tRNA transcription by RNA polymerase III and RNA polymerase III complex localization
78	CAGL0I03828g	5	5	4	6	189.65	YDL140C	RPO21	RNA polymerase II largest subunit B220, part of central core; phosphorylation of C-terminal heptapeptide repeat domain regulates association with transcription and splicing factors; similar to bacterial beta-prime	RNA polymerase II largest subunit
79	CAGL0I04884g	4	4	2	4	48.3	YDL007W	RPT2	One of six ATPases of the 19S regulatory particle of the 26S proteasome involved in the degradation of ubiquitinated substrates; required for normal peptide hydrolysis by the core 20S particle	Ortholog(s) have nuclear chromatin, proteasome regulatory particle, base subcomplex localization
80	CAGL0I07799g	1	2	2	2	25.12	YBR154C	RPB5	RNA polymerase subunit ABC27, common to RNA polymerases I, II, and III; contacts DNA and affects transactivation	Ortholog(s) have DNA-directed 5'-3' RNA polymerase activity and role in transcription by RNA polymerase I, transcription by RNA polymerase II, transcription by RNA polymerase III
81	CAGL0I07975g	9	10	10	13	33.81	YOL077C	BRX1	Nucleolar protein, constituent of 66S pre-ribosomal particles; depletion leads to defects in rRNA processing and a block in the assembly of large ribosomal subunits; possesses a sigma(70)-like RNA-binding motif	Ortholog(s) have 5S rRNA binding, rRNA primary transcript binding activity
82	CAGL0I08459g	1	2	2	3	23.14	YPR165W	RHO1	GTP-binding protein of the rho subfamily of Ras-like proteins, involved in establishment of cell polarity; regulates protein kinase C (Pkc1p) and the cell wall synthesizing enzyme 1,3-beta-glucan synthase (Fks1p and Gsc2p)	Ortholog(s) have G-protein beta-subunit binding, GTP binding, GTPase activity
83	CAGL0I08877g	7	7	6	6	39.64	YGR165W	MRPS35	Mitochondrial ribosomal protein of the small subunit; null mutant does not grow on glycerol, is sensitive to 2,4-dichlorophenol, and accumulates large lipid droplets	Ortholog(s) have structural constituent of ribosome activity and mitochondrial small ribosomal subunit localization
84	CAGL0I09350g	1	2	1	2	47.83	YBR267W	REI1	Cytoplasmic pre-60S factor; required for the correct recycling of shuttling factors Alb1, Arx1 and Tif6 at the end of the ribosomal large subunit biogenesis; involved in bud growth in the mitotic signaling network	Ortholog(s) have role in budding cell bud growth, mitotic cell cycle, nucleocytoplasmic transport, ribosomal large subunit biogenesis and cytoplasm, cytosolic large ribosomal subunit, preribosome, large subunit precursor localization
85	CAGL0I09548g	10	12	8	9	48.85	YGL129C	RSM23	Mitochondrial ribosomal protein of the small subunit, has similarity to mammalian apoptosis mediator proteins; null mutation prevents induction of apoptosis by overproduction of metacaspase Mca1p	Ortholog(s) have structural constituent of ribosome activity and mitochondrial small ribosomal subunit localization
86	CAGL0I09988g	6	8	3	3	43.93	YOL054W	PSH1	E3 ubiquitin ligase that mediates poyubiquitination and degradation of centromere-binding protein Cse4p and prevents Cse4p from mislocalizing to euchromatin; ubiquitylation of Cse4p may be antagonized by Scm3p	Ortholog(s) have ubiquitin-protein transferase activity, role in ubiquitin-dependent protein catabolic process and chromosome, centromeric region localization
[truncated: 290 more rows]
