# Supplementary material for: Histone H4 dosage modulates DNA damage response in the pathogenic yeast Candida glabrata via homologous recombination pathway
Source: PLoS Genet. 2020 Mar 5;16(3):e1008620. doi: 10.1371/journal.pgen.1008620 (PMC7058290; doi:10.1371/journal.pgen.1008620)
Supplement: S10 Table — (XLSX) [file pgen.1008620.s010.xlsx]

## Sheet: S10_GO-BP_Common interactors 
	Table S10: GO-BP enrichment analysis of the common interactors of histones H3 and H4
	Fungi Fun analysis
	89 interactors of H3 and H4 in CAA medium-grown cells
	GO ID	GO name	Adjusted p-value
	GO:0000463	maturation of LSU-rRNA from tricistronic rRNA transcript (SSU-rRNA, 5.8S rRNA, LSU-rRNA)	3.882561e-12
	GO:0042273	ribosomal large subunit biogenesis	1.579663e-8
	GO:1902626	assembly of large subunit precursor of preribosome	1.8542e-06
	GO:0000466	maturation of 5.8S rRNA from tricistronic rRNA transcript (SSU-rRNA, 5.8S rRNA, LSU-rRNA)	2.09488e-06
	GO:0006412	translation	0.000101955
	GO:0042797	tRNA transcription from RNA polymerase III promoter	0.00227015
	GO:0043044	ATP-dependent chromatin remodeling	0.00270465
	GO:0000462	maturation of SSU-rRNA from tricistronic rRNA transcript (SSU-rRNA, 5.8S rRNA, LSU-rRNA)	0.00590328
	GO:0006368	transcription elongation from RNA polymerase II promoter	0.0098477
	GO:0016584	nucleosome positioning	0.0109614
	GO:0006337	nucleosome disassembly	0.0158152
	GO:0031055	chromatin remodeling at centromere	0.0235096
	GO:0000447	endonucleolytic cleavage in ITS1 to separate SSU-rRNA from 5.8S rRNA and LSU-rRNA from tricistronic rRNA transcript (SSU-rRNA, 5.8S rRNA, LSU-rRNA)	0.0313411
	GO:0000278	mitotic cell cycle	0.03264
	GO:0032543	mitochondrial translation	0.0490251
	9 interactors of H3 and H4 in MMS-treated cells
	GO ID	GO name	Adjusted p-value
	GO:0016573	histone acetylation	5.912e-06
	GO:0006348	chromatin silencing at telomere	3.15479e-05
	GO:0030466	chromatin silencing at silent mating-type cassette	0.0305842
	GO:0034724	DNA replication-independent nucleosome organization	0.0314146
	GO:0045184	establishment of protein localization	0.0314146
	GO:0006335	DNA replication-dependent nucleosome assembly	0.0314146
	GO:0035066	positive regulation of histone acetylation	0.0314146
	GO:0031936	negative regulation of chromatin silencing	0.0314146
	GO:0033260	nuclear DNA replication	0.0370697
	GO:0006336	DNA replication-independent nucleosome assembly	0.0370697
	GO:0045944	positive regulation of transcription from RNA polymerase II promoter	0.0370697
	GO:0030491	heteroduplex formation	0.0370697
	GO:0043618	regulation of transcription from RNA polymerase II promoter in response to stress	0.0370697
	GO:0006333	chromatin assembly or disassembly	0.038339
	GO:0006261	DNA-dependent DNA replication	0.0409305
	GO:0045899	positive regulation of RNA polymerase II transcriptional preinitiation complex assembly	0.041777
	GO:0006265	DNA topological change	0.041777
	GO:0006268	DNA unwinding involved in DNA replication	0.0467139
	GO:0006337	nucleosome disassembly	0.0467139
	GO:0007004	telomere maintenance via telomerase	0.0467139
	GO:0042797	tRNA transcription from RNA polymerase III promoter	0.0467139
	GO:0006334	nucleosome assembly	0.0467139
	GO:0043486	histone exchange	0.0467139
	GO:0030702	chromatin silencing at centromere	0.0467139
	GO:0000724	double-strand break repair via homologous recombination	0.0467139
