# Supplementary material for: Histone H4 dosage modulates DNA damage response in the pathogenic yeast Candida glabrata via homologous recombination pathway
Source: PLoS Genet. 2020 Mar 5;16(3):e1008620. doi: 10.1371/journal.pgen.1008620 (PMC7058290; doi:10.1371/journal.pgen.1008620)
Supplement: S11 Table — (XLSX) [file pgen.1008620.s011.xlsx]

## Sheet: S11_GO-BP_H4 interactors
	Table S11: GO-BP enrichment analysis of the histone H4 interactors
	Fungi Fun analysis
	151 proteins which interacted with H4 only in CAA medium-grown cells
	GO ID	GO name	Adjusted p-value
	GO:0000463	maturation of LSU-rRNA from tricistronic rRNA transcript (SSU-rRNA, 5.8S rRNA, LSU-rRNA)	2.326424e-9
	GO:0042273	ribosomal large subunit biogenesis	1.818265e-7
	GO:1902626	assembly of large subunit precursor of preribosome	4.52698e-05
	GO:0000466	maturation of 5.8S rRNA from tricistronic rRNA transcript (SSU-rRNA, 5.8S rRNA, LSU-rRNA)	8.47521e-05
	GO:0006412	translation	0.000873987
	GO:0043044	ATP-dependent chromatin remodeling	0.00472007
	GO:0006368	transcription elongation from RNA polymerase II promoter	0.00858252
	GO:0016584	nucleosome positioning	0.00994886
	GO:0006364	rRNA processing	0.00994886
	GO:0006337	nucleosome disassembly	0.0155348
	GO:0007155	cell adhesion	0.0185929
	GO:0000462	maturation of SSU-rRNA from tricistronic rRNA transcript (SSU-rRNA, 5.8S rRNA, LSU-rRNA)	0.0190966
	GO:0000027	ribosomal large subunit assembly	0.0224924
	GO:0006369	termination of RNA polymerase II transcription	0.0496835
	7 proteins which interacted with H4 only in MMS-treated cells
	GO ID	GO name	Adjusted p-value
	GO:0051572	negative regulation of histone H3-K4 methylation	0.0141
	GO:0036182	asperthecin metabolic process	0.0141
	GO:0051573	negative regulation of histone H3-K9 methylation	0.0141
	GO:1900560	austinol biosynthetic process	0.0141
	GO:0006290	pyrimidine dimer repair	0.0141
	GO:1900563	dehydroaustinol biosynthetic process	0.0141
	GO:0000715	nucleotide-excision repair, DNA damage recognition	0.0241316
	GO:0045184	establishment of protein localization	0.0241316
	GO:0071441	negative regulation of histone H3-K14 acetylation	0.0241316
	GO:0033260	nuclear DNA replication	0.0291561
	GO:0045461	sterigmatocystin biosynthetic process	0.0291561
	GO:0030491	heteroduplex formation	0.0291561
	GO:0006298	mismatch repair	0.0291561
	GO:0006098	pentose-phosphate shunt	0.0291561
	GO:0034644	cellular response to UV	0.0291561
	GO:0070682	proteasome regulatory particle assembly	0.0311787
	GO:0006265	DNA topological change	0.0319138
	GO:0016925	protein sumoylation	0.0336361
	GO:0006268	DNA unwinding involved in DNA replication	0.0345873
	GO:0010499	proteasomal ubiquitin-independent protein catabolic process	0.0345873
	GO:0007004	telomere maintenance via telomerase	0.0359793
	GO:0000724	double-strand break repair via homologous recombination	0.0418838
	GO:0030702	chromatin silencing at centromere	0.0418838
	GO:0042787	protein ubiquitination involved in ubiquitin-dependent protein catabolic process	0.0436915
	GO:0006289	nucleotide-excision repair	0.0436915
	GO:0000722	telomere maintenance via recombination	0.0453761
	GO:0000723	telomere maintenance	0.0461618
