# Supplementary material for: Histone H4 dosage modulates DNA damage response in the pathogenic yeast Candida glabrata via homologous recombination pathway
Source: PLoS Genet. 2020 Mar 5;16(3):e1008620. doi: 10.1371/journal.pgen.1008620 (PMC7058290; doi:10.1371/journal.pgen.1008620)
Supplement: S12 Table — (XLSX) [file pgen.1008620.s012.xlsx]

## Sheet: S12_GO-BP_H3 interactors
	Table S12: GO-BP enrichment analysis of the histone H3 interactors
	Fungi Fun analysis
	52 proteins which interacted with H3 only in CAA medium-grown cells
	GO ID	GO name	Adjusted p-value
	GO:0042273	ribosomal large subunit biogenesis	4.713398e-7
	GO:0000447	endonucleolytic cleavage in ITS1 to separate SSU-rRNA from 5.8S rRNA and LSU-rRNA from tricistronic rRNA transcript (SSU-rRNA, 5.8S rRNA, LSU-rRNA)	0.000831799
	GO:0000480	endonucleolytic cleavage in 5'-ETS of tricistronic rRNA transcript (SSU-rRNA, 5.8S rRNA, LSU-rRNA)	0.00331327
	GO:0000472	endonucleolytic cleavage to generate mature 5'-end of SSU-rRNA from (SSU-rRNA, 5.8S rRNA, LSU-rRNA)	0.00389638
	GO:0032543	mitochondrial translation	0.0219418
	GO:0007117	budding cell bud growth	0.0338222
	GO:0006412	translation	0.0338222
	105 proteins which interacted with H3 only in MMS-treated cells
	GO ID	GO name	Adjusted p-value
	GO:0006337	nucleosome disassembly	0.0314961
	GO:0006267	pre-replicative complex assembly involved in nuclear cell cycle DNA replication	0.0314961
	GO:0006843	mitochondrial citrate transport	0.0314961
