# Supplementary material for: Histone H4 dosage modulates DNA damage response in the pathogenic yeast Candida glabrata via homologous recombination pathway
Source: PLoS Genet. 2020 Mar 5;16(3):e1008620. doi: 10.1371/journal.pgen.1008620 (PMC7058290; doi:10.1371/journal.pgen.1008620)
Supplement: S13 Table — (XLSX) [file pgen.1008620.s013.xlsx]

## Sheet: S13_Strain
	Table S13: List of C. glabrata strains used in the study.
	Yeast strain	Genotype	Reference
	YRK19	ura3Δ::Tn903 G418R (BG14)	Cormack and Falkow, 1999
	YRK20	URA3 (BG462)	De Las Peñas et al., 2003
	YRK1606	URA3 Cghht1∆::nat1	This study
	YRK1608	URA3 Cghht3∆::nat1	This study
	YRK1648	URA3 Cghht2∆::nat1	This study
	YRK1344	URA3 Cghhf1∆::nat1	This study
	YRK1345	URA3 Cghhf3∆::nat1	This study
	YRK1347	URA3 Cghhf2∆::nat1	This study
	YRK1932	ura3∆::Tn903 G418R Cghht1∆2∆::nat1	This study
	YRK1805	ura3∆::Tn903 G418R Cghht2∆3∆::nat1	This study
	YRK2310	URA3 Cghht1∆2∆::nat1	This study
	YRK2306	URA3 Cghht2∆3∆::nat1	This study
	YRK1403	ura3∆::Tn903 G418R Cghhf1∆2∆::nat1	This study
	YRK3592	ura3∆::Tn903 G418R Cghhf1∆2∆::nat1	This study
	YRK3593	ura3∆::Tn903 G418R Cghhf1∆2∆::nat1	This study
	YRK3594	ura3∆::Tn903 G418R Cghhf1∆2∆::nat1	This study
	YRK3595	ura3∆::Tn903 G418R Cghhf1∆2∆::nat1	This study
	YRK1405	ura3∆::Tn903 G418R Cghhf2∆3∆::nat1	This study
	YRK2281	URA3 Cghhf1∆2∆::nat1	This study
	YRK2283	URA3 Cghhf2∆3∆::nat1	This study
	YRK1928	ura3∆::Tn903 G418R Cghht1∆hhf1∆::nat1	This study
	YRK1638	ura3∆::Tn903 G418R Cghht2∆hhf2∆::nat1	This study
	YRK1905	ura3∆::Tn903 G418R Cghht1∆2∆hhf1∆2∆::nat1	This study
	YRK2527	URA3 Cgyku80::nat1	This study
	YRK3591	ura3∆::Tn903 G418R Cgyku80∆::nat1	This study
	YRK3612	URA3 Cghhf1∆2∆yku80∆::nat1	This study
	YRK2537	ura3∆::Tn903 G418R Cghhf1∆2∆yku80∆::nat1	This study
	YRK2640	ura3∆::Tn903 G418R Cgrad52∆::nat1	This study
	YRK2529	URA3 Cgrad52∆::nat1	This study
	YRK2539	ura3∆::Tn903 G418R Cghhf1∆2∆rad52∆::nat1	This study
	YRK2636	ura3∆::Tn903 G418R Cgcmr1∆::nat1	This study
	YRK2773	URA3 Cgcmr1∆::nat1	This study
	YRK2823	ura3∆::Tn903 G418R Cghhf1∆3∆cmr1∆::nat1	This study
	YRK2630	ura3∆::Tn903 G418R (YRK19)/pRK1649	Kaur Laboratory
	YRK1656	ura3∆::Tn903 G418R (YRK19)/pRK1217	This study
	YRK1468	ura3∆::Tn903 G418R (YRK19)/pRK1114	This study
	YRK2546	ura3∆::Tn903 G418R (YRK19)/pRK1590	This study
	YRK2626	ura3∆::Tn903 G418R (YRK19)/pRK1661	This study
	YRK2628	ura3∆::Tn903 G418R (YRK19)/pRK1660	This study
	YRK2303	ura3∆::Tn903 G418R Cghhf1∆2∆::nat1 /pRK1349	This study
	YRK2081	ura3∆::Tn903 G418R Cghhf1∆2∆::nat1 /pRK1386	This study
	YRK2304	ura3∆::Tn903 G418R Cghht1∆2∆::nat1 /pRK1349	This study
	YRK2305	ura3∆::Tn903 G418R Cghht1∆2∆::nat1 /pRK1399	This study
	YRK3709	ura3∆::Tn903 G418R Cghht1∆2∆::nat1 (YRK1403)/pRK1922	This study
	YRK3686	ura3∆::Tn903 G418R Cghht1∆2∆::nat1 (YRK1403)/pRK1924	This study
	YRK3689	ura3∆::Tn903 G418R Cghht1∆2∆::nat1 (YRK1403)/pRK1927	This study
	YRK3716	ura3∆::Tn903 G418R Cghht1∆2∆::nat1 (YRK3592)/pRK1922	This study
	YRK3718	ura3∆::Tn903 G418R Cghht1∆2∆::nat1 (YRK3593)/pRK1922	This study
	YRK3720	ura3∆::Tn903 G418R Cghht1∆2∆::nat1 (YRK3594)/pRK1922	This study
	YRK3722	ura3∆::Tn903 G418R Cghht1∆2∆::nat1 (YRK3595)/pRK1922	This study
	YRK3188	ura3∆::Tn903 G418R Cgcmr1∆::nat1 /pRK1016	This study
	YRK3176	ura3∆::Tn903 G418R Cgcmr1∆::nat1 /pRK1803	This study
	YRK1958	ura3∆::Tn903 G418R Cghht1∆2∆::nat1 /pRK1217	This study
	YRK2117	ura3∆::Tn903 G418R Cghht2∆3∆::nat1 /pRK1217	This study
	YRK1698	ura3∆::Tn903 G418R Cghhf1∆2∆::nat1 /pRK1114	This study
	YRK1701	ura3∆::Tn903 G418R Cghhf2∆3∆::nat1 /pRK1114	This study
	YRK2961	ura3∆::Tn903 G418R Cgrad52∆::nat1 /pRK1682	This study
	YRK2965	ura3∆::Tn903 G418R Cghhf1∆2∆rad52Δ::nat1 /pRK1682	This study
	References
		Cormack BP, Falkow S. 1999. Efficient homologous and illegitimate recombination in the opportunistic yeast pathogen Candida glabrata. Genetics 151:979–987.
		De Las Penas A, et al. (2003) Virulence-related surface glycoproteins in the yeast pathogen Candida glabrata are encoded in subtelomeric clusters and subject to RAP1- and SIR-dependent transcriptional silencing. Genes Dev 17:2245-58
