# Supplementary material for: Histone H4 dosage modulates DNA damage response in the pathogenic yeast Candida glabrata via homologous recombination pathway
Source: PLoS Genet. 2020 Mar 5;16(3):e1008620. doi: 10.1371/journal.pgen.1008620 (PMC7058290; doi:10.1371/journal.pgen.1008620)
Supplement: S14 Table — (XLSX) [file pgen.1008620.s014.xlsx]

## Sheet: S14_Plasmid
	Table S14: List of plasmids used in the study.
	Plasmid	Description	Reference
	pRK74	pGRB2.2 plasmid	Frieman et al., 2002
	pRK999	pCU-PDC1	Addgene (Plasmid #45323)
	pRK1000	pCU-PDC1-GFP	Addgene (Plasmid #45324)
	pRK1016	pGRB2.1 plasmid	Addgene (Plasmid #45341)
	pRK1018	pGRB2.3 plasmid	Addgene (Plasmid #45343)
	pRK1349	SFB (S-protein-FLAG epitope-streptavidin-binding peptide) tag cloned in EcoRI-SalI sites of pRK999	Kaur Laboratory
	pRK1649	SFB (S-protein-FLAG epitope-streptavidin-binding peptide) tag cloned in XbaI-BamHI sites of pRK1018	Kaur Laboratory
	pRK1217	CgHHT2 (0.411 kb) cloned in XbaI-XmaI sites of pRK999 plasmid	This study
	pRK1399	CgHHT1 (0.411 kb) cloned in XbaI-SpeI sites of pRK1349 plasmid	This study
	pRK1114	CgHHF1 (0.312 kb) cloned in SpeI-XmaI sites of pRK999 plasmid	This study
	pRK1386	CgHHF3 (0.312 kb) cloned in SpeI-XmaI sites of pRK1349 plasmid	This study
	pRK1803	CgCMR1 (1.605 kb) cloned in SpeI-XmaI sites of pRK1016 plasmid	This study
	pRK1590	CgCMR1 (1.605 kb) cloned in SpeI-XmaI sites of pRK1349 plasmid	This study
	pRK1661	CgPSH1 (1.164 kb) cloned in SpeI-XmaI sites of pRK1349 plasmid	This study
	pRK1660	CgSPT16 (3.084 kb) cloned in XbaI-XmaI sites of pRK1349 plasmid	This study
	pRK1682	CgRAD52 (1.518 kb) cloned in SpeI-XmaI sites of pRK1018 plasmid	This study
	pRK1922	CgHHF1 with promoter region (1.258 kb) cloned in SacI-XmaI sites of pRK1016 plasmid	This study
	pRK1924	CgHHF2 with promoter region (1.263 kb) cloned in SacI-XmaI sites of pRK1016 plasmid	This study
	pRK1927	CgHHF3 with promoter region (1.299 kb) cloned in SacI-XmaI sites of pRK1016 plasmid	This study
	Reference
		Frieman MB, McCaffery JM, Cormack BP. (2002) Modular domain structure in the Candida glabrata adhesin Epa1p, a beta1,6 glucan-cross-linked cell wall protein. Mol Microbiol 46:479-92.
