# Supplementary material for: Histone H4 dosage modulates DNA damage response in the pathogenic yeast Candida glabrata via homologous recombination pathway
Source: PLoS Genet. 2020 Mar 5;16(3):e1008620. doi: 10.1371/journal.pgen.1008620 (PMC7058290; doi:10.1371/journal.pgen.1008620)
Supplement: S15 Table — (XLSX) [file pgen.1008620.s015.xlsx]

## Sheet: S15_Oligo
	Table S15 : List of primers used in the study.
	Primer	Sequence (5’-3’)	Description	Restriction enzyme
	For generation of deletion strains
	OgRK1863	GTTATGGTAGTGTGTGTGGCAA	CgHHF1_5' UTR Forward
	OgRK1864	gcgtcgacctgcagcgtacgAACTCTCCCAAACAGAACGAAC	CgHHF1_5' UTR Reverse
	OgRK1865	cgacggtgtcggtctcgtagTCGCTGCACTATTTACAAATTTCT	CgHHF1_3' UTR Forward
	OgRK1866	GTCATTTTCATTTTCCGTGCCC	CgHHF1_3' UTR Reverse
	OgRK1867	GTAGATGGAGCGGATTTTCTGG	CgHHF1_5' Integration check Forward
	OgRK1868	CTCTCTGCCTGAACCAAAGAAG	CgHHF1_3' Integration check Reverse
	OgRK1869	AAAGGTTTGGGTAAAGGTGGTG	CgHHF1, CgHHF2 and CgHHF3_Internal check Forward
	OgRK1870	GAAGTCAAAAGCTTCTATATCCCTC	CgHHF1_Internal check Reverse
	OgRK1871	AGATAATCGAGCAGGATCCCAG	CgHHF3_5' UTR Forward
	OgRK1872	gcgtcgacctgcagcgtacgAAGGAAAAGACTAACGTTACAAAGT	CgHHF3_5' UTR Reverse
	OgRK1873	cgacggtgtcggtctcgtagCACTGCGCAAAATATTCTCATAGC	CgHHF3_3' UTR Forward
	OgRK1874	AGTCTATAGGCTGGATCACGTG	CgHHF3_3' UTR Reverse
	OgRK1875	TGGAAAAGATACGTGAAACTGCT	CgHHF3_5' Integration check Forward
	OgRK1876	TATACCGTGTACAGTACCCAGC	CgHHF3_3' Integration check Reverse
	OgRK1877	TACAATCCCGTCTCTTCTACCC	CgHHF3_Internal check Reverse
	OgRK1878	TCTGAAAGGGTACTCTACGAATCT	CgHHF2_5' UTR Forward
	OgRK1879	gcgtcgacctgcagcgtacgTGTTGTAGTGTTTGGAAGTAAAGAA	CgHHF2_5' UTR Reverse
	OgRK1880	cgacggtgtcggtctcgtagCTGGGTTAGAAGCAAGTAAGGC	CgHHF2 and CgHHT2-HHF2_3' UTR Forward
	OgRK1881	ATCAACAAATTTTTCAATTCCTG	CgHHF2 and CgHHT2-HHF2_3' UTR Reverse
	OgRK1882	TTCTCTCAAAGCGACAGTACCT	CgHHF2_5' Integration check Forward
	OgRK1883	GCTCGGATAAGAAGAAGCCAAG	CgHHF2 and CgHHT2-HHF2_3' Integration check Reverse
	OgRK1884	AATTGGGCATTGTCGAATTGTG	CgHHF2_Internal check Reverse
	OgRK2162	AAGCTCAAACCATCAAAAACG	CgHHT1_5' UTR Forward
	OgRK2163	gcgtcgacctgcagcgtacgTCTTCCTCTTTGGCTCTTATCG	CgHHT1_5' UTR Reverse
	OgRK2164	cgacggtgtcggtctcgtagCACACAAATCTTTTCTACGATTACC	CgHHT1_3' UTR Forward
	OgRK2165	TTGGTGTGTTGGTTATGTTTCC	CgHHT1 and CgHHT1-HHF1_3' UTR Reverse
	OgRK2166	CCCTTCACCTGGCCATAGTA	CgHHT1 and CgHHT1-HHF1_5' Integration check Forward
	OgRK2167	GATAGTCCGCTTCCTGTTGG	CgHHT1_3' Integration check Reverse
	OgRK2168	GCAAACCGCAAGAAAGTCTACTGG	CgHHT1, CgHHT2, CgHHT3 and CgHHT1-HHF1_Internal check Forward
	OgRK2154	CATACCCGGGCCCGATGTGAAATATAC	CgHHT1_Internal check Reverse
	OgRK2169	CGTCCAACGAGAAAAACCAT	CgHHT3_5' UTR Forward
	OgRK2170	gcgtcgacctgcagcgtacgCCTTTTGCCAGTTCCTATCG	CgHHT3_5' UTR Reverse
	OgRK2171	cgacggtgtcggtctcgtagGGTTCAGGGAATCCATAGCA	CgHHT3 and CgHHT3-HHF3_3' UTR Forward
	OgRK2172	AACTGGCGGACTGGAAAAGT	CgHHT3 and CgHHT3-HHF3_3' UTR Reverse
	OgRK2173	GCACCATTGTGGAACTGTTG	CgHHT3_5' Integration check Forward
	OgRK2174	TCAAGGAAACCAACGAATCC	CgHHT3 and CgHHT3-HHF3_3' Integration check Reverse
	OgRK2157	CATACCCGGGGCTATGCTATGGATTCCC	CgHHT3_Internal check Reverse
	OgRK2175	TGCTCAGAAAATGCAGTACCAC	CgHHT2_5' UTR Forward
	OgRK2176	gcgtcgacctgcagcgtacgTGTTTGTCTGTTCTAATTTGTAGTGAA	CgHHT2_5' UTR Reverse
	OgRK2177	cgacggtgtcggtctcgtagTGGTCAAAAGGATGCCAAA	CgHHT2_3' UTR Forward
	OgRK2178	GAATTGATAGATAAACTCAATTGCC	CgHHT2_3' UTR Reverse
	OgRK2179	AATGCCATTCGAAGTCGTG	CgHHT2_5' Integration check Forward
	OgRK2180	ATCGCTGCTTTATTGGATGG	CgHHT2_3' Integration check Reverse
	OgRK2161	CATACCCGGGCATTAATTTTACAATTTTGGC	CgHHT2_Internal check Reverse
	OgRK2257	TTGGTGTGTTGGTTATGTTTCC	CgHHT1-HHF1_5' UTR Forward
	OgRK2258	gcgtcgacctgcagcgtacgCACACAAATCTTTTCTACGATTACC	CgHHT1-HHF1_5' UTR Reverse
	OgRK2259	GATAGTCCGCTTCCTGTTGG	CgHHT1-HHF1_5' Integration check Forward
	OgRK2260	GCTCGGATAAGAAGAAGCCAAG	CgHHT3-HHF3_5' UTR Forward
	OgRK2261	gcgtcgacctgcagcgtacgCACTGCGCAAAATATTCTCATAGC	CgHHT3-HHF3_5' UTR Reverse
	OgRK2262	TATACCGTGTACAGTACCCAGC	CgHHT3-HHF3_5' Integration check Forward
	OgRK2263	GAATTGATAGATAAACTCAATTGCC	CgHHT2-HHF2_5' UTR Forward
	OgRK2264	gcgtcgacctgcagcgtacgTGGTCAAAAGGATGCCAAA	CgHHT2-HHF2_5' UTR Reverse
	OgRK2265	ATCGCTGCTTTATTGGATGG	CgHHT2-HHF2_5' Integration check Forward
	OgRK2937	GCACTTTCTGTGCGGTATGA	CgYKU80_5' UTR Forward
	OgRK2938	gcgtcgacctgcagcgtacgTACGCAGGCACATGTGAAAT	CgYKU80_5' UTR Reverse
	OgRK2939	cgacggtgtcggtctcgtagTAAATGACGTGGGGGACAAT	CgYKU80_3' UTR Forward
	OgRK2940	CAAACTTTGAACGCCCATCT	CgYKU80_3' UTR Reverse
	OgRK2941	AGTACAGGGGCGACAACATC	CgYKU80_Internal check Forward
	OgRK2942	CCTTGACCACCGTCTTCTTC	CgYKU80_Internal check Reverse
	OgRK2943	TTTTCAGTTTGCCCAACACA	CgYKU80_5' Integration check Forward
	OgRK2944	CCTGGTTTCTGGTCCTGGTA	CgYKU80_3' Integration check Reverse
	OgRK2945	AGAGAACACCTGGCCCAGTA	CgRAD52_5' UTR Forward
	OgRK2946	gcgtcgacctgcagcgtacgAACACGAAGCACAGCTACCA	CgRAD52_5' UTR Reverse
	OgRK2947	cgacggtgtcggtctcgtagTCTGCCAGATTGGCTCTATTT	CgRAD52_3' UTR Forward
	OgRK2948	CATTCTTCGGTCATCATCCA	CgRAD52_3' UTR Reverse
	OgRK2949	GAACAGCATCCCAGACACAA	CgRAD52_Internal check Forward
	OgRK2950	CCGTACTGTCATCGATTGGA	CgRAD52_Internal check Reverse
	OgRK2951	GGAGCACACACCATGTCAAC	CgRAD52_5' Integration check Forward
	OgRK2952	ACAGCTACCAGCCAATAGACA	CgRAD52_3' Integration check Reverse
	OgRK3121	GCGGCAACATTACCTTTACAA	CgCMR1_5' UTR Forward
	OgRK3122	gcgtcgacctgcagcgtacgCCGATCAGGGATTTGACAGT	CgCMR1_5' UTR Reverse
	OgRK3123	cgacggtgtcggtctcgtagATTCCCAGTTCCGGAGATTC	CgCMR1_3' UTR Forward
	OgRK3124	TTTTCCTGATCCGACTCCAC	CgCMR1_3' UTR Reverse
	OgRK3125	CCTGAATTCACTCAACTTCTGC	CgCMR1_5' Integration check Forward
	OgRK3126	CATCGTTGCTATTGGGTGTG	CgCMR1_3' Integration check Reverse
	For gene cloning
	OGRK 2158	CAGATCTAGAATGGCTAGAACAAAGCAAACC	CgHHT_Forward	XbaI
	OGRK 2159	CATACCCGGGCTATGATCTTTCACCTCTCAATC	CgHHT_Reverse	XmaI
	OGRK 2160	CATACCCGGGTGATCTTTCACCTCTCAATC	CgHHT_Reverse_without stop codon	XmaI
	OGRK 1905	CAGAACTAGTATGTCCGGTAGAGGTAAAGGTGG	CgHHF_Forward	SpeI
	OGRK 1906	CATACCCGGGTTAACCACCGAAACCGTACAAGG	CgHHF_Reverse	XmaI
	OGRK 1907	CATACCCGGGACCACCGAAACCGTACAAGG	CgHHF_Reverse_without stop codon	XmaI
	OGRK 2920	TCGAACTAGTATGGTAGCTGAATTGACTG	CgCMR1_Forward	SpeI
	OGRK 2921	TCGACCCGGGTTTACTTGTATTTAGTTCG	CgCMR1_Reverse_without stop codon	XmaI
	OgRK 3334	TCGAACTAGTCCTGAATTCACTCAACTTCTGC	CgCMR1 + 1 kb up_Forward	SpeI
	OgRK3282	TCGACCCGGGTTATTTACTTGTATTTAGTTCG	CgCMR1_Reverse	XmaI
	OGRK 2916	TCGAACTAGTATGAGTGATCCACTGCATAC	CgPSH1_Forward	SpeI
	OGRK 2917	TCGACCCGGGTTCTTCATCGTCACTCTC	CgPSH1_Reverse_without stop codon	XmaI
	OGRK 3058	TCGATCTAGAATGTCCGAGTTGAATATTG	CgSPT16_Forward	XbaI
	OGRK 3059	TCGACCCGGGGTCTCTTAGGCCGGCGGTA	CgSPT16_Reverse_without stop codon	XmaI
	OGRK 3724	TCGAGAGCTCTTTCTGGCAGCCTTAGAAGC	CgHHF1 with promoter_Forward	SacI
	OGRK 3725	TCGAGAGCTCTTGGAATGGCAACTTTCTGA	CgHHF2 with promoter_Forward	SacI
	OGRK 3726	TCGAGAGCTCTACGTGAAACTGCTGGAACG	CgHHF3 with promoter_Forward	SacI
	For qRT-PCR
	OgRK89	CTCCACCACTGCTGAAAGAG	CgACT1_Forward
	OgRK90	GGTCAATACCAGCAGATTCTAG	CgACT1_Reverse
	OgRK702	TTCGAACATGAACGAAATTGAT	CgAFT2_Forward
	OgRK703	TGTACAGGCGCCATTAGAAGTT	CgAFT2_Reverse
	OgRK1535	GACCGTGAGAAGGTCTTGGA	CgERG1_Forward
	OgRK1536	TCACCACCACGTTGGAAATA	CgERG1_Reverse
	OgRK404	AGCCAGGTACTGTCGCTTTG	CgHHT_Forward
	OgRK405	ATGGCAGCCAAGTTGGTATC	CgHHT_Reverse
	OgRK1869	AAAGGTTTGGGTAAAGGTGGTG	CgHHF_Forward
	OgRK409	TTCTCTTGGCGTGTTCAGTG	CgHHF_Reverse
	OGRK 3246	GTGCCAAAAAGCCAAAGGTA	CgLYS1_Forward
	OGRK 3247	AAAAGGTGCAATTGGTTTGG	CgLYS1_Reverse
	OGRK 3244	CCATTGCCCTTGATATTGCT	CgLYS12_Forward
	OGRK 3245	ACCCAATGAACCAACCAGAG	CgLYS12_Reverse
	OGRK 3242	AACCTTGTTGCAGAGGCAGT	CgLYS20_Forward
	OGRK 3243	ATGGCGTTCCAACCTGTAAG	CgLYS20_Reverse
	OgRK3399	ACCCTGACATGCTGACAAGA	CgSPO11_Forward
	OgRK3400	CGAATTAATGACGCACAGGGA	CgSPO11_Reverse
	OgRK2971	GGTGCTCACAATGTCTTGGA	CgSET4_Forward
	OgRK2972	CACGGCATTTGTCCTTGTTA	CgSET4_Reverse
	For HR assay
	OgRK 2709	CTGCAGGATTCACTAATAGAG	URA3 cassette_Forward
	OgRK 2710	GAAATGAAGACAGAACTAGC	URA3 cassette_Reverse
	For amplification of nat1 cassette for C. glabrata gene disruption
	OGRK340	cgtacgctgcaggtcgacgcCTTCCGCTGCTAGGCGCGCCGTG	5' NAT half_Forward
	OGRK343	TCTGTTCCAACCAGAATAAG	5' NAT half_Reverse
	OGRK342	GTCTACTACTTTGGATGATAC	3' NAT half_Forward
	OGRK341	ctacgagaccgacaccgtcgGGCCGCTGACGAAGT	3' NAT half_Reverse
	OGRK344	TGCGCACGTCAAGACTGTCAAGG	5' integration check_Forward
	OGRK345	TGTGAATGCTGGTCGCTATACTGC	3' integration check_Reverse
	# Nucleotide sequences written in small case letters represent overhangs.
	* The underlined sequences correspond to cleavage sites of restriction enzymes.
