# Supplementary material for: Histone H4 dosage modulates DNA damage response in the pathogenic yeast Candida glabrata via homologous recombination pathway
Source: PLoS Genet. 2020 Mar 5;16(3):e1008620. doi: 10.1371/journal.pgen.1008620 (PMC7058290; doi:10.1371/journal.pgen.1008620)
Supplement: S16 Table — (XLSX) [file pgen.1008620.s016.xlsx]

## Sheet: S16_antibodies
	Table S16 : List of antibodies used in the study.
	Name	Dilution used	Clonality	Company	Catalog number
	Primary antibodies
	Anti-histone H3	1:5,000	Polyclonal	Abcam	ab1791
	Anti-histone H4	1:5,000	Polyclonal	Abcam	ab10158
	Anti-γH2AX	1:5,000	Polyclonal	Abcam	ab15083
	Anti-GAPDH	1:10,000	Polyclonal	Abcam	ab22555
	Anti-ACTIN	1:10,000	Monoclonal	Merck-Millipore	MAB1501
	Anti-FLAG	1:10,000	Monoclonal	Sigma	f1804
	Secondary antibodies
	Anti-mouse	1:10,000		Cell Signaling Technology	7074S
	Anti-rabbit	1:10,000		Cell Signaling Technology	7076S
