# Supplementary material for: Histone H4 dosage modulates DNA damage response in the pathogenic yeast Candida glabrata via homologous recombination pathway
Source: PLoS Genet. 2020 Mar 5;16(3):e1008620. doi: 10.1371/journal.pgen.1008620 (PMC7058290; doi:10.1371/journal.pgen.1008620)
Supplement: S17 Table — (XLSX) [file pgen.1008620.s017.xlsx]

## Sheet: Fig.1
	Fig. 1A: Histone H3 and H4 levels in wild-type (wt) cells under indicated growth conditions.
		Histone H3				Histone H4
	Growth Condition	Mean	SEM	P-value		Mean	SEM	P-value		Paired two-tailed Student's t-test
	RPMI-grown	100	0			100	0
	Macrophage	227.259	16.16	0.0158		53.4493	9.358	0.0381
	YPD	100	0			100	0
	MMS	46.7301	11.39	0.0428		52.5182	7.763	0.0257
	YNB	100	0			100	0
	NaOAc	87.3222	7.884	0.2491		90.4585	2.69	0.0711
	Fig. 1C: Histone H3 (CgHHT) and H4 (CgHHF) transcript levels in indicated strains.
		CgHHT				CgHHF
	Strain	Mean	SEM	P-value		Mean	SEM	P-value		Paired two-tailed Student's t-test
	Cghht1Δ2Δ	-2.90949	0.351	0.008		1.84	0.1203	0.052
	Cghht2Δ3Δ	-2.13236	0.1886	0.0036		-2.61263	0.6166	0.0279
	Cghhf1Δ2Δ	1.59433	0.2313	0.1239		1.37667	0.2727	0.3012
	Cghhf2Δ3Δ	1.778	0.2255	0.0747		-2.31403	0.2349	0.005
	Fig. 1D: Histone H3 and H4 protein levels in indicated strains.
		Histone H3				Histone H4
	Strain	Mean	SEM	P-value		Mean	SEM	P-value		Paired two-tailed Student's t-test
	wt	100	0			100	0
	Cghhf1Δ2Δ	99.1596	5.455	0.8873		76.2046	5.441	0.0221
	Cghhf2Δ3Δ	69.635	9.804	0.0534		53.4131	6.829	0.0064
	Cghht1Δ2Δ	42.1368	11.48	0.0151		49.5238	8.468	0.0094
	Cghht2Δ3Δ	49.1861	10.51	0.0169		57.232	3.97	0.0017

## Sheet: Fig. 2
	Fig. 2A: Histone H3 and H4 protein levels in untreated and MMS-treated wt and Cghhf1Δ2Δ cells.
		Histone H3				Histone H4
	Growth Condition	Mean	SEM	P-value		Mean	SEM	P-value
	wt_YPD	100	0			100	0
	wt_MMS	61.4431	6.411	0.0038		72.9918	5.985	0.0107
	Cghhf1Δ2Δ_YPD	88.4446	10.44	0.3303		84.6537	4.384	0.0249
	Cghhf1Δ2Δ_MMS	61.1075	7.276	0.0059		61.3854	10.45	0.0209
	Fig. 2B: Histone H3 (CgHHT) and H4 (CgHHF) transcript levels in MMS-treated wt and Cghhf1Δ2Δ cells.
		CgHHT				CgHHF
	Strain	Mean	SEM	P-value		Mean	SEM	P-value		Paired two-tailed Student's t-test
	wt	-3.73508	0.1722	0.0013		-4.48442	0.4362	0.0063
	Cghhf1Δ2Δ	-3.22189	0.6548	0.0232		-4.33723	0.5673	0.0111
	Fig. 2D: % decrease in γ-H2AX level in wt and Cghhf1Δ2Δ cells at indicated recovery time points.
		wt				Cghhf1Δ2Δ
	Time point (h)	Mean	SEM			Mean	SEM	P-value
	0	100	0			100	0
	1.5	59.7725	8.48672			56.4833	0.827138	0.719327		Unpaired two-tailed Student's t-test
	3	60.2371	1.87825			60.5016	5.11593	0.963618
	4.5	47.1401	1.00526			46.3214	5.01579	0.880608
	6	39.8041	5.70943			32.9395	4.65281	0.404081
	7	23.5059	2.62698			20.3526	2.08658	0.400459
	8	21.7933	5.554			15.6895	2.54788	0.374369
	9	16.7056	4.01959			8.82543	0.452817	0.123225

## Sheet: Fig. 3
	Fig. 3A: Non-homologous end joining (NHEJ) efficiency in wt and Cghhf1Δ2Δ cells.
		Relative NHEJ efficiency
	Strain	Mean	SEM	P-value		Paired two-tailed Student's t-test
	wt	100	0
	Cghhf1Δ2Δ	41.2312	7.663	0.0166
	Fig. 3B: Homologous recombination (HR) efficiency in wt and Cghhf1Δ2Δ cells.
		Relative HR efficiency
	Strain	Mean	SEM	P-value		Paired two-tailed Student's t-test
	wt	100	0
	Cghhf1Δ2Δ	172.897	8.242	0.0125
	Fig. 3C: Homologous recombination (HR) efficiency in wt and Cghhf1Δ2Δ cells, as determined by FOA resistance-based assay.
		Relative HR efficiency
	Strain	Mean	SEM	P-value		Paired two-tailed Student's t-test
	wt	100	0
	Cghhf1Δ2Δ	980.687	166	0.0337

## Sheet: Fig. 4
	Fig. 4B: Biofilm formation in wt and Cghhf1Δhhf2Δ strains.
		Biofilm
	Strain	Mean	SEM	P-value				Paired two-tailed Student's t-test
	wt	1	0
	Cghhf1Δ2Δ	1.2497	0.01245	<0.0001
	Fig. 4D: Fold change in gene expression in wt strain
				qRT-PCR
	Gene	RNA-seq		Mean	SEM	P-value
	CgLYS20	799.8		176.81	6.055	0.0012		Paired two-tailed Student's t-test
	CgLYS1	20.39		14.5114	1.454	0.0114
	CgLYS12	3.97		9.94333	0.6876	0.0059
	CgAFT2	7.22		2.37287	0.05482	0.0016
	CgSPO11	-9.25926		-4.13142	0.6388	0.0151
	CgERG1	-9.09918		-4.35004	0.2207	0.0017
	CgSET4	-5.55556		-3.67828	0.3007	0.0041
	Fig. 4E: Fold change in gene expression in Cghhf1Δhhf2Δ strain
				qRT-PCR
	Gene	RNA-seq		Mean	SEM	P-value
	CgLYS20	315.4		206.38	17.75	0.0074		Paired two-tailed Student's t-test
	CgLYS1	9.5		12.4814	0.8163	0.005
	CgLYS12	3.46		4.75125	0.8202	0.0446
	CgAFT2	5.22		4.17242	0.5581	0.0296
	CgSPO11	-3.7037		-4.69002	0.4359	0.0058
	CgERG1	-6.25		-5.25127	0.8897	0.0197
	CgSET4	-2.74725		-3.5808	0.1988	0.0019

## Sheet: Fig. 6
	Fig. 6B: Histone H4 levels in untreated and MMS-treated wt and Cgcmr1Δ cells.
		Histone H4
	Growth Condition	Mean	SEM	P-value		Paired two-tailed Student's t-test
	wt_YPD	100	0
	wt_MMS	71.5319	6.791	0.0248
	Cgcmr1Δ_YPD	74.4254	5.782	0.0215
	Cgcmr1Δ_MMS	64.65	6.172	0.0106
	Fig. 6D: Homologous recombination (HR) efficiency in indicated C. glabrata strains, as calculated using FOA resistance-based assay.
		Relative HR efficiency
	Strain	Mean	SEM	P-value
	wt	100	0			Paired two-tailed Student's t-test
	Cghhf1Δ2Δ	859.104	37.76	0.0025
	Cgcmr1Δ	30.6831	3.435	0.0024		p value for comparison between Cghhf1Δ2Δ and Cghhf1Δ2Δcmr1Δ is 0.011. (unpaired two-tailed Student's t-test)
	Cghhf1Δ2Δcmr1Δ	684.562	9.488	0.0003

## Sheet: Fig. S2
	Fig. S2_A: Doubline time (min) of indicated strains.
	Strains	Mean	SEM	P-value
	wt	73.33	2.149			Unpaired two-tailed Student's t-test
	Cghht1Δ	73.02	1.87	0.9169
	Cghht2Δ	71.98	1.63	0.6414
	Cghht3Δ	73.31	1.416	0.9922
	Cghhf1Δ	74.7	1.459	0.6257
	Cghhf2Δ	73.28	1.439	0.9859
	Cghhf3Δ	77.31	2.267	0.2719
	Cghht1Δ2Δ	89.64	4.21	0.0261
	Cghht2Δ3Δ	85.15	3.282	0.0394
	Cghhf1Δ2Δ	79.44	1.731	0.0911
	Cghhf2Δ3Δ	84.47	2.636	0.0306
	Cghht-hhf1Δ2Δ	101.4	6.381	0.014

## Sheet: Fig. S3
	Fig. S3_D: Histone H3 (CgHHT) and H4 (CgHHF) transcript levels in indicated histone H3- and H4-deleted mutants.
		CgHHT				CgHHF
	Strain	Mean	SEM	P-value		Mean	SEM	P-value		Paired two-tailed Student's t-test
	Cghhf2Δ3Δ	-2.56348	0.27	0.0057		-2.74498	0.3005	0.0064
	Cghht1Δ2Δ	-4.60521	0.3163	0.0032		-1.98454	0.318	0.078
	Cghht2Δ3Δ	-2.17814	0.4654	0.0208		-1.89439	0.3005	0.0106
	Fig. S3_E: % survival of wt and Cghhf1Δ2Δ strains in the presence of 0.06% MMS.
		wt				Cghhf1Δ2Δ
	Time point (h)	Mean	SEM			Mean	SEM	P-value
	0	100	0			100	0			Unpaired two-tailed Student's t-test
	2	33.8085	3.18382			50.7068	3.66367	0.0253185
	4	10.7969	0.939213			39.9127	3.03049	0.0012974
	6	3.48898	0.47287			26.9995	4.13736	0.00582105

## Sheet: Fig. S7
	Fig. S7_B: Histone H4 (CgHHF) transcript levels in untreated and MMS-treated Cgcmr1Δ mutant cells.
		CgHHF
		Mean	SEM	P-value
	Cgcmr1Δ_UT	-0.510465	0.8477	0.2167		Paired two-tailed Student's t-test
	Cgcmr1Δ_T	-3.90754	0.425	0.0074
	Fig. S7_C: CgCMR1 transcripts in MMS-treated wt cells.
		CgCMR1
		Mean	SEM	P-value
	wt_UT	1	0			Paired two-tailed Student's t-test
	wt_T	0.482877	0.7913	0.5805

## Sheet: Fig. S8
	Fig. S8: Histone H4 levels in MMS-treated wt, Cghhf1Δ2Δ and Cghhf2Δ3Δ cells.
		Histone H4
		Mean	SEM	P-value		Paired two-tailed Student's t-test
	wt_YPD	100	0
	wt_MMS	76.29	3.909	0.0261		p value for comparison between Cghhf1Δ2Δ untreated and MMS-treated is 0.0274. (unpaired two-tailed Student's t-test)
	Cghhf1Δ2Δ_YPD	79.8103	2.647	0.0168		p value for comparison between Cghhf2Δ3Δ untreated and MMS-treated is 0.0156. (unpaired two-tailed Student's t-test)
	Cghhf1Δ2Δ_MMS	62.85	4.237	0.0128		p value for comparison between untreated Cghhf1Δ2Δ and Cghhf2Δ3Δ is 0.0034. (unpaired two-tailed Student's t-test)
	Cghhf2Δ3Δ_YPD	55.6347	2.826	0.004		p value for comparison between MMS-treated Cghhf1Δ2Δ and Cghhf2Δ3Δ is 0.0104. (unpaired two-tailed Student's t-test)
	Cghhf2Δ3Δ_MMS	40.8696	2.32	0.0015

## Sheet: Fig. S9
	Fig. S9_A: Intracellular fold-proliferation of indicated C. glabrata strains in human THP-1 macrophages.
		Mean	SEM	P-value
	wt	5.17762	0.05402			Unpaired two-tailed Student's t-test
	Cghhf1Δ2Δ	2.74076	0.06813	<0.0001
	Cgcmr1Δ	4.48037	0.9703	0.5127
	Cgrad52Δ	5.40445	0.09065	0.098
	Cgyku80Δ	5.43701	0.5261	0.6495
	Fig. S9_B: C. glabrata colony forming units recovered from mice organs in the murine model of systemic candidiasis.
		Kidneys		Liver		Spleen
	Strains	Geometric Mean	P-value	Geometric Mean	P-value	Geometric Mean	P-value		Mann-Whitney test
	wt	154452		37787.2		258862
	Cghhf1Δ2Δ	24163.9	0.0082	75025.7	0.3282	162602	0.1605
	Cgcmr1Δ	147246	0.6602	27518.8	0.6126	199215	0.4634
	Cgrad52Δ	135518	0.803	13328	0.0541	185466	0.5054
	Cgyku80Δ	94301.3	0.5541	17239.3	0.1079	142342	0.0541
